# Supplementary material for: Synthesis, crystal structure and Hirshfeld surface analysis of (3Z)-4-[(4-amino-1,2,5-oxa­diazol-3-yl)amino]-3-bromo-1,1,1-tri­fluoro­but-3-en-2-one
Source: Acta Crystallogr E Crystallogr Commun. 2024 May 10;80(Pt 6):582–5. doi: 10.1107/S2056989024004080 (PMC11151318; doi:10.1107/S2056989024004080)
Supplement: Supplementary file 1 [file e-80-00582-sup1.cif]

##############################################################################
#                                                                            #
# This CIF contains the data in a paper accepted for publication in          #
# Acta Crystallographica Section E. It conforms to the requirements of       #
# Notes for Authors for Acta Crystallographica Section E, and has been       #
# peer reviewed under the auspices of the IUCr Commission on Journals.       #
#                                                                            #
# Full details of the Crystallographic Information File format               #
# are given in the paper "The Crystallographic Information File (CIF):       #
# a New Standard Archive File for Crystallography" by S. R. Hall, F. H.      #
# Allen and I. D. Brown [Acta Cryst. (1991), A47, 655-685].                  #
#                                                                            #
# The current version of the core CIF dictionary is obtainable from          #
# ftp://ftp.iucr.org/pub/cif_core.dic.                                       #
#                                                                            #
# Software is freely available for graphical display of the structure(s)     #
# in this CIF. For information consult the CIF software page                 #
# http://www.iucr.org/resources/cif/software.                                #
#                                                                            #
# This file may be used for bona fide research purposes within the           #
# scientific community so long as proper attribution is given to the journal # 
# article from which it was obtained.                                        #
#                                                                            #
##############################################################################
data_I
_audit_creation_method     'SHELXL-2018/3'
_journal_date_recd_electronic     2024-04-24
_journal_date_accepted     2024-05-03
_journal_name_full     'Acta Crystallographica, Section E'
_journal_year     2024
_journal_volume     80
_journal_issue      1
_journal_page_first     0
_journal_page_last     0
_journal_paper_category     GO
_journal_paper_doi     10.1107/S2056989024004080
_journal_coeditor_code     TX2085
_publ_contact_author_name     'Ajaya Bhattarai'
_publ_contact_author_address
;
Department of Chemistry,
M.M.A.M.C (Tribhuvan University)
Biratnagar,
Nepal
;
_publ_contact_author_email     'ajaya.bhattarai@mmamc.tu.edu.np'
_publ_contact_author_fax     ?
_publ_contact_author_phone     ?
_publ_section_title
;\
Synthesis, crystal structure and Hirshfeld surface analysis of
(3<i>Z</i>)-4-[(4-amino-1,2,5-oxadiazol-3-yl)amino]-3-bromo-1,1,1-\
trifluorobut-3-en-2-one
;
loop_
    _publ_author_name
    _publ_author_address
    'Firudin I. Guseinov'
;
Kosygin State University of Russia,
117997 Moscow, Russian Federation
N. D. Zelinsky Institute of Organic Chemistry,
Russian Academy of Sciences,
119991 Moscow, Russian Federation
;
    'Sevim T\"urktekin \,Celikesir'
;
Department of Physics,
Faculty of Sciences,
Erciyes University,
38039 Kayseri,
Turkey
;
    'Akkurt, Mehmet'
;
Department of Physics,
Faculty of Sciences,
Erciyes University,
38039 Kayseri,
Turkey
;
    'Viacheslav O. Ovsyannikov'
;
N. D. Zelinsky Institute of Organic Chemistry,
Russian Academy of Sciences,
119991 Moscow, Russian Federation
MIREA, Russian Technology University,
Lomonosov Institute of Fine Chemical Technology,
Moscow, 119571,
Russian Federation
;
    'Bogdan I. Ugrak'
;
N. D. Zelinsky Institute of Organic Chemistry,
Russian Academy of Sciences,
119991 Moscow, Russian Federation
;
    'Oksana M. Lavrova'
;
N. D. Zelinsky Institute of Organic Chemistry,
Russian Academy of Sciences,
119991 Moscow, Russian Federation
;
    'Aida I. Samigullina'
;
N. D. Zelinsky Institute of Organic Chemistry,
Russian Academy of Sciences,
119991 Moscow, Russian Federation
;
    'Ajaya Bhattarai'
;
Department of Chemistry,
M.M.A.M.C (Tribhuvan University)
Biratnagar,
Nepal
;
_publ_section_synopsis
;
In the crystal, molecular pairs are connected by N---H...N hydrogen bonds,
forming dimers with an <i>R</i>^2^~2~(8) motif. The dimers are linked into
layers parallel to the (10\=4) plane by N---H...O hydrogen bonds. In addition,
C---O...\p and C---Br...\p interactions connect the molecules, forming a
three-dimensional network.
;
_chemical_name_systematic
;\
(3<i>Z</i>)-4-[(4-Amino-1,2,5-oxadiazol-3-yl)amino]-\
3-bromo-1,1,1-trifluorobut-3-en-2-one
;
_chemical_name_common     ?
_chemical_formula_moiety     'C6 H4 Br F3 N4 O2'
_chemical_formula_sum     'C6 H4 Br F3 N4 O2'
_chemical_formula_iupac     'C6 H4 Br F3 N4 O2'
_chemical_formula_weight     301.04
_chemical_melting_point     ?
_space_group_crystal_system     monoclinic
_space_group_name_H-M_alt     'P 21/n'
_space_group_name_Hall     '-P 2yn'
loop_
    _space_group_symop_operation_xyz
    'x, y, z'
    '-x+1/2, y+1/2, -z+1/2'
    '-x, -y, -z'
    'x-1/2, -y-1/2, z-1/2'
_cell_length_a     4.95281(3)
_cell_length_b     14.05150(10)
_cell_length_c     13.52080(10)
_cell_angle_alpha     90
_cell_angle_beta     95.1372(6)
_cell_angle_gamma     90
_cell_volume     937.192(11)
_cell_formula_units_Z     4
_cell_measurement_reflns_used     17512
_cell_measurement_theta_min     4.4520
_cell_measurement_theta_max     78.8320
_cell_measurement_temperature     100(2)
_exptl_crystal_description     block
_exptl_crystal_colour     colorless
_exptl_crystal_size_max     0.210
_exptl_crystal_size_mid     0.040
_exptl_crystal_size_min     0.040
_exptl_crystal_density_diffrn     2.134
_exptl_crystal_density_meas     ?
_exptl_crystal_density_method     ?
_exptl_crystal_F_000     584
_exptl_absorpt_coefficient_mu     6.460
_exptl_absorpt_correction_type     gaussian
_exptl_absorpt_process_details
;
(CrysAlisPro; Rigaku OD, 2023)
;
_exptl_absorpt_correction_T_min     0.490
_exptl_absorpt_correction_T_max     1.000
_diffrn_ambient_temperature     100(2)
_diffrn_source     'micro-focus sealed X-ray tube'
_diffrn_radiation_type     'Cu K\a'
_diffrn_radiation_wavelength     1.54184
_diffrn_radiation_monochromator     mirror
_diffrn_measurement_device_type     'XtaLAB Synergy, Dualflex, HyPix'
_diffrn_measurement_device     'four-circle diffractometer'
_diffrn_measurement_method     '\w scans'
_diffrn_detector     'Hybrid Pixel Array Detector'
_diffrn_detector_area_resol_mean     10.0000
_diffrn_reflns_number     24751
_diffrn_reflns_av_R_equivalents     0.0303
_diffrn_reflns_av_unetI/netI     0.0137
_diffrn_reflns_theta_min     4.548
_diffrn_reflns_theta_max     79.645
_diffrn_reflns_theta_full     67.684
_diffrn_measured_fraction_theta_max     0.999
_diffrn_measured_fraction_theta_full     1.000
_diffrn_reflns_limit_h_min     -5
_diffrn_reflns_limit_h_max     6
_diffrn_reflns_limit_k_min     -17
_diffrn_reflns_limit_k_max     17
_diffrn_reflns_limit_l_min     -17
_diffrn_reflns_limit_l_max     17
_diffrn_radiation_probe     x-ray
_refine_special_details     ?
_reflns_number_total     2038
_reflns_number_gt     2010
_reflns_threshold_expression     'I > 2\s(I)'
_refine_ls_structure_factor_coef     Fsqd
_refine_ls_matrix_type     full
_refine_ls_R_factor_all     0.0278
_refine_ls_R_factor_gt     0.0275
_refine_ls_wR_factor_gt     0.0649
_refine_ls_wR_factor_ref     0.0651
_refine_ls_goodness_of_fit_ref     1.093
_refine_ls_restrained_S_all     1.098
_refine_ls_number_reflns     2038
_refine_ls_number_parameters     159
_refine_ls_number_restraints     3
_refine_ls_hydrogen_treatment     refall
_refine_ls_weighting_scheme     calc
_refine_ls_weighting_details
              'w=1/[\s^2^(Fo^2^)+(0.0212P)^2^+2.0497P] where P=(Fo^2^+2Fc^2^)/3'
_atom_sites_solution_hydrogens     difmap
_atom_sites_solution_primary     ?
_atom_sites_solution_secondary     ?
_refine_ls_shift/su_max     0.000
_refine_ls_shift/su_mean     0.000
_refine_diff_density_max     0.725
_refine_diff_density_min     -0.501
_refine_ls_extinction_method     none
_refine_ls_extinction_coef     .
loop_
    _atom_type_symbol
    _atom_type_description
    _atom_type_scat_dispersion_real
    _atom_type_scat_dispersion_imag
    _atom_type_scat_source
    'C' 'C' 0.0181 0.0091
                         'International Tables Vol C Tables 4.2.6.8 and 6.1.1.4'
    'H' 'H' 0.0000 0.0000
                         'International Tables Vol C Tables 4.2.6.8 and 6.1.1.4'
    'Br' 'Br' -0.6763 1.2805
                         'International Tables Vol C Tables 4.2.6.8 and 6.1.1.4'
    'F' 'F' 0.0727 0.0534
                         'International Tables Vol C Tables 4.2.6.8 and 6.1.1.4'
    'N' 'N' 0.0311 0.0180
                         'International Tables Vol C Tables 4.2.6.8 and 6.1.1.4'
    'O' 'O' 0.0492 0.0322
                         'International Tables Vol C Tables 4.2.6.8 and 6.1.1.4'
_computing_data_collection
;
CrysAlisPro 1.171.43.92a (Rigaku OD, 2023)
;
_computing_cell_refinement
;
CrysAlisPro 1.171.43.92a (Rigaku OD, 2023)
;
_computing_data_reduction
;
CrysAlisPro 1.171.43.92a (Rigaku OD, 2023)
;
_computing_structure_solution
;
<i>SHELXT</i> (Sheldrick, 2015a)
;
_computing_structure_refinement
;
<i>SHELXL2018</i> (Sheldrick, 2015b)
;
_computing_molecular_graphics
;
ORTEP-3 for Windows (Farrugia, 2012)
;
_computing_publication_material
;
PLATON (Spek, 2020)
;
loop_
    _atom_site_type_symbol
    _atom_site_label
    _atom_site_fract_x
    _atom_site_fract_y
    _atom_site_fract_z
    _atom_site_U_iso_or_equiv
    _atom_site_adp_type
    _atom_site_calc_flag
    _atom_site_occupancy
    _atom_site_disorder_assembly
    _atom_site_disorder_group
    Br Br9 0.19184(5) 0.35928(2) 0.19637(2) 0.02267(9) Uani d 1 . .
    F F12 0.8845(8) 0.5446(3) 0.3711(3) 0.0259(3) Uani d 0.515(6) A 1
    F F13 0.5295(8) 0.5812(3) 0.4473(3) 0.0259(3) Uani d 0.515(6) A 1
    F F14 0.6521(9) 0.6697(4) 0.3275(4) 0.0259(3) Uani d 0.515(6) A 1
    F F12A 0.8549(8) 0.5453(3) 0.4018(3) 0.0259(3) Uani d 0.485(6) A 2
    F F14A 0.7062(9) 0.6639(4) 0.3163(4) 0.0259(3) Uani d 0.485(6) A 2
    F F13A 0.4825(8) 0.6121(3) 0.4364(3) 0.0259(3) Uani d 0.485(6) A 2
    O O2 1.2074(4) 0.20748(12) 0.50222(14) 0.0254(4) Uani d 1 . .
    O O10 0.2781(4) 0.57289(12) 0.23355(13) 0.0249(4) Uani d 1 . .
    N N1 1.0965(4) 0.11662(14) 0.48774(16) 0.0220(4) Uani d 1 . .
    N N3 1.0442(4) 0.27473(15) 0.45145(17) 0.0254(4) Uani d 1 . .
    N N6 0.7135(5) 0.05515(16) 0.3947(2) 0.0298(5) Uani d 1 . .
    H H6A 0.568(7) 0.065(2) 0.373(3) 0.029(9) Uiso d 1 . .
    H H6B 0.748(7) 0.000(3) 0.427(3) 0.033(9) Uiso d 1 . .
    N N7 0.6329(4) 0.27298(14) 0.35067(15) 0.0194(4) Uani d 1 . .
    H H7 0.525(6) 0.241(2) 0.316(2) 0.024(8) Uiso d 1 . .
    C C4 0.8417(5) 0.22775(16) 0.40856(17) 0.0195(4) Uani d 1 . .
    C C5 0.8708(5) 0.12796(17) 0.43003(18) 0.0197(4) Uani d 1 . .
    C C8 0.6209(5) 0.36888(17) 0.34691(18) 0.0198(5) Uani d 1 . .
    H H8 0.748(6) 0.400(2) 0.393(2) 0.019(7) Uiso d 1 . .
    C C9 0.4468(5) 0.42186(16) 0.28686(17) 0.0192(4) Uani d 1 . .
    C C10 0.4376(5) 0.52457(17) 0.28565(17) 0.0199(5) Uani d 1 . .
    C C11 0.6293(5) 0.58284(17) 0.36048(18) 0.0224(5) Uani d 1 . .
loop_
    _atom_site_aniso_label
    _atom_site_aniso_U_11
    _atom_site_aniso_U_22
    _atom_site_aniso_U_33
    _atom_site_aniso_U_12
    _atom_site_aniso_U_13
    _atom_site_aniso_U_23
    Br9 0.02440(14) 0.01774(14) 0.02471(14) -0.00003(9) -0.00423(9) -0.00055(9)
    F12 0.0292(8) 0.0196(6) 0.0282(7) -0.0003(6) -0.0016(6) -0.0005(7)
    F13 0.0292(8) 0.0196(6) 0.0282(7) -0.0003(6) -0.0016(6) -0.0005(7)
    F14 0.0292(8) 0.0196(6) 0.0282(7) -0.0003(6) -0.0016(6) -0.0005(7)
    F12A 0.0292(8) 0.0196(6) 0.0282(7) -0.0003(6) -0.0016(6) -0.0005(7)
    F14A 0.0292(8) 0.0196(6) 0.0282(7) -0.0003(6) -0.0016(6) -0.0005(7)
    F13A 0.0292(8) 0.0196(6) 0.0282(7) -0.0003(6) -0.0016(6) -0.0005(7)
    O2 0.0264(9) 0.0158(8) 0.0317(9) -0.0015(7) -0.0105(7) 0.0016(7)
    O10 0.0278(9) 0.0194(8) 0.0261(9) 0.0031(7) -0.0062(7) 0.0032(7)
    N1 0.0236(10) 0.0156(9) 0.0258(10) 0.0000(8) -0.0031(8) 0.0003(8)
    N3 0.0263(10) 0.0171(10) 0.0308(11) 0.0009(8) -0.0090(9) 0.0023(8)
    N6 0.0219(11) 0.0165(10) 0.0478(14) -0.0013(8) -0.0142(10) 0.0046(10)
    N7 0.0190(9) 0.0147(9) 0.0238(10) 0.0004(8) -0.0024(8) 0.0006(8)
    C4 0.0198(11) 0.0166(11) 0.0216(11) 0.0012(8) -0.0009(8) 0.0009(9)
    C5 0.0194(10) 0.0174(11) 0.0218(11) 0.0019(8) -0.0005(9) 0.0015(9)
    C8 0.0216(11) 0.0166(11) 0.0210(11) 0.0009(9) 0.0008(9) -0.0009(9)
    C9 0.0204(11) 0.0166(11) 0.0202(11) -0.0018(9) -0.0002(8) -0.0007(8)
    C10 0.0209(11) 0.0179(11) 0.0209(11) -0.0004(9) 0.0006(8) 0.0015(9)
    C11 0.0256(12) 0.0180(11) 0.0227(11) -0.0004(9) -0.0026(9) 0.0029(9)
_geom_special_details
;
 All esds (except the esd in the dihedral angle between two l.s. planes)
 are estimated using the full covariance matrix.  The cell esds are taken
 into account individually in the estimation of esds in distances, angles
 and torsion angles; correlations between esds in cell parameters are only
 used when they are defined by crystal symmetry.  An approximate (isotropic)
 treatment of cell esds is used for estimating esds involving l.s. planes.
;
loop_
    _geom_bond_atom_site_label_1
    _geom_bond_atom_site_label_2
    _geom_bond_site_symmetry_2
    _geom_bond_distance
    _geom_bond_publ_flag
    Br9 C9 . 1.894(2) ?
    F12 C11 . 1.369(5) ?
    F13 C11 . 1.314(4) ?
    F14 C11 . 1.307(5) ?
    F12A C11 . 1.314(5) ?
    F14A C11 . 1.356(6) ?
    F13A C11 . 1.373(5) ?
    O2 N3 . 1.385(3) ?
    O2 N1 . 1.397(3) ?
    O10 C10 . 1.217(3) ?
    N1 C5 . 1.314(3) ?
    N3 C4 . 1.294(3) ?
    N6 C5 . 1.347(3) ?
    N6 H6A . 0.76(4) ?
    N6 H6B . 0.89(4) ?
    N7 C8 . 1.350(3) ?
    N7 C4 . 1.393(3) ?
    N7 H7 . 0.82(3) ?
    C4 C5 . 1.437(3) ?
    C8 C9 . 1.353(3) ?
    C8 H8 . 0.95(3) ?
    C9 C10 . 1.444(3) ?
    C10 C11 . 1.557(3) ?
loop_
    _geom_angle_atom_site_label_1
    _geom_angle_atom_site_label_2
    _geom_angle_atom_site_label_3
    _geom_angle_site_symmetry_1
    _geom_angle_site_symmetry_3
    _geom_angle
    _geom_angle_publ_flag
    N3 O2 N1 . . 110.46(17) ?
    C5 N1 O2 . . 105.97(18) ?
    C4 N3 O2 . . 105.58(19) ?
    C5 N6 H6A . . 120(3) ?
    C5 N6 H6B . . 114(2) ?
    H6A N6 H6B . . 118(3) ?
    C8 N7 C4 . . 120.3(2) ?
    C8 N7 H7 . . 120(2) ?
    C4 N7 H7 . . 119(2) ?
    N3 C4 N7 . . 121.7(2) ?
    N3 C4 C5 . . 110.3(2) ?
    N7 C4 C5 . . 127.9(2) ?
    N1 C5 N6 . . 123.5(2) ?
    N1 C5 C4 . . 107.6(2) ?
    N6 C5 C4 . . 128.7(2) ?
    N7 C8 C9 . . 126.5(2) ?
    N7 C8 H8 . . 114.1(18) ?
    C9 C8 H8 . . 119.4(18) ?
    C8 C9 C10 . . 125.1(2) ?
    C8 C9 Br9 . . 118.96(18) ?
    C10 C9 Br9 . . 115.99(17) ?
    O10 C10 C9 . . 125.6(2) ?
    O10 C10 C11 . . 114.1(2) ?
    C9 C10 C11 . . 120.1(2) ?
    F14 C11 F13 . . 111.9(3) ?
    F12A C11 F14A . . 105.3(3) ?
    F14 C11 F12 . . 107.1(3) ?
    F13 C11 F12 . . 108.5(3) ?
    F12A C11 F13A . . 106.8(3) ?
    F14A C11 F13A . . 105.4(3) ?
    F14 C11 C10 . . 109.6(3) ?
    F13 C11 C10 . . 108.3(2) ?
    F12A C11 C10 . . 120.7(3) ?
    F14A C11 C10 . . 109.5(3) ?
    F12 C11 C10 . . 111.4(3) ?
    F13A C11 C10 . . 108.1(2) ?
loop_
    _geom_torsion_atom_site_label_1
    _geom_torsion_atom_site_label_2
    _geom_torsion_atom_site_label_3
    _geom_torsion_atom_site_label_4
    _geom_torsion_site_symmetry_1
    _geom_torsion_site_symmetry_2
    _geom_torsion_site_symmetry_3
    _geom_torsion_site_symmetry_4
    _geom_torsion
    _geom_torsion_publ_flag
    N3 O2 N1 C5 . . . . -0.3(3) ?
    N1 O2 N3 C4 . . . . 0.5(3) ?
    O2 N3 C4 N7 . . . . 179.6(2) ?
    O2 N3 C4 C5 . . . . -0.5(3) ?
    C8 N7 C4 N3 . . . . -7.5(4) ?
    C8 N7 C4 C5 . . . . 172.6(2) ?
    O2 N1 C5 N6 . . . . 176.1(2) ?
    O2 N1 C5 C4 . . . . 0.0(3) ?
    N3 C4 C5 N1 . . . . 0.4(3) ?
    N7 C4 C5 N1 . . . . -179.7(2) ?
    N3 C4 C5 N6 . . . . -175.5(3) ?
    N7 C4 C5 N6 . . . . 4.4(4) ?
    C4 N7 C8 C9 . . . . 173.0(2) ?
    N7 C8 C9 C10 . . . . 179.2(2) ?
    N7 C8 C9 Br9 . . . . -0.7(4) ?
    C8 C9 C10 O10 . . . . -178.3(2) ?
    Br9 C9 C10 O10 . . . . 1.6(3) ?
    C8 C9 C10 C11 . . . . -2.8(4) ?
    Br9 C9 C10 C11 . . . . 177.15(17) ?
    O10 C10 C11 F14 . . . . -24.2(4) ?
    C9 C10 C11 F14 . . . . 159.8(3) ?
    O10 C10 C11 F13 . . . . 98.1(3) ?
    C9 C10 C11 F13 . . . . -77.9(3) ?
    O10 C10 C11 F12A . . . . -161.5(3) ?
    C9 C10 C11 F12A . . . . 22.5(4) ?
    O10 C10 C11 F14A . . . . -39.1(4) ?
    C9 C10 C11 F14A . . . . 144.9(3) ?
    O10 C10 C11 F12 . . . . -142.7(3) ?
    C9 C10 C11 F12 . . . . 41.4(3) ?
    O10 C10 C11 F13A . . . . 75.2(3) ?
    C9 C10 C11 F13A . . . . -100.8(3) ?
loop_
    _geom_hbond_atom_site_label_D
    _geom_hbond_atom_site_label_H
    _geom_hbond_atom_site_label_A
    _geom_hbond_site_symmetry_A
    _geom_hbond_distance_DH
    _geom_hbond_distance_HA
    _geom_hbond_distance_DA
    _geom_hbond_angle_DHA
    _geom_hbond_publ_flag
    N6 H6A O10 2_545 0.77(4) 2.14(4) 2.871(3) 159(4) yes
    N6 H6B N1 3_756 0.90(4) 2.11(4) 2.995(3) 169(3) yes
    N7 H7 Br9 . 0.81(3) 2.76(3) 3.127(2) 109(2) yes
    C8 H8 F12 . 0.95(3) 2.17(3) 2.799(5) 123(2) yes
    C8 H8 F12A . 0.95(3) 2.11(3) 2.808(5) 129(2) yes
    C8 H8 N3 . 0.95(3) 2.38(3) 2.759(3) 103.3(19) yes
_shelx_space_group_comment
;
The symmetry employed for this shelxl refinement is uniquely defined
by the following loop, which should always be used as a source of
symmetry information in preference to the above space-group names.
They are only intended as comments.
;
_shelx_estimated_absorpt_T_min     0.344
_shelx_estimated_absorpt_T_max     0.782
_shelx_hkl_file
;
   0   0  -1    0.32    0.13
   0   0   2  691.76   19.41
   0   0  -2  762.76   19.14
   0   0  -3    0.50    0.37
   0   0  -4   12.84    1.37
   0   0  -5    0.15    0.48
   0   0   6  297.88   11.14
   0   0  -6  266.35    9.96
   0   0   7    0.36    0.31
   0   0   7    0.57    0.58
   0   0   7    0.23    0.31
   0   0   8  592.92   20.91
   0   0   8  579.46   16.13
   0   0   9    0.32    0.43
   0   0   9   -0.41    0.73
   0   0  10  455.57   14.05
   0   0  10  486.61   14.43
   0   0  10  465.30   14.06
   0   0 -10  466.81   13.77
   0   0  10  463.70   14.08
   0   0  10  505.51   20.03
   0   0  10  473.80   14.12
   0   0  10  475.30   14.09
   0   0  11    0.27    0.54
   0   0  11    1.23    0.67
   0   0 -11    0.24    0.48
   0   0  11   -0.42    0.50
   0   0  11    1.11    1.14
   0   0  11   -0.14    0.47
   0   0  11    0.27    0.49
   0   0  11    0.69    0.55
   0   0  12   93.86    4.45
   0   0  12   84.19    4.28
   0   0  12   92.66    4.41
   0   0  12   88.23    4.58
   0   0  12   93.37    4.45
   0   0  12   97.07    8.73
   0   0  12   95.74    8.37
   0   0  12   85.44    4.41
   0   0 -12   83.14    4.07
   0   0  13   -0.16    0.54
   0   0  13    0.28    0.49
   0   0  13   -0.68    0.98
   0   0  13    0.28    0.61
   0   0  13    0.16    0.45
   0   0  13   -0.14    0.46
   0   0  13    0.14    0.46
   0   0  13   -0.13    0.46
   0   0  13    0.63    1.12
   0   0  13    0.66    0.68
   0   0  14   44.93    2.99
   0   0  14   54.83    3.01
   0   0  14   49.12    2.85
   0   0  14   51.41    2.96
   0   0  15    0.34    0.36
   0   0  15    0.12    0.42
   0   0  15    0.10    0.33
   0   0  15    0.09    0.35
   0   0 -16   41.59    2.26
   0   0  16   37.65    2.19
   0   0  16   40.67    2.14
   0   0  17   -0.08    0.17
   0   0 -17    0.04    0.20
   0  -1   0    0.30    0.18
   0   1   0    0.44    0.15
   0   1   1    1.01    0.26
   0  -1   1    1.00    0.21
   0   1   1    0.91    0.28
   0  -1  -2   19.70    1.31
   0   1   2   20.02    1.43
   0  -1  -3   32.72    2.05
   0   1   3   35.24    2.32
   0  -1  -4 1688.50   44.88
   0   1   4 1757.75   45.65
   0   1   5  498.40   16.66
   0  -1  -5  507.91   15.63
   0   1   5  499.61   16.41
   0   1   5  520.03   16.24
   0  -1  -6  549.43   17.32
   0   1   6  541.32   18.65
   0   1   6  559.12   18.10
   0   1   6  537.84   18.31
   0   1   7  129.06    7.91
   0  -1  -7  149.22    7.22
   0   1   7  136.85    7.90
   0   1   7  145.05    7.65
   0  -1   7  153.53    4.97
   0   1   7  148.80    4.98
   0  -1   7  133.46    4.96
   0  -1  -8   63.26    4.64
   0  -1   8   60.19    5.22
   0   1   8   64.83    5.53
   0   1   8   65.87    5.28
   0  -1   8   63.40    3.08
   0   1   8   63.40    2.94
   0  -1   8   60.60    2.88
   0   1   9   94.57    7.01
   0  -1   9  106.53    7.72
   0   1   9  101.34    4.20
   0   1  10   65.36    3.45
   0  -1  10   63.82    3.39
   0  -1  10   59.39    3.43
   0   1  10   65.83    3.39
   0   1  10   62.92    3.52
   0  -1  10   62.73    3.36
   0  -1 -10   61.31    3.25
   0   1  10   60.36    3.35
   0  -1  10   59.23    3.29
   0   1  10   59.81    3.29
   0  -1  10   67.27    3.49
   0   1  10   72.54    3.53
   0   1  10   75.00    6.56
   0  -1  10   64.08    6.40
   0  -1  11  219.93   13.02
   0  -1  11  196.45    7.23
   0   1  11  201.62   12.14
   0   1  11  193.14    7.35
   0  -1  11  189.39    7.27
   0  -1  11  205.77    7.43
   0  -1  11  195.16    7.59
   0   1  11  196.75    7.30
   0   1  11  197.02    7.63
   0  -1 -11  195.05    7.17
   0  -1  11  198.13    7.39
   0   1  11  204.88    7.39
   0  -1  11  197.83    7.35
   0   1  11  201.67    7.43
   0  -1  11  202.14   12.85
   0   1  11  200.63    7.43
   0  -1  12  223.78    8.04
   0   1  12  238.47   13.94
   0  -1  12  220.62   13.69
   0  -1  12  216.12    8.10
   0   1  12  236.95    8.36
   0  -1  12  237.48    8.33
   0   1  12  240.53    8.30
   0  -1  12  212.45    8.34
   0   1  12  238.42    8.69
   0  -1 -12  219.36    8.02
   0  -1  12  230.17    8.29
   0   1  12  230.12    8.22
   0   1  12  224.10    8.23
   0  -1  12  216.04    8.10
   0  -1  12  249.45   14.80
   0   1  12  233.98    8.40
   0   1  13   61.10    3.49
   0  -1  13   57.73    3.25
   0   1  13   66.77    6.94
   0   1  13   61.26    3.42
   0   1  13   54.11    3.23
   0   1  13   57.30    3.30
   0   1  13   60.46    3.64
   0  -1  13   64.31    3.50
   0   1  13   50.75    3.32
   0   1  13   61.19    3.41
   0  -1  13   65.72    3.56
   0  -1 -13   54.70    3.18
   0  -1  13   57.55    6.83
   0   1  14  260.64    9.15
   0  -1 -14  255.47    8.45
   0  -1  14  277.46    8.96
   0   1  14  273.51    8.85
   0   1  14  276.96    8.91
   0  -1  14  265.20    8.91
   0   1  14  258.78    8.81
   0  -1  14  249.25    8.50
   0  -1  15   30.05    2.13
   0   1  15   25.15    1.99
   0   1  15   29.01    2.12
   0   1  15   26.54    1.85
   0  -1  15   24.24    1.63
   0  -1  15   32.61    2.03
   0  -1  15   30.62    1.98
   0   1  16   27.82    1.79
   0   1  16   29.94    1.86
   0  -1  16   28.80    1.82
   0   1 -16   30.23    1.85
   0   1  16   22.92    1.37
   0  -1  16   29.01    1.65
   0   1 -16   29.44    1.71
   0   1  16   27.50    1.73
   0  -1  16   27.28    1.71
   0  -1  17    0.13    0.18
   0   1  17    0.08    0.19
   0  -1 -17   -0.04    0.20
   0   1 -17    0.13    0.22
   0   2   0   20.49    1.25
   0   2   0   20.96    1.21
   0  -2   0   18.17    1.36
   0   2   1  269.51    7.76
   0   2  -1  259.64    7.66
   0  -2  -1  277.25    8.12
   0  -2   1  262.00    7.33
   0  -2  -2  194.96    6.61
   0  -2   2  202.66    5.97
   0   2   2  208.52    6.86
   0   2   3 1758.75   46.81
   0  -2  -3 1815.20   46.40
   0   2   4   18.97    1.99
   0  -2  -4   17.93    1.79
   0  -2   5  285.01   10.35
   0   2   5  298.38   11.02
   0   2   5  292.30   10.45
   0  -2  -5  266.90   10.08
   0   2   6  457.84   15.43
   0   2   6  459.37   16.14
   0  -2   6  475.80   15.62
   0  -2   6  474.54   15.96
   0  -2  -6  461.42   15.28
   0  -2   6  430.13   12.43
   0   2   6  447.31   12.34
   0   2   7  552.62   18.62
   0   2   7  546.13   19.28
   0  -2   7  536.69   18.47
   0  -2   7  540.21   18.86
   0  -2  -7  515.99   17.91
   0   2   7  488.59   19.13
   0  -2   7  521.00   14.53
   0   2   7  548.00   14.66
   0  -2   7  521.87   14.76
   0   2   8  113.63    7.16
   0  -2   8  120.76    7.30
   0  -2   8  107.47    7.18
   0   2   8  101.50    7.27
   0  -2  -8   95.22    6.23
   0   2   8  120.46    8.00
   0  -2   8   91.45    7.10
   0  -2   8  101.11    4.30
   0  -2   8  110.14    4.17
   0   2   8  109.46    4.20
   0  -2   9  542.69   19.97
   0   2   9  516.52   20.79
   0  -2   9  517.53   20.24
   0   2   9  516.55   19.84
   0  -2   9  495.86   14.78
   0   2   9  488.04   14.51
   0  -2   9  504.53   14.53
   0  -2   9  476.98   20.47
   0  -2  -9  504.38   18.61
   0   2   9  545.51   21.46
   0  -2  10    7.02    1.08
   0   2  10    7.68    1.11
   0   2  10    5.01    0.94
   0  -2  10    5.48    0.96
   0   2  10    5.87    0.97
   0  -2  10    5.90    0.99
   0  -2  10    4.86    0.95
   0   2  10    5.91    2.02
   0  -2  10    6.33    2.14
   0  -2 -10    4.64    0.93
   0  -2  10    5.07    0.91
   0   2  10    4.38    1.67
   0  -2  10    5.77    1.95
   0   2  10    3.98    1.76
   0  -2  10    8.16    2.15
   0  -2  10    5.32    0.96
   0   2  10    6.93    1.06
   0  -2  10    5.86    0.97
   0   2  10    5.63    0.95
   0   2  11  380.07   11.59
   0  -2  11  359.77   11.65
   0  -2  11  362.37   17.24
   0   2  11  376.47   18.66
   0   2  11  373.31   17.49
   0  -2  11  366.05   17.80
   0  -2  11  337.49   11.17
   0  -2  11  345.71   11.45
   0   2  11  364.69   11.61
   0   2  11  366.58   11.49
   0  -2  11  356.99   11.60
   0   2  11  336.39   11.72
   0  -2 -11  366.96   11.49
   0   2  11  366.49   11.63
   0  -2  11  343.27   11.43
   0  -2  11  373.16   18.55
   0  -2  11  364.36   11.54
   0   2  11  372.29   11.64
   0  -2  12   26.51    2.23
   0   2  12   29.48    2.27
   0   2  12   25.42    4.23
   0   2  12   20.43    4.14
   0  -2  12   34.00    4.80
   0  -2  12   31.53    2.21
   0  -2  12   38.15    5.27
   0   2  12   25.80    2.17
   0   2  12   27.48    2.20
   0  -2  12   27.91    2.29
   0   2  12   29.27    2.51
   0  -2 -12   31.31    2.36
   0   2  12   27.30    2.24
   0  -2  12   24.17    4.47
   0  -2  12   23.35    2.14
   0   2  12   28.18    2.32
   0   2  13   48.92    2.99
   0   2  13   42.82    3.05
   0   2  13   42.21    2.76
   0  -2  13   50.57    3.04
   0  -2  13   42.21    2.64
   0   2  13   44.19    2.88
   0  -2 -13   46.58    2.91
   0  -2  13   47.71    2.99
   0   2  13   46.21    2.89
   0  -2  13   52.32    3.18
   0   2  13   48.25    3.11
   0   2  14    0.91    0.58
   0   2  14    0.79    0.49
   0   2  14    1.04    0.54
   0  -2  14    0.37    0.48
   0   2  14    0.57    0.45
   0  -2  14    0.49    0.44
   0   2  14    0.71    0.55
   0  -2 -14    1.01    0.50
   0   2  14    1.52    0.68
   0  -2  14    0.47    0.41
   0  -2  14    0.83    0.49
   0   2  14    0.85    0.57
   0  -2  15    3.09    0.71
   0  -2  15    4.21    0.77
   0   2  15    2.72    0.63
   0  -2 -15    2.68    0.72
   0   2 -15    2.57    0.72
   0  -2 -15    4.36    0.69
   0   2  15    3.75    0.80
   0  -2  15    2.61    0.68
   0  -2  15    3.32    0.74
   0   2  15    3.35    0.75
   0  -2  15    3.40    0.69
   0   2 -16    4.41    0.70
   0   2  16    3.66    0.64
   0  -2  16    3.49    0.64
   0   2  16    4.48    0.72
   0  -2  16    3.27    0.59
   0  -2  16    3.61    0.60
   0  -2 -16    3.38    0.62
   0   2 -16    3.24    0.64
   0  -2 -16    4.39    0.72
   0   2  16    4.20    0.59
   0  -2  16    2.99    0.55
   0   2 -17   14.86    0.91
   0   2 -17   15.17    0.86
   0  -2  17   12.87    0.80
   0  -3   0    0.12    0.42
   0   3   0    0.62    0.34
   0   3   0    0.43    0.32
   0  -3   1  335.59   10.93
   0  -3  -1  339.44   10.85
   0   3   1  359.62   10.43
   0   3  -1  332.51   10.17
   0  -3   1  348.24    9.21
   0   3   1  351.96    9.14
   0   3   2 1022.04   25.21
   0  -3   2  979.60   25.26
   0   3   2  959.76   26.07
   0  -3  -2  991.43   26.71
   0  -3  -3   86.16    4.22
   0  -3   3   86.58    3.87
   0   3   3   87.52    3.85
   0   3   3   84.67    4.40
   0  -3  -4   19.38    2.01
   0  -3   4   19.08    2.19
   0   3   4   20.61    1.92
   0   3   4   20.67    2.27
   0  -3   4   23.06    2.00
   0  -3  -5 1076.59   31.21
   0  -3   5 1085.58   32.17
   0  -3   5 1133.51   31.02
   0   3   5 1104.83   32.04
   0   3   5 1101.71   31.04
   0  -3  -6   72.68    4.82
   0  -3   6   64.67    5.06
   0   3   6   76.14    4.85
   0  -3   6   68.21    4.58
   0   3   6   73.22    5.23
   0   3   6   71.66    2.81
   0  -3   6   64.19    2.87
   0  -3   6   67.51    2.72
   0  -3   7  406.01   16.09
   0  -3  -7  394.28   14.86
   0   3   7  388.02   15.73
   0  -3   7  416.97   15.58
   0  -3   7  407.86   14.93
   0   3   7  404.56   15.02
   0  -3   7  385.79   11.17
   0  -3   7  390.88   11.49
   0   3   7  391.52   11.26
   0   3   8   10.45    2.45
   0  -3   8   15.47    2.82
   0  -3  -8   10.53    2.06
   0  -3   8   12.49    1.18
   0   3   8   13.67    1.24
   0  -3   8   13.56    1.35
   0   3   8   15.21    2.81
   0  -3   8   13.36    2.33
   0   3   8   13.98    2.40
   0  -3   8   12.37    2.37
   0   3   9  260.12   13.91
   0  -3   9  297.51   13.37
   0  -3   9  266.33   13.37
   0   3   9  270.10   12.97
   0   3   9  266.44    8.80
   0  -3   9  247.63    8.65
   0   3   9  271.76    8.85
   0  -3   9  259.18    8.74
   0  -3   9  265.93    8.83
   0  -3   9  273.68    8.92
   0  -3  -9  265.55    8.67
   0  -3   9  274.63    8.96
   0   3   9  267.14    8.63
   0  -3   9  263.74    8.56
   0  -3   9  272.03   14.06
   0  -3  -9  269.98   12.57
   0   3   9  257.63   14.04
   0  -3  10   54.15    2.84
   0   3  10   48.42    5.86
   0  -3  10   52.20    5.67
   0   3  10   61.81    5.95
   0  -3  10   62.94    5.94
   0   3  10   59.32    3.26
   0   3  10   56.08    3.18
   0  -3  10   57.61    3.24
   0   3  10   51.89    3.04
   0   3  10   55.62    3.15
   0  -3  10   57.14    3.25
   0  -3 -10   55.51    3.14
   0  -3 -10   52.72    2.94
   0  -3  10   61.94    3.43
   0  -3  10   53.29    3.02
   0   3  10   53.27    3.09
   0  -3 -10   54.73    5.19
   0   3  10   54.15    6.22
   0  -3  10   57.31    6.28
   0  -3  11  129.51    5.17
   0  -3  11  135.51    9.63
   0  -3  11  134.25    9.87
   0   3  11  131.04   10.25
   0   3  11  135.12    9.70
   0   3  11  142.51    5.81
   0  -3  11  133.72    5.70
   0   3  11  138.90    5.63
   0  -3 -11  130.39    5.59
   0   3  11  141.47    5.69
   0  -3  11  142.04    5.85
   0   3  11  130.12    5.62
   0  -3  11  135.12   10.38
   0   3  11  152.82   11.14
   0  -3  11  134.72    5.61
   0   3  11  134.00    5.68
   0   3  12   15.55    3.33
   0  -3  12   18.87    3.66
   0   3  12   13.09    3.34
   0  -3  12   11.70    2.97
   0   3  12   15.03    1.64
   0  -3  12   12.52    1.53
   0   3  12   11.95    1.43
   0  -3 -12   16.31    1.70
   0   3  12   15.21    1.65
   0   3  12   11.96    1.42
   0  -3  12   13.88    1.63
   0   3  12   14.59    3.44
   0  -3  12   10.38    1.40
   0   3  12   11.37    1.48
   0   3  13  145.97    5.85
   0   3  13  148.51    5.80
   0  -3  13  141.23    5.87
   0   3  13  142.10    5.80
   0  -3 -13  143.98    5.89
   0  -3  13  130.14    5.77
   0   3  13  146.97    6.07
   0   3  13  145.19    5.80
   0  -3  13  140.13    5.87
   0   3  14  149.36    5.61
   0   3  14  146.63    5.60
   0   3  14  141.58    5.86
   0  -3  14  146.65    5.86
   0  -3  14  143.70    5.76
   0   3  14  149.42    5.62
   0   3  14  153.29    5.96
   0  -3 -14  149.02    5.74
   0   3  14  144.33    5.53
   0  -3  14  151.43    5.82
   0  -3 -15  185.73    6.32
   0  -3  15  186.17    6.53
   0   3  15  185.36    6.70
   0   3  15  179.41    6.66
   0  -3  15  196.28    6.77
   0  -3  15  190.86    6.68
   0   3  15  201.46    6.69
   0  -3 -15  196.54    6.73
   0   3 -15  203.11    6.78
   0  -3  15  198.16    6.62
   0  -3  15  203.29    6.64
   0  -3  15  203.61    6.62
   0  -3  16   14.26    1.07
   0   3  16   16.82    1.15
   0   3 -16   16.62    1.23
   0  -3  16   15.71    1.10
   0   4   0 2046.66   53.47
   0   4   0 2108.11   53.26
   0  -4   0 2067.66   54.40
   0  -4  -1 1116.16   29.05
   0  -4   1 1167.75   29.05
   0   4  -1 1257.48   31.11
   0   4   1 1244.72   31.32
   0  -4   1 1191.86   32.27
   0  -4  -1 1215.38   32.16
   0   4   2  872.74   22.49
   0  -4   2  877.31   22.63
   0   4   2  860.47   24.04
   0   4  -2  872.97   23.87
   0  -4   2  824.66   22.98
   0  -4  -2  856.40   24.78
   0   4   3  110.60    4.30
   0  -4   3  100.49    4.26
   0   4  -3  103.85    4.98
   0  -4  -3  106.30    5.16
   0  -4   3   99.65    3.93
   0  -4  -3  104.64    5.49
   0  -4  -4  141.85    6.71
   0   4   4  147.53    7.09
   0  -4   4  155.92    6.24
   0   4   4  155.49    6.17
   0  -4  -5   26.93    2.83
   0   4   5   29.49    3.12
   0  -4   5   30.52    2.63
   0   4   5   32.82    2.70
   0  -4   6  250.06    7.58
   0   4   6  256.83    7.64
   0   4   6  263.09   11.71
   0  -4   6  278.13   10.59
   0   4   6  288.97   10.77
   0  -4   6  252.29   11.71
   0  -4  -6  277.72   11.25
   0  -4   7    1.52    0.51
   0   4   7    0.58    0.60
   0   4   7    1.97    0.99
   0  -4   7    2.02    0.94
   0  -4  -7    1.64    0.96
   0  -4   7    0.40    0.71
   0  -4   7    1.63    0.45
   0   4   7    1.99    0.48
   0   4   8  730.08   20.13
   0  -4   8  722.01   20.47
   0  -4   8  746.97   20.11
   0   4   8  734.72   26.67
   0  -4   8  750.85   25.64
   0   4   8  755.06   25.10
   0  -4   8  781.33   25.07
   0  -4   8  718.26   26.56
   0  -4  -8  763.37   25.42
   0   4   8  742.85   26.88
   0  -4   9    4.30    0.89
   0   4   9    6.79    1.86
   0  -4   9    7.48    1.96
   0   4   9    4.33    1.85
   0  -4   9    8.76    2.18
   0  -4   9    4.81    1.83
   0  -4  -9    2.96    1.31
   0   4   9    7.26    2.23
   0  -4   9    6.61    0.93
   0  -4  -9    4.74    0.88
   0  -4  -9    7.51    1.04
   0  -4  -9    5.15    0.89
   0   4   9    6.65    1.04
   0   4   9    5.05    0.91
   0   4   9    3.79    0.82
   0  -4   9    7.12    1.08
   0  -4   9    4.81    0.94
   0  -4   9    5.19    0.86
   0   4   9    6.40    0.98
   0  -4  10  238.52    8.37
   0   4  10  227.84    8.09
   0   4  10  230.00   12.59
   0  -4  10  245.27   12.80
   0   4  10  257.03   14.37
   0  -4  10  226.86   12.87
   0   4  10  222.21    8.12
   0  -4 -10  224.23    7.86
   0   4  10  244.26    8.32
   0  -4  10  230.86    8.25
   0   4  10  232.75    8.11
   0  -4  10  230.80    7.77
   0  -4 -10  238.82   12.32
   0   4  10  224.32   13.88
   0  -4 -10  228.22    7.98
   0  -4 -10  233.07    8.15
   0   4  10  231.45    8.06
   0  -4  10  237.04    8.43
   0  -4  10  242.34    8.04
   0   4  10  218.40    7.32
   0  -4  11   33.58    2.55
   0   4  11   36.21    2.51
   0  -4  11   31.80    4.48
   0   4  11   32.14    4.99
   0   4  11   43.71    5.34
   0  -4  11   26.22    4.23
   0   4  11   36.32    2.60
   0  -4 -11   30.84    2.26
   0   4  11   32.12    2.46
   0  -4  11   37.27    2.64
   0   4  11   38.46    2.56
   0  -4 -11   34.78    2.41
   0  -4 -11   34.69    2.55
   0   4  11   34.61    2.50
   0  -4  11   32.26    2.39
   0   4  11   39.46    5.62
   0  -4  12   48.60    3.14
   0   4  12   46.51    2.93
   0  -4  12   52.33    6.02
   0   4  12   63.76    6.64
   0  -4  12   52.96    5.92
   0  -4 -12   44.68    2.79
   0  -4 -12   54.83    3.27
   0   4  12   45.46    3.01
   0   4  12   50.34    3.01
   0  -4  12   47.08    3.09
   0   4  12   45.26    6.11
   0  -4 -12   47.40    5.98
   0   4  12   53.29    3.19
   0  -4  12   51.50    3.11
   0   4  12   51.15    3.14
   0   4  13   35.83    2.49
   0   4  13   37.10    2.52
   0  -4  13   37.08    2.59
   0   4  13   36.79    2.45
   0  -4 -13   34.25    2.53
   0  -4  13   33.51    2.44
   0   4  13   35.22    2.57
   0  -4  13   37.29    2.60
   0   4  13   37.86    2.47
   0  -4 -14    4.98    0.91
   0  -4  14    3.21    0.74
   0   4  14    3.33    0.72
   0   4  14    2.70    0.67
   0  -4  14    4.26    0.86
   0  -4  14    4.38    0.85
   0   4  14    3.44    0.78
   0   4  14    4.15    0.87
   0  -4  14    2.94    0.73
   0  -4  14    3.72    0.82
   0  -4  15    3.16    0.64
   0  -4 -15    4.20    0.72
   0   4 -15    3.89    0.79
   0   4  15    2.80    0.66
   0   4  15    3.84    0.70
   0  -4  15    3.33    0.71
   0  -4  15    2.84    0.59
   0   4  15    3.50    0.56
   0  -4  15    4.22    0.72
   0   4  15    4.16    0.74
   0   4 -15    3.53    0.71
   0  -4  15    3.39    0.67
   0   4 -16   82.92    2.98
   0   4 -16   88.48    3.22
   0  -4  16   85.47    2.91
   0   4  16   81.90    3.07
   0   4  16   86.77    3.07
   0   5   0    0.59    0.40
   0  -5   0    0.21    0.64
   0   5  -1    0.68    0.50
   0   5  -1    0.47    0.48
   0   5   1    0.61    0.50
   0  -5   1    0.22    0.50
   0  -5  -1    0.42    0.43
   0  -5   2  867.71   22.54
   0   5   2  847.92   22.38
   0   5   2  866.17   24.71
   0   5  -2  887.03   24.45
   0  -5   2  846.60   23.66
   0  -5  -2  943.74   26.17
   0   5   3  203.66    6.94
   0  -5   3  219.69    7.19
   0  -5  -3  220.25    8.85
   0   5  -3  202.99    8.20
   0  -5   3  208.48    7.02
   0  -5  -3  216.24    9.21
   0   5   4 1542.45   41.68
   0  -5   4 1601.12   41.94
   0   5  -4 1597.55   43.18
   0  -5  -4 1596.39   43.80
   0  -5  -4 1550.05   44.36
   0  -5   5  201.17    6.47
   0  -5   5  204.54    8.27
   0   5   5  212.45    8.31
   0  -5  -5  202.76    9.42
   0  -5  -5  203.78    9.84
   0  -5   6  982.18   25.99
   0   5   6  971.28   25.48
   0  -5   6  971.46   25.46
   0  -5   6  995.74   29.15
   0   5   6 1005.70   29.17
   0  -5  -6 1026.59   30.81
   0  -5  -6 1029.13   31.70
   0   5   7   61.82    2.74
   0  -5   7   59.26    2.69
   0  -5  -7   62.68    5.28
   0  -5  -7   56.47    5.42
   0  -5   7   53.20    4.46
   0   5   7   61.94    4.73
   0  -5  -8  210.87    7.13
   0   5   8  205.57    7.27
   0   5   8  208.21    7.36
   0  -5   8  203.33    6.80
   0   5   8  209.69    6.90
   0  -5  -8  214.77   11.16
   0  -5  -8  209.66    7.16
   0  -5   8  201.46    6.96
   0  -5   8  206.83   10.95
   0  -5   8  206.65   10.31
   0   5   8  201.17   10.28
   0  -5  -8  204.62   11.70
   0  -5   9   -0.47    0.68
   0   5   9   -0.43    0.88
   0  -5   9   -0.42    0.61
   0  -5  -9   -0.47    0.83
   0   5   9    0.59    1.05
   0  -5   9    0.55    0.58
   0  -5  -9    0.99    0.52
   0  -5  -9    0.48    0.49
   0  -5  -9    0.24    0.46
   0   5   9    1.04    0.57
   0   5   9    0.65    0.48
   0   5   9    0.86    0.59
   0  -5   9    0.54    0.46
   0  -5  -9   -0.55    0.80
   0  -5   9    0.32    0.39
   0   5   9   -0.11    0.34
   0  -5 -10   54.46    3.16
   0  -5 -10   52.07    3.17
   0  -5 -10   53.50    3.13
   0   5  10   57.23    3.29
   0   5  10   55.34    3.25
   0   5  10   56.30    3.43
   0  -5  10   52.54    3.21
   0  -5 -10   50.87    5.54
   0   5  10   53.33    6.45
   0  -5  10   54.25    3.28
   0  -5  10   47.61    5.26
   0  -5  10   53.28    5.81
   0   5  10   48.71    5.47
   0   5  10   56.49    3.12
   0   5  10   51.77    2.77
   0  -5  10   51.38    3.26
   0  -5  10   57.58    3.08
   0  -5 -10   56.60    6.33
   0  -5 -11    2.26    0.80
   0   5  11    2.91    0.81
   0   5  11    3.50    0.89
   0  -5  11    4.82    0.99
   0   5  11    3.45    0.81
   0   5  11    1.65    0.76
   0   5  11    4.14    2.01
   0   5  11    2.42    0.75
   0  -5  11    4.12    0.98
   0  -5  11    6.70    2.07
   0  -5  11    2.63    1.43
   0   5  11    4.33    1.67
   0  -5  11    4.04    0.84
   0  -5 -11    1.29    1.15
   0   5  11    3.04    0.82
   0  -5 -11    4.16    0.93
   0  -5 -11    3.11    0.84
   0  -5 -12  212.73   13.57
   0   5  12  226.04   14.28
   0  -5 -12  218.49    8.22
   0  -5 -12  228.18    7.94
   0   5  12  229.37    8.16
   0  -5 -12  219.32    7.82
   0   5  12  229.21    8.18
   0  -5  12  234.02    8.29
   0   5  12  220.79    7.85
   0   5  12  196.06   12.38
   0  -5  12  197.44   12.47
   0  -5  12  220.95    8.19
   0   5  12  225.67    7.94
   0   5  12  219.11    8.01
   0  -5  12  225.74    7.95
   0  -5  12  230.39    8.01
   0  -5 -13   26.54    1.92
   0  -5 -13   29.02    2.27
   0   5  13   22.64    1.92
   0   5  13   23.94    1.98
   0  -5  13   28.38    2.19
   0   5  13   25.95    1.96
   0  -5  13   25.21    2.10
   0  -5  13   24.88    2.08
   0   5  13   28.80    2.08
   0  -5  13   26.13    2.03
   0   5  13   25.06    2.06
   0  -5  13   28.42    2.08
   0  -5 -14  140.22    5.41
   0   5  14  131.73    5.02
   0   5 -14  137.88    5.36
   0   5  14  134.22    5.06
   0  -5  14  141.24    5.35
   0   5  14  131.76    5.20
   0   5  14  129.84    5.14
   0  -5  14  134.37    5.29
   0  -5  14  139.13    5.28
   0   5 -14  136.82    5.15
   0  -5  14  127.12    4.97
   0   5 -15    0.22    0.33
   0  -5  15    0.08    0.32
   0  -5 -15    0.33    0.37
   0   5 -15    0.79    0.46
   0   5  15    0.55    0.37
   0   5  15   -0.06    0.30
   0  -5  15    0.19    0.30
   0  -5  15    0.45    0.33
   0   5  15    0.44    0.36
   0  -5  15    0.17    0.32
   0   5  16   17.44    1.08
   0   5 -16   17.24    1.10
   0  -5  16   16.88    1.03
   0  -6   0   55.08    4.27
   0   6   0   60.31    3.76
   0   6  -1 1633.14   43.34
   0   6  -1 1603.43   43.82
   0   6   1 1610.49   43.81
   0  -6   1 1639.49   45.55
   0  -6  -1 1611.47   45.48
   0  -6   1 1631.06   43.29
   0   6   2  459.61   14.96
   0   6  -2  446.49   14.43
   0  -6   2  446.81   13.85
   0  -6  -2  449.86   16.12
   0   6   3  260.05    8.49
   0  -6   3  283.86    8.75
   0   6  -3  298.82   10.63
   0  -6  -3  295.01   11.42
   0  -6   3  289.06    9.20
   0  -6  -3  291.20   11.92
   0  -6   4   13.45    1.11
   0  -6  -4   14.99    2.42
   0  -6  -4   15.82    2.30
   0   6  -4   17.79    2.19
   0  -6   4   16.66    1.69
   0   6   4   13.29    1.49
   0  -6   5  200.92    6.58
   0  -6  -5  206.17   10.45
   0   6  -5  205.27    9.24
   0  -6  -5  209.43   10.01
   0  -6   5  204.27    8.27
   0   6   5  199.59    8.12
   0  -6   6  329.32   10.01
   0  -6  -6  332.25   14.77
   0   6  -6  324.42   13.25
   0  -6  -6  348.42   14.37
   0  -6   6  322.15   12.34
   0   6   6  321.67   12.26
   0  -6   7    3.11    0.69
   0  -6  -7    2.09    1.22
   0   6  -7    4.98    1.55
   0  -6   7    3.50    0.62
   0  -6  -7    2.34    1.36
   0   6   7    2.99    0.57
   0  -6   7    5.10    1.31
   0   6   7    4.16    1.19
   0  -6  -8  324.40   10.25
   0  -6  -8  337.99   10.38
   0   6   8  318.66   10.40
   0   6   8  330.49   10.47
   0   6   8  321.55    9.86
   0  -6   8  319.03    9.77
   0   6  -8  324.47   14.45
   0  -6  -8  327.34   15.35
   0  -6  -8  327.61   10.34
   0  -6   8  328.46   13.94
   0  -6   8  350.50   15.24
   0   6   8  332.10   14.02
   0  -6  -8  301.62   15.53
   0   6   8  327.04   10.53
   0   6   8  315.03   10.49
   0   6   9  421.20   13.24
   0  -6  -9  429.05   13.05
   0  -6  -9  428.31   12.99
   0  -6  -9  427.79   13.07
   0   6   9  433.02   13.17
   0   6   9  429.07   13.15
   0   6   9  415.13   12.58
   0  -6   9  402.26   12.41
   0   6   9  434.29   12.69
   0  -6  -9  414.16   18.49
   0   6  -9  407.54   17.65
   0   6   9  423.91   19.92
   0  -6   9  406.34   17.19
   0   6   9  407.13   17.35
   0  -6   9  454.44   18.57
   0  -6  -9  414.94   19.46
   0  -6   9  417.92   12.70
   0  -6 -10  251.53   14.84
   0   6  10  279.59   15.83
   0  -6 -10  269.63   14.13
   0   6  10  244.94   13.16
   0  -6  10  263.96   14.03
   0  -6  10  235.34   12.80
   0  -6  10  252.51    9.15
   0  -6 -10  254.77    9.00
   0  -6 -10  260.25    9.11
   0  -6 -10  266.99    9.06
   0   6  10  275.16    9.24
   0   6  10  271.31    9.21
   0   6  10  268.42    9.47
   0  -6  10  257.03    8.60
   0   6  10  260.88    8.59
   0   6  10  264.40    8.78
   0  -6  10  262.62    9.27
   0  -6  10  250.21    8.70
   0  -6 -11  298.53   16.38
   0  -6  11  291.97    9.67
   0   6  11  312.58   17.17
   0  -6 -11  312.55   10.35
   0  -6 -11  314.44   10.20
   0  -6 -11  300.97   10.06
   0   6  11  315.18   10.26
   0   6  11  297.07   10.10
   0   6  11  314.30   10.57
   0   6  11  303.62    9.91
   0  -6  11  245.86   13.93
   0  -6  11  288.16   15.09
   0  -6  11  302.11   10.27
   0   6  11  299.07    9.91
   0   6  11  291.13    9.84
   0  -6  11  318.84   10.56
   0   6  11  269.99    9.27
   0  -6  11  307.38    9.85
   0   6  12    7.51    1.12
   0  -6  12    8.60    1.16
   0  -6  12    6.38    1.17
   0  -6  12    8.97    1.29
   0  -6 -12    7.33    1.16
   0   6  12    8.86    1.26
   0   6  12   10.40    1.34
   0   6  12   10.10    1.41
   0   6  12   10.70    1.27
   0  -6  12    8.21    1.24
   0  -6 -12    8.69    1.23
   0  -6 -12    9.88    1.38
   0   6  12    7.69    1.14
   0  -6  12    7.93    1.13
   0  -6  13    2.50    0.78
   0  -6  13    3.72    0.84
   0   6 -13    4.08    0.91
   0   6  13    4.29    0.86
   0   6  13    3.13    0.77
   0  -6  13    3.78    0.87
   0   6  13    2.58    0.80
   0   6 -13    3.38    0.77
   0  -6 -13    2.30    0.79
   0  -6 -13    3.43    0.74
   0   6  13    2.97    0.72
   0   6  13    3.50    0.75
   0  -6  13    3.64    0.78
   0   6 -14    9.22    1.12
   0   6  14    9.23    1.02
   0   6  14   10.44    1.08
   0   6 -14    7.60    0.92
   0  -6  14    8.32    1.03
   0  -6 -14    8.81    1.16
   0  -6  14    7.00    0.84
   0  -6  14    9.98    1.16
   0  -6  14    8.92    1.10
   0  -6  15    7.85    0.87
   0  -6  15   11.52    0.96
   0  -6  15   11.50    1.02
   0   6 -15   10.35    1.02
   0   6  15   10.76    1.04
   0  -6  15    8.83    0.93
   0  -6 -15   10.57    1.04
   0   6  16   17.31    0.99
   0   6 -16   17.59    0.98
   0   6 -16   17.88    1.01
   0  -6  16   16.50    0.94
   0  -7   0   -0.33    0.58
   0   7   0    0.22    0.45
   0   7   0    0.26    0.30
   0  -7  -1  216.57   10.06
   0  -7   1  209.17   10.06
   0  -7   1  194.07    8.13
   0   7   1  201.62    8.55
   0   7  -1  198.19    8.55
   0   7   1  197.76    6.25
   0  -7  -2  263.06   11.35
   0  -7   2  228.07    8.64
   0   7  -2  233.31    9.67
   0   7   2  230.74    9.59
   0   7  -2  226.16    9.11
   0  -7   2  227.78    6.92
   0  -7  -3  611.73   20.91
   0  -7   3  556.34   16.74
   0  -7   3  576.79   15.55
   0  -7  -3  553.53   19.58
   0   7  -3  577.85   18.35
   0  -7   4   27.47    1.71
   0   7  -4   28.80    2.88
   0  -7  -4   31.04    3.71
   0  -7   5  510.34   14.38
   0   7  -5  514.81   17.66
   0  -7  -5  498.47   19.28
   0  -7  -5  496.51   19.69
   0  -7   5  499.70   15.94
   0  -7   6    1.47    0.55
   0  -7   6    1.19    0.74
   0   7  -6    3.17    1.08
   0  -7  -6    2.12    1.31
   0  -7  -6    2.79    1.35
   0   7   7  361.46   11.19
   0  -7   7  359.26   11.26
   0  -7   7  351.18   11.00
   0   7   7  341.36   11.11
   0   7  -7  344.56   14.55
   0  -7  -7  371.44   16.35
   0  -7   7  349.68   11.18
   0  -7  -7  365.50   11.03
   0  -7  -7  353.10   10.88
   0  -7  -7  346.77   10.97
   0  -7  -7  360.60   11.10
   0   7   7  342.03   11.08
   0   7   7  356.53   11.18
   0  -7   7  350.30   11.17
   0  -7   7  347.15   13.77
   0  -7   7  356.29   11.06
   0  -7  -7  384.05   17.20
   0   7   8    2.46    0.80
   0   7   8    3.76    0.85
   0  -7   8    3.41    0.82
   0  -7   8    4.82    0.95
   0  -7  -8    3.63    1.51
   0  -7   8    3.57    0.87
   0  -7  -8    3.86    0.91
   0  -7  -8    3.44    0.84
   0  -7  -8    5.14    1.03
   0  -7  -8    3.46    0.82
   0   7   8    4.05    0.87
   0   7   8    4.45    0.95
   0  -7   8    2.66    0.77
   0  -7   8    4.90    1.44
   0  -7   8    3.56    1.52
   0  -7   8    3.77    0.88
   0   7   8    4.30    0.84
   0  -7  -8    3.42    1.66
   0  -7  -9   40.46    2.70
   0  -7  -9   42.64    2.79
   0   7   9   37.74    2.67
   0   7   9   42.21    2.81
   0   7   9   36.74    2.46
   0  -7   9   32.98    2.54
   0  -7   9   37.71    4.71
   0  -7   9   40.42    2.75
   0  -7  -9   45.85    5.44
   0  -7   9   36.43    2.53
   0   7   9   41.08    2.81
   0  -7  -9   40.01    5.31
   0  -7  10    1.47    0.63
   0  -7 -10    2.25    1.42
   0   7  10    0.68    0.99
   0  -7  10    1.20    0.62
   0  -7 -10    1.32    0.71
   0  -7 -10    0.44    0.65
   0  -7 -10    0.89    0.63
   0   7  10    1.18    0.70
   0   7  10    1.04    0.66
   0   7  10    0.82    0.59
   0  -7  10    2.54    1.48
   0   7  10    0.98    0.54
   0  -7 -10    1.93    1.48
   0  -7  11    2.15    0.65
   0   7  11    4.45    0.91
   0   7  11    0.69    1.00
   0  -7 -11    3.33    0.87
   0  -7 -11    3.03    0.90
   0  -7 -11    3.05    0.86
   0   7  11    3.60    0.90
   0   7  11    5.03    1.03
   0   7  11    3.60    0.94
   0   7  11    4.65    0.97
   0  -7  11    3.08    0.90
   0  -7  11    4.07    1.66
   0   7  11    3.70    0.79
   0  -7 -11    4.50    1.87
   0   7  12    0.52    0.48
   0   7  12    0.78    0.50
   0   7  12    0.34    0.36
   0   7  12    1.07    0.57
   0   7  12    0.79    0.52
   0   7 -12    0.53    0.58
   0  -7 -12    0.40    0.47
   0  -7 -12    1.31    0.65
   0  -7 -12    1.16    0.60
   0  -7  12   -0.10    0.34
   0  -7  12   -0.13    0.36
   0   7 -13  261.65    8.57
   0   7  13  256.83    8.38
   0  -7  13  267.49    8.73
   0   7  13  263.09    8.89
   0  -7  13  259.98    8.69
   0   7  13  245.28    8.32
   0  -7 -13  254.01    8.35
   0  -7 -13  266.29    8.83
   0  -7  13  252.65    8.48
   0  -7  13  261.18    8.61
   0   7  14   21.45    1.43
   0   7 -14   24.01    1.65
   0   7  14   20.31    1.41
   0   7  14   18.64    1.60
   0  -7  14   21.44    1.61
   0  -7  14   19.47    1.56
   0  -7 -14   20.39    1.64
   0  -7  14   22.64    1.61
   0  -7  14   17.19    1.40
   0  -7  15  206.36    6.00
   0  -7 -15  193.83    5.98
   0  -7  15  205.02    5.98
   0  -7  15  198.88    5.79
   0   7 -15  195.82    5.86
   0   7  15  204.12    6.08
   0   7  15  208.22    6.13
   0  -8   0  221.85   11.27
   0   8   0  231.21    9.81
   0   8   0  228.50    7.18
   0   8   1   90.85    5.45
   0   8  -1   85.79    5.35
   0  -8   1   74.53    6.10
   0  -8  -1   84.34    6.32
   0  -8   1   86.18    5.09
   0   8   1   79.97    3.39
   0   8  -1   79.50    3.29
   0  -8   1   82.25    3.13
   0  -8  -2   43.18    4.20
   0   8  -2   44.64    3.51
   0   8   2   46.22    3.90
   0   8  -2   48.54    3.97
   0  -8  -2   39.95    4.44
   0  -8   2   43.37    3.29
   0   8  -2   45.93    2.22
   0  -8   2   40.07    2.08
   0   8   2   45.53    2.39
   0  -8  -3  108.06    7.64
   0   8   3  107.55    4.25
   0  -8   3  106.36    4.04
   0   8  -3  113.98    6.67
   0   8  -3  103.87    5.86
   0  -8  -4   18.37    3.12
   0  -8   4   17.56    1.42
   0   8  -4   17.72    2.32
   0  -8  -4   20.98    3.16
   0  -8   5   13.87    1.34
   0  -8   5   13.94    1.46
   0  -8  -5    7.41    2.03
   0   8  -5   14.69    2.26
   0  -8   5   15.56    1.54
   0  -8  -5   11.60    2.55
   0  -8  -5   11.77    1.29
   0  -8  -6   90.93    4.12
   0  -8  -6   94.54    4.08
   0  -8  -6  104.99    8.18
   0   8   6   92.93    4.26
   0   8   6   91.05    4.22
   0  -8   6   89.78    4.33
   0  -8   6   87.48    4.24
   0  -8  -6  101.50    7.67
   0  -8   6   93.79    4.18
   0   8   6  102.50    4.45
   0   8   6   90.93    4.25
   0  -8   6   89.17    4.34
   0   8   6   98.03    4.36
   0   8   6   92.73    4.18
   0  -8   6   91.43    4.10
   0  -8   6   92.23    4.21
   0  -8  -7   47.98    2.94
   0  -8  -7   54.72    3.03
   0   8  -7   53.09    2.93
   0  -8  -7   52.51    3.08
   0  -8  -7   58.34    3.25
   0   8   7   55.67    3.22
   0   8   7   57.04    3.24
   0  -8   7   50.63    3.16
   0  -8   7   60.34    3.34
   0  -8  -7   51.62    5.68
   0  -8   7   51.61    3.19
   0   8   7   55.19    3.23
   0   8   7   58.52    3.27
   0   8   7   49.41    3.08
   0  -8   7   55.36    3.14
   0  -8   7   53.37    3.08
   0   8   7   64.50    3.30
   0  -8  -7   61.42    6.44
   0  -8   8  397.66   17.10
   0  -8  -8  399.54   12.53
   0  -8  -8  398.52   12.46
   0  -8  -8  393.27   12.60
   0   8  -8  390.57   12.20
   0  -8  -8  399.34   12.53
   0   8   8  395.02   12.63
   0   8   8  398.33   12.65
   0  -8   8  404.26   12.79
   0  -8   8  394.67   12.62
   0  -8  -8  391.10   18.43
   0   8   8  409.77   12.73
   0   8   8  394.05   12.62
   0  -8   8  387.32   12.37
   0  -8   8  399.05   12.79
   0   8   8  398.07   12.42
   0  -8   8  411.54   12.67
   0  -8  -8  404.63   19.26
   0  -8   9  142.58    9.53
   0  -8  -9  158.88    6.27
   0  -8  -9  162.31    6.38
   0  -8  -9  162.20    6.46
   0   8  -9  159.61    6.16
   0   8   9  156.73    6.37
   0   8   9  150.17    6.29
   0  -8   9  146.40    6.34
   0  -8   9  149.39    6.27
   0  -8  -9  169.11   11.17
   0  -8   9  151.66    6.07
   0   8   9  151.73    6.39
   0  -8   9  155.43    6.49
   0  -8   9  151.85    6.34
   0   8   9  152.30    6.16
   0  -8  -9  155.90   11.20
   0  -8  10   90.82    7.27
   0   8  10   80.01    8.11
   0  -8 -10   82.87    7.64
   0  -8  10   83.75    4.27
   0   8 -10   76.99    3.97
   0   8  10   81.24    4.18
   0  -8 -10   86.03    4.35
   0   8  10   83.63    4.23
   0   8  10   81.23    4.38
   0  -8 -10   82.56    4.21
   0  -8  10   77.52    3.92
   0   8  10   75.96    3.93
   0  -8  10   86.51    4.36
   0  -8 -10   70.75    7.46
   0  -8 -11   42.52    2.89
   0   8  11   42.20    2.82
   0   8 -11   43.78    2.77
   0   8  11   43.91    2.91
   0   8  11   42.40    2.96
   0   8  11   41.23    2.59
   0  -8  11   42.54    2.83
   0   8  11   44.57    2.67
   0  -8 -11   43.36    2.88
   0  -8  11   44.32    2.85
   0  -8 -12   14.11    1.54
   0   8  12   15.66    1.55
   0   8 -12   16.72    1.59
   0   8  12   15.48    1.68
   0  -8 -12   12.59    1.29
   0  -8 -12   13.32    1.56
   0  -8 -12   15.10    1.56
   0  -8  12   16.09    1.59
   0  -8  12   16.80    1.60
   0   8  12   14.52    1.49
   0   8 -13    2.97    0.69
   0   8  13    3.64    0.78
   0   8  13    2.16    0.61
   0   8  13    2.80    0.63
   0  -8 -13    2.42    0.70
   0  -8 -13    2.70    0.67
   0  -8  13    3.01    0.64
   0  -8  13    4.16    0.78
   0  -8 -14   10.33    0.88
   0   8  14    9.52    0.83
   0   8 -14   11.69    1.03
   0   8  14   10.12    0.84
   0  -8  14   11.72    1.01
   0  -8  14    9.32    0.90
   0  -8 -14   10.53    1.09
   0  -8  14   10.91    1.06
   0  -8  14   10.15    1.03
   0   8  14    9.95    1.05
   0  -8  15    4.47    0.53
   0  -8  15    4.28    0.54
   0   8  15    4.37    0.55
   0   8 -15    4.22    0.50
   0  -8 -15    4.45    0.57
   0  -9   0   -0.47    0.84
   0  -9   0    0.30    0.62
   0   9   0    1.74    0.84
   0   9   0    1.04    0.47
   0  -9  -1   23.97    3.69
   0  -9   1   24.99    3.74
   0  -9   1   22.80    2.64
   0   9   1   23.26    2.86
   0  -9  -1   15.97    2.70
   0   9  -1   23.42    2.85
   0   9   1   23.77    1.72
   0  -9   1   23.40    1.48
   0   9  -1   21.62    1.62
   0   9   2  145.15    7.96
   0  -9  -2  142.32    8.72
   0   9  -2  154.01    8.10
   0  -9  -2  148.73    9.66
   0  -9   2  147.92    5.14
   0   9  -2  150.97    5.30
   0   9   2  152.97    5.61
   0   9  -3   27.29    3.23
   0   9   3   23.90    1.87
   0  -9   3   24.43    1.67
   0  -9  -3   22.74    3.64
   0  -9  -4 1077.81   28.73
   0  -9  -4 1099.96   28.77
   0  -9  -4 1087.96   28.81
   0  -9   4 1045.58   29.07
   0  -9   4 1075.83   29.12
   0  -9   4 1084.18   29.15
   0  -9  -4 1068.58   35.11
   0   9  -4 1100.91   33.56
   0  -9   4 1040.48   29.10
   0   9   4 1082.30   28.95
   0   9   4 1053.56   28.96
   0  -9  -4 1102.89   36.52
   0  -9   4 1074.74   28.53
   0   9   4 1109.92   29.08
   0  -9  -5   11.18    1.23
   0  -9  -5   12.42    1.33
   0  -9  -5   11.83    1.33
   0  -9  -5   11.88    1.38
   0  -9   5   11.14    1.26
   0  -9   5   10.77    1.39
   0  -9   5   10.35    1.33
   0   9  -5   13.35    2.40
   0  -9  -5   13.43    2.77
   0  -9   5   11.08    1.32
   0   9   5   12.48    1.41
   0   9   5   10.67    1.32
   0  -9   5   12.26    1.48
   0  -9   5   11.03    1.32
   0  -9  -5   12.62    2.83
   0  -9   6  642.98   18.54
   0  -9  -6  651.05   18.24
   0  -9  -6  659.56   18.67
   0   9   6  641.84   18.72
   0   9   6  654.51   18.75
   0  -9   6  628.85   18.76
   0  -9   6  632.40   18.73
   0  -9  -6  667.43   25.39
   0   9   6  633.46   18.67
   0  -9   6  646.12   18.53
   0   9   6  649.68   18.71
   0  -9   6  660.93   18.91
   0   9   6  627.96   18.60
   0   9   6  655.18   18.69
   0  -9   6  663.39   18.43
   0  -9  -6  626.89   25.62
   0  -9   7   23.02    2.00
   0   9   7   24.05    2.12
   0  -9   7   22.56    1.95
   0   9   7   22.85    2.05
   0  -9   7   24.51    2.16
   0   9   7   22.75    2.04
   0  -9  -7   31.72    4.55
   0  -9   7   22.51    2.04
   0  -9  -7   21.41    1.95
   0  -9  -7   25.94    2.03
   0  -9  -7   22.63    2.01
   0   9   7   22.81    2.06
   0   9   7   23.00    2.08
   0  -9   7   25.19    2.17
   0   9   7   23.82    2.06
   0  -9   7   24.81    2.04
   0  -9  -7   28.41    4.48
   0  -9   8  376.55   16.69
   0  -9   8  411.78   12.60
   0  -9  -8  403.19   19.02
   0  -9  -8  399.85   12.53
   0  -9  -8  401.87   12.39
   0   9  -8  385.51   12.00
   0  -9  -8  394.68   12.62
   0   9   8  388.19   12.57
   0   9   8  384.27   12.54
   0  -9   8  391.59   12.69
   0  -9   8  376.39   12.20
   0  -9   8  397.57   12.78
   0   9   8  392.29   12.59
   0   9   8  385.35   12.55
   0  -9   8  397.65   12.65
   0  -9   8  385.12   12.39
   0   9   8  391.81   12.51
   0  -9  -8  414.59   19.78
   0  -9   9   11.24    1.47
   0  -9  -9   12.82    3.03
   0  -9  -9   13.70    1.65
   0   9  -9   14.38    1.51
   0   9   9   12.67    1.58
   0   9   9   15.54    1.72
   0  -9   9   11.31    1.55
   0  -9   9   13.67    1.62
   0  -9  -9   15.23    1.67
   0  -9  -9   13.55    1.58
   0   9   9   10.23    1.44
   0  -9   9   13.43    1.50
   0  -9   9   15.13    1.74
   0   9   9   15.81    1.69
   0  -9   9   14.00    1.60
   0  -9  -9   15.08    3.32
   0  -9 -10    1.60    0.64
   0  -9 -10    2.38    0.81
   0   9  10    3.01    0.86
   0   9  10    3.30    0.85
   0   9  10    1.43    0.69
   0  -9  10    2.78    0.84
   0  -9  10    2.58    0.77
   0   9 -10    2.80    0.72
   0  -9 -10    1.23    0.66
   0  -9  10    1.67    0.62
   0  -9  10    1.87    0.75
   0  -9  10    1.11    0.59
   0   9  10    2.28    0.73
   0  -9  10    1.79    0.69
   0   9 -11   81.87    3.80
   0   9  11   81.74    3.98
   0  -9 -11   79.28    4.09
   0   9  11   85.17    4.06
   0  -9  11   88.54    4.25
   0   9  11   81.26    4.18
   0  -9  11   72.89    3.99
   0  -9  11   85.99    4.08
   0  -9 -11   85.45    4.16
   0  -9  11   84.13    4.00
   0  -9  12  170.72    6.18
   0  -9 -12  180.06    6.39
   0   9  12  175.19    6.17
   0  -9 -12  185.25    6.51
   0   9 -12  169.07    5.97
   0   9  12  162.63    6.06
   0  -9  12  164.22    6.13
   0   9  12  180.12    6.54
   0  -9 -12  158.52    5.86
   0   9  13    1.88    0.48
   0   9  13    1.73    0.48
   0   9  13    1.09    0.50
   0  -9  13    2.70    0.62
   0  -9  13    0.93    0.45
   0   9 -13    1.89    0.49
   0  -9 -13    1.93    0.53
   0   9 -13    0.94    0.45
   0  -9 -13    1.79    0.60
   0   9  14  115.07    3.87
   0   9  14  110.72    3.79
   0  -9  14  112.31    3.76
   0  -9  14   94.54    3.31
   0   9 -14   91.73    3.15
   0  -9 -14   89.25    3.21
   0  -9 -14  113.52    3.89
   0   9 -14  119.27    3.68
   0 -10   0  669.28   25.84
   0  10   0  667.31   22.29
   0 -10   0  655.04   23.80
   0  10   0  689.42   18.62
   0 -10   0  668.03   18.84
   0 -10   0  625.40   22.28
   0 -10   0  637.37   18.44
   0 -10   1  479.81   13.94
   0  10   1  455.44   17.11
   0 -10  -1  444.31   18.46
   0  10  -1  468.90   17.11
   0 -10   1  455.44   12.92
   0  10   1  483.11   13.76
   0  10  -1  434.53   13.41
   0 -10  -1  448.87   13.56
   0 -10   1  471.58   13.54
   0 -10   1  473.29   20.52
   0 -10  -1  475.12   20.37
   0  10   2  598.49   17.02
   0  10   2  583.30   17.08
   0 -10   2  580.98   16.68
   0 -10  -2  579.34   16.96
   0 -10  -2  595.67   16.64
   0 -10  -2  593.85   16.62
   0  10   2  580.77   16.87
   0  10   2  609.48   17.12
   0 -10   2  587.95   16.35
   0  10  -2  601.33   16.71
   0 -10  -2  563.92   22.29
   0  10  -2  580.72   20.51
   0 -10  -2  611.20   16.64
   0 -10   2  596.95   17.22
   0 -10  -2  611.42   24.20
   0  10   3   59.89    3.29
   0  10   3   58.14    3.20
   0 -10   3   61.10    3.02
   0 -10  -3   61.51    3.15
   0 -10  -3   60.96    3.11
   0  10   3   58.90    3.09
   0  10   3   57.20    3.24
   0 -10   3   60.39    2.92
   0 -10  -3   63.45    6.06
   0 -10  -3   60.31    6.34
   0 -10  -3   60.57    3.08
   0 -10   3   59.20    3.32
   0  10   4   49.81    2.98
   0  10   4   54.21    3.11
   0 -10   4   50.65    3.12
   0 -10   4   49.71    2.68
   0 -10  -4   53.62    2.94
   0 -10  -4   46.29    2.56
   0 -10   4   54.47    3.22
   0  10   4   49.87    2.81
   0  10   4   52.15    3.10
   0 -10   4   48.92    2.71
   0 -10  -4   51.91    2.91
   0 -10  -4   49.38    2.89
   0 -10  -4   48.75    5.80
   0 -10   4   54.55    3.17
   0 -10   4   47.73    2.87
   0  10  -5   96.29    4.25
   0 -10  -5   92.18    4.27
   0 -10  -5   88.45    3.97
   0 -10  -5   96.49    4.38
   0 -10  -5   92.15    4.35
   0 -10   5   88.90    4.49
   0  10   5   91.35    4.46
   0  10   5   92.23    4.48
   0 -10   5   91.38    4.10
   0  10   5  103.11    4.65
   0 -10  -5   97.37    8.05
   0  10   5   95.33    4.45
   0  10   5   90.00    4.36
   0 -10   5   89.75    4.52
   0 -10   5   89.70    4.29
   0 -10   5   91.62    4.50
   0 -10  -5   99.33    8.50
   0  10  -6   17.81    1.71
   0 -10  -6   18.77    1.68
   0 -10  -6   17.50    1.78
   0 -10  -6   19.42    1.85
   0 -10  -6   17.28    1.82
   0  10   6   15.74    1.73
   0  10   6   15.09    1.68
   0 -10   6   17.09    1.82
   0 -10   6   19.11    1.72
   0 -10  -6   22.40    3.86
   0  10   6   20.57    1.94
   0  10   6   19.48    1.88
   0 -10   6   19.30    1.92
   0  10   6   21.06    1.95
   0 -10   6   16.21    1.74
   0 -10   6   13.78    1.68
   0 -10   6   22.02    1.91
   0 -10  -6   15.22    3.35
   0 -10   7  187.60    7.09
   0 -10   7  181.50    7.31
   0 -10  -7  203.21   12.62
   0 -10  -7  183.29    6.89
   0 -10  -7  180.11    7.17
   0  10   7  178.88    7.18
   0  10   7  197.35    7.39
   0 -10   7  191.68    7.39
   0  10   7  188.92    7.28
   0  10   7  190.12    7.28
   0 -10   7  186.00    7.35
   0 -10   7  183.63    7.17
   0  10   7  187.12    7.25
   0 -10   7  182.04    6.92
   0 -10  -7  184.88   12.50
   0 -10  -8  240.77    8.50
   0 -10  -8  246.97    8.78
   0 -10  -8  206.65   13.62
   0  10   8  250.91    8.83
   0  10   8  238.66    8.72
   0 -10   8  239.33    8.54
   0  10   8  255.05    8.87
   0 -10   8  241.29    8.83
   0 -10  -8  253.94   14.54
   0 -10   8  243.48    8.57
   0 -10   8  239.84    8.78
   0 -10   8  245.27    8.76
   0  10   8  243.62    8.74
   0 -10   8  232.32    8.77
   0  10   8  235.07    8.67
   0 -10   9    0.63    0.59
   0  10   9    1.46    0.65
   0  10   9    0.88    0.56
   0  10   9    1.76    0.66
   0 -10   9    0.78    0.51
   0 -10   9    1.01    0.58
   0 -10  -9    2.99    0.87
   0 -10  -9    1.40    0.66
   0 -10  -9    1.35    0.67
   0 -10   9    1.68    0.68
   0 -10   9    1.62    0.64
   0  10   9    1.61    0.67
   0 -10   9    1.42    0.65
   0 -10  10  186.94    7.34
   0 -10  10  198.22    7.26
   0  10  10  202.32    7.33
   0  10 -10  189.33    6.68
   0 -10 -10  203.57    7.54
   0  10  10  202.72    7.34
   0 -10  10  195.67    7.44
   0  10  10  211.23    7.61
   0 -10  10  190.21    7.07
   0 -10  10  192.75    7.35
   0  10  10  199.23    7.27
   0 -10  10  202.34    7.37
   0 -10 -10  200.89    7.42
   0 -10 -10  200.26    7.33
   0  10  11    0.22    0.43
   0  10  11    0.67    0.49
   0  10  11    0.65    0.57
   0 -10  11    0.64    0.49
   0 -10  11    1.03    0.58
   0 -10  11    0.63    0.44
   0 -10  11    0.87    0.58
   0 -10 -11    0.13    0.43
   0 -10 -11    0.62    0.46
   0  10 -11   -0.11    0.45
   0 -10 -11    0.13    0.54
   0  10 -11    0.51    0.41
   0 -10 -11    1.03    0.57
   0  10  12   54.49    2.67
   0 -10  12   55.22    2.87
   0  10  12   57.75    2.95
   0 -10  12   57.13    2.93
   0  10 -12   49.90    2.32
   0  10  12   55.41    2.67
   0 -10 -12   51.68    2.58
   0 -10  12   54.79    2.62
   0 -10  12   58.13    2.90
   0 -10 -12   57.61    2.93
   0  10 -12   55.63    2.71
   0 -10 -12   57.75    2.90
   0  10 -13    3.05    0.54
   0 -10 -13    3.03    0.55
   0  10  13    3.77    0.52
   0  10  13    2.49    0.43
   0  10  13    3.67    0.65
   0 -10  13    2.78    0.54
   0 -10  13    2.68    0.47
   0  10  14    9.75    0.75
   0 -10  14    8.26    0.67
   0 -10  14    8.45    0.67
   0  10  14   10.63    0.75
   0 -11   0   -0.46    0.48
   0 -11   0   -0.63    0.91
   0  11   0    0.25    0.47
   0 -11   0   -0.13    0.41
   0 -11   0    1.69    0.58
   0 -11  -1   91.74    4.29
   0 -11   1   92.53    4.21
   0 -11   1   95.75    4.22
   0 -11   1   93.93    4.50
   0 -11  -1   87.47    8.15
   0 -11  -1   98.20    7.72
   0 -11   1   94.55    7.18
   0 -11  -1   99.53    4.04
   0 -11  -1   98.33    3.99
   0  11   1   96.36    4.38
   0 -11   1   91.21    4.18
   0  11  -1   93.74    4.24
   0  11   1   98.17    4.44
   0 -11  -1   77.40    6.39
   0 -11  -2   33.78    2.19
   0 -11  -2   34.12    2.22
   0 -11  -2   34.06    2.20
   0  11   2   29.07    2.21
   0  11   2   32.23    2.41
   0 -11   2   32.29    1.98
   0  11  -2   31.50    2.17
   0 -11  -2   38.33    5.23
   0 -11   2   32.46    2.43
   0 -11   2   31.01    3.89
   0 -11  -2   31.55    4.43
   0  11   2   28.91    2.28
   0  11   2   36.47    2.47
   0 -11   2   36.49    2.32
   0 -11  -2   33.43    2.38
   0 -11  -3  283.77    9.20
   0 -11  -3  293.30    9.33
   0 -11  -3  282.87    9.26
   0  11   3  280.25    9.30
   0 -11   3  270.01    8.81
   0  11   3  300.64    9.79
   0 -11  -3  288.11   15.82
   0 -11   3  276.64    9.64
   0 -11   3  259.36   12.65
   0 -11  -3  307.19   15.26
   0 -11   3  273.84    9.04
   0  11   3  285.16    9.49
   0  11   3  287.79    9.64
   0 -11  -4   33.62    2.36
   0 -11  -4   35.20    2.16
   0 -11  -4   36.22    2.45
   0 -11  -4   35.32    2.50
   0  11   4   37.26    2.42
   0 -11   4   39.34    2.36
   0  11   4   42.12    2.83
   0 -11  -4   31.02    4.87
   0 -11   4   30.00    2.46
   0  11   4   35.03    2.50
   0  11   4   34.77    2.55
   0 -11   4   36.74    2.28
   0 -11  -5  426.76   12.62
   0 -11  -5  415.30   13.05
   0 -11  -5  421.47   13.15
   0 -11  -5  413.52   13.08
   0  11   5  417.71   13.39
   0  11   5  427.86   13.42
   0  11   5  423.42   13.44
   0 -11   5  422.56   12.72
   0 -11  -5  433.81   20.73
   0 -11   5  426.09   13.42
   0 -11  -5  426.01   19.82
   0  11   5  424.63   13.23
   0  11   5  421.77   13.25
   0 -11   5  418.39   12.45
   0 -11  -6    9.73    1.36
   0 -11  -6    9.74    1.22
   0  11  -6   10.32    1.28
   0  11   6    8.62    1.30
   0  11   6    8.64    1.34
   0 -11   6    8.99    1.20
   0 -11  -6    9.98    2.83
   0 -11  -6   10.34    1.45
   0 -11  -6    7.49    1.22
   0 -11   6   11.11    1.41
   0 -11   6    9.48    1.36
   0 -11  -6    4.99    2.04
   0  11   6   10.23    1.37
   0  11   6   11.82    1.46
   0  11   6   11.50    1.47
   0  11  -7  302.58   10.08
   0 -11  -7  307.17   10.16
   0  11   7  323.63   10.67
   0  11   7  319.52   10.66
   0 -11   7  306.20   10.65
   0 -11   7  326.44   10.31
   0  11   7  297.99   10.58
   0 -11  -7  303.02   16.76
   0 -11  -7  324.83   16.91
   0 -11   7  308.69   10.71
   0  11   7  311.48   10.54
   0  11   7  321.45   10.60
   0 -11  -7  319.74   10.69
   0 -11   7  319.82   10.33
   0 -11   7  313.54   10.62
   0 -11   8   44.82    2.82
   0  11   8   46.58    3.06
   0 -11   8   46.08    3.07
   0  11   8   51.09    3.09
   0  11   8   48.14    3.03
   0 -11   8   43.27    2.97
   0 -11   8   47.42    2.89
   0  11   8   46.43    3.02
   0  11   8   48.95    3.09
   0 -11   8   48.59    3.13
   0  11  -8   49.19    2.87
   0 -11  -8   45.91    2.84
   0 -11   9   15.84    1.59
   0  11   9   15.92    1.68
   0 -11   9   15.08    1.52
   0 -11   9   16.12    1.68
   0  11   9   13.08    1.49
   0 -11   9   15.42    1.68
   0  11  -9   15.56    1.52
   0 -11  -9   15.09    1.63
   0 -11  -9   16.71    1.63
   0 -11   9   15.70    1.70
   0  11   9   13.39    1.56
   0  11   9   15.82    1.65
   0  11  10   30.72    2.15
   0 -11 -10   29.72    2.28
   0 -11  10   27.13    2.13
   0  11  10   27.35    2.06
   0  11  10   28.26    2.17
   0 -11  10   29.40    1.99
   0 -11  10   29.83    2.18
   0 -11  10   30.79    2.26
   0  11 -10   32.34    2.07
   0 -11 -10   28.36    2.19
   0 -11 -10   29.83    2.15
   0 -11 -10   29.54    2.23
   0  11  10   29.41    2.16
   0  11  11  136.90    5.25
   0 -11 -11  127.78    5.03
   0 -11 -11  142.63    5.39
   0  11  11  141.99    5.07
   0 -11  11  125.89    4.71
   0 -11  11  134.74    5.16
   0 -11 -11  133.10    5.21
   0 -11 -11  136.13    5.15
   0  11 -11  131.94    4.83
   0  11  11  134.81    4.99
   0 -11 -12   27.72    1.75
   0  11 -12   24.95    1.46
   0 -11 -12   28.52    1.76
   0  11  12   28.03    1.56
   0  11  12   27.74    1.74
   0 -11  12   26.37    1.67
   0 -11  12   26.98    1.65
   0  11  12   24.51    1.48
   0 -11  12   26.89    1.61
   0 -11 -12   23.53    1.48
   0 -11  13   96.53    3.26
   0 -11 -13  100.57    3.31
   0 -11  13   89.15    3.06
   0  11  13  102.01    3.37
   0 -11 -13   83.58    3.08
   0 -11 -13   97.40    3.35
   0 -12   0  188.45    6.94
   0 -12   0  178.63    6.72
   0 -12   0  179.67   10.90
   0  12   0  173.59    6.81
   0  12   1  405.41   12.50
   0  12   1  410.31   12.75
   0 -12  -1  395.30   18.26
   0 -12   1  404.17   17.72
   0 -12  -1  374.18   19.35
   0 -12  -1  399.38   11.88
   0 -12  -1  387.41   11.82
   0  12   1  395.31   12.51
   0 -12   1  401.93   12.31
   0 -12   1  395.70   12.30
   0 -12   1  390.66   12.24
   0 -12  -1  387.02   12.36
   0 -12  -1  406.03   12.68
   0  12   1  415.15   12.71
   0  12  -1  406.11   12.41
   0 -12  -2   39.06    2.77
   0 -12   2   41.92    2.56
   0 -12   2   36.33    4.41
   0 -12  -2   45.32    5.40
   0 -12   2   35.67    2.67
   0 -12  -2   44.27    5.90
   0  12   2   41.89    2.82
   0  12   2   39.26    2.67
   0 -12  -2   44.35    2.58
   0 -12  -2   36.43    2.39
   0 -12  -2   38.11    2.44
   0  12   2   43.45    2.74
   0 -12  -2   37.75    2.57
   0 -12   2   44.98    2.79
   0  12   2   40.61    2.79
   0  12   3  126.91    5.46
   0  12   3  121.01    5.46
   0 -12  -3  136.58    9.94
   0 -12   3  122.32    8.06
   0 -12   3  139.85    5.81
   0 -12  -3  114.85    9.89
   0 -12  -3  125.91    5.23
   0 -12  -3  129.00    5.25
   0 -12  -3  130.41    5.30
   0  12   3  131.63    5.35
   0  12   3  131.06    5.70
   0 -12   3  124.33    4.81
   0 -12   3  129.23    5.09
   0 -12  -3  118.13    8.74
   0 -12  -4    0.65    0.50
   0 -12  -4    0.67    0.57
   0 -12  -4   -0.13    0.58
   0  12   4    0.73    0.54
   0  12   4    0.48    0.52
   0 -12   4    0.73    0.43
   0 -12  -4    0.68    0.99
   0 -12   4    0.62    0.50
   0 -12  -4    0.61    0.89
   0  12   4    0.56    0.54
   0  12   4    0.59    0.56
   0 -12   4    0.11    0.34
   0 -12  -5    5.28    1.09
   0  12   5    5.77    1.11
   0  12   5    5.59    1.08
   0  12   5    5.38    1.08
   0 -12   5    7.02    1.01
   0 -12  -5    5.43    2.10
   0 -12  -5    4.95    0.87
   0 -12  -5    6.05    1.07
   0 -12   5    4.45    0.96
   0  12   5    5.47    1.07
   0  12   5    4.25    0.93
   0  12   5    6.41    1.09
   0 -12  -6   14.32    1.64
   0  12   6   14.81    1.67
   0  12   6   12.03    1.55
   0  12   6   16.67    1.83
   0 -12   6   12.98    1.37
   0 -12  -6   15.37    3.52
   0 -12  -6   17.01    3.51
   0  12   6   15.01    1.62
   0  12   6   13.91    1.65
   0  12   6   12.70    1.50
   0 -12   6   13.75    1.61
   0 -12  -6   15.69    1.48
   0 -12  -6   12.49    1.51
   0 -12   7  385.20   11.94
   0 -12   7  399.71   12.53
   0  12   7  381.97   12.43
   0  12   7  391.60   12.50
   0  12   7  391.95   12.41
   0  12   7  398.58   12.39
   0 -12  -7  389.43   12.51
   0 -12  -7  388.07   11.92
   0 -12  -7  409.47   12.54
   0  12  -7  388.06   11.76
   0 -12  -8    1.72    0.71
   0  12   8    2.55    0.78
   0  12   8    0.67    0.50
   0 -12   8    1.26    0.51
   0  12   8    1.32    0.64
   0 -12   8    2.04    0.68
   0  12   8    1.78    0.63
   0  12   8    2.06    0.68
   0 -12   8    0.81    0.48
   0  12  -8    1.40    0.54
   0 -12  -8    1.47    0.61
   0  12   9  117.47    4.88
   0  12   9  114.54    4.83
   0 -12  -9  108.94    4.38
   0  12   9  120.49    5.00
   0 -12   9  124.96    5.00
   0 -12  -9  117.58    4.71
   0 -12  -9  116.98    4.98
   0  12  -9  111.40    4.38
   0 -12  -9  119.41    5.09
   0  12   9  119.92    5.06
   0 -12   9  115.12    4.68
   0 -12   9  118.81    4.56
   0  12  10   67.58    3.16
   0 -12 -10   69.10    3.44
   0  12  10   68.00    3.17
   0  12  10   67.01    3.28
   0 -12  10   69.78    3.27
   0 -12 -10   63.60    3.08
   0  12 -10   63.74    2.80
   0 -12 -10   66.25    3.31
   0 -12 -10   69.46    3.38
   0  12  10   65.59    3.25
   0 -12  10   66.72    2.94
   0 -12 -11   73.40    3.20
   0  12  11   75.16    3.07
   0 -12  11   73.11    3.22
   0 -12  11   84.17    3.32
   0  12  11   80.84    3.33
   0  12  11   77.43    3.11
   0 -12  11   79.23    2.97
   0 -12 -11   81.57    3.25
   0  12 -11   70.84    2.74
   0 -12 -11   81.39    3.40
   0 -12 -12    0.18    0.30
   0 -12  12    0.42    0.30
   0 -12  12    0.31    0.26
   0  12  12    0.23    0.28
   0 -12 -12    0.40    0.23
   0  13   0    0.26    0.45
   0  13   0    1.78    0.66
   0 -13   0    1.03    0.92
   0 -13   0    0.13    0.44
   0 -13   0    0.41    0.46
   0  13   0   -0.28    0.54
   0  13   0    1.29    0.64
   0  13   1    5.18    1.02
   0  13  -1    3.99    0.86
   0  13   1    3.44    0.85
   0 -13  -1    5.12    0.82
   0 -13  -1    3.32    0.87
   0 -13   1    5.01    0.91
   0 -13  -1    4.63    1.00
   0 -13   1    5.24    0.91
   0 -13  -1    6.56    2.11
   0 -13   1    7.74    2.11
   0  13   1    4.85    1.01
   0  13   1    4.80    0.95
   0 -13   1    5.95    1.01
   0 -13  -2    2.55    0.68
   0  13   2    1.85    0.73
   0  13   2    2.62    0.74
   0 -13  -2    1.40    1.25
   0 -13  -2    2.45    0.73
   0 -13   2    1.60    0.58
   0 -13  -2    4.85    1.01
   0 -13  -2    4.01    1.77
   0  13   2    3.75    0.84
   0  13   2    2.04    0.69
   0 -13   2    2.86    0.75
   0  13   3   98.48    4.55
   0  13   3   93.63    4.40
   0 -13   3   86.61    3.92
   0 -13  -3   84.60    4.47
   0 -13  -3   93.75    4.19
   0 -13  -3   90.18    4.14
   0  13   3   91.94    4.21
   0 -13   3   90.81    4.35
   0 -13   3   90.78    4.48
   0 -13  -3   78.78    8.10
   0  13   3   92.78    4.66
   0 -13  -4  200.27    7.33
   0 -13  -4  196.47    7.32
   0  13   4  206.05    7.18
   0  13   4  203.21    7.80
   0  13   4  214.26    7.92
   0 -13   4  220.30    7.73
   0 -13  -4  212.54    7.98
   0 -13  -4  206.79   12.87
   0  13   4  206.21    7.60
   0  13   4  211.23    7.59
   0 -13   4  204.26    7.69
   0  13   4  203.95    7.90
   0 -13  -5    6.26    1.07
   0  13   5    5.83    1.12
   0  13   5    6.55    1.15
   0 -13   5    5.01    0.98
   0 -13  -5    6.34    1.17
   0  13   5    4.73    0.96
   0  13   5    7.06    1.11
   0  13   5    7.47    1.20
   0  13   5    5.11    1.06
   0 -13  -5    6.26    1.06
   0 -13   5    7.62    1.16
   0 -13  -6  137.89    5.62
   0  13   6  132.11    5.64
   0  13   6  125.72    5.56
   0 -13   6  138.08    5.64
   0 -13  -6  142.23    5.64
   0  13   6  133.29    5.56
   0  13   6  124.31    5.37
   0 -13   6  139.08    5.66
   0  13   6  136.61    5.86
   0  13   7   95.43    4.49
   0  13   7  103.40    4.62
   0 -13   7   97.08    4.47
   0 -13  -7  104.05    4.80
   0 -13  -7  104.37    4.58
   0  13   7  102.01    4.45
   0  13   7   94.73    4.40
   0 -13   7  102.46    4.55
   0 -13  -7  105.78    4.65
   0 -13  -8   39.19    2.54
   0  13   8   40.10    2.48
   0  13   8   41.36    2.52
   0 -13   8   40.65    2.52
   0 -13  -8   35.89    2.52
   0 -13  -8   39.50    2.52
   0  13   8   36.21    2.29
   0  13   8   42.76    2.70
   0 -13   8   39.16    2.44
   0  13   9   17.24    1.46
   0  13   9   18.08    1.47
   0  13   9   14.82    1.39
   0 -13  -9   16.01    1.19
   0 -13  -9   15.19    1.49
   0 -13  -9   20.47    1.67
   0 -13   9   17.92    1.48
   0  13   9   16.46    1.51
   0 -13   9   17.69    1.51
   0  13  10    1.37    0.42
   0  13  10    1.85    0.46
   0  13  10    2.30    0.52
   0 -13 -10    1.54    0.51
   0  13  10    1.42    0.48
   0 -13 -10    1.91    0.58
   0 -13  10    1.69    0.50
   0 -13  10    1.13    0.40
   0  13  11   13.34    0.84
   0 -13  11   15.72    1.03
   0 -13 -11   13.47    1.01
   0  13  11   15.46    0.88
   0  13  11   17.45    1.11
   0 -13 -11   18.70    1.22
   0 -14   0  516.75   15.46
   0  14   0  517.45   15.50
   0  14   0  510.75   15.15
   0  14   0  523.73   15.39
   0  14   0  525.18   15.49
   0 -14  -1   19.07    1.77
   0 -14  -1   18.98    1.75
   0  14  -1   18.80    1.67
   0  14   1   19.08    1.70
   0  14   1   18.59    1.79
   0  14  -1   20.20    1.85
   0  14   1   19.02    1.82
   0  14   1   14.51    1.54
   0  14  -1   18.70    1.81
   0  14  -2  216.21    7.80
   0  14   2  213.35    7.45
   0 -14  -2  206.55    7.35
   0 -14  -2  214.37    7.78
   0  14   2  220.57    7.54
   0  14  -2  209.62    7.35
   0  14   2  218.85    7.72
   0  14   2  213.34    7.87
   0 -14   2  212.82    7.38
   0 -14   3   45.27    2.78
   0 -14  -3   54.01    3.22
   0 -14  -3   50.79    2.78
   0  14   3   55.88    3.12
   0  14   3   55.39    3.00
   0  14   3   48.20    2.73
   0  14   3   53.59    3.25
   0 -14   4   46.21    2.70
   0 -14  -4   43.79    2.86
   0 -14  -4   39.03    2.45
   0  14   4   37.07    2.44
   0  14   4   42.14    2.73
   0  14   4   38.25    2.52
   0  14   4   43.52    2.82
   0  14   4   43.84    2.85
   0  14   4   37.53    2.73
   0 -14   5   17.49    1.64
   0 -14  -5   15.77    1.67
   0 -14  -5   12.87    1.39
   0  14   5   15.56    1.51
   0  14   5   15.22    1.54
   0  14   5   15.28    1.66
   0  14   5   15.37    1.60
   0  14   5   15.19    1.60
   0 -14  -6   33.15    2.23
   0  14   6   34.69    2.38
   0  14   6   34.00    2.36
   0 -14   6   34.96    2.30
   0 -14  -6   34.48    2.45
   0  14   6   34.92    2.22
   0  14   6   36.90    2.35
   0 -14  -6   37.55    2.35
   0 -14   6   36.19    2.32
   0  14   6   37.81    2.55
   0  14   7   14.44    1.40
   0  14   7   12.74    1.34
   0 -14   7   17.55    1.52
   0  14   7   14.87    1.50
   0  14   7   12.82    1.24
   0  14   7   14.84    1.36
   0 -14  -7   13.88    1.38
   0 -14   7   14.21    1.36
   0  14   8  107.23    4.21
   0  14   8  112.56    4.26
   0 -14   8  107.86    4.26
   0 -14  -8  113.10    4.51
   0 -14  -8  109.03    4.30
   0 -14   8  106.36    4.16
   0  14   8  108.26    4.22
   0 -14  -9   11.80    1.09
   0  14  -9    9.81    0.79
   0  14   9   10.45    0.95
   0  14   9   11.80    1.04
   0 -14  -9   12.29    1.15
   0  14   9   11.87    0.99
   0 -14   9   12.87    1.12
   0  14   9   11.88    1.14
   0 -14   9   13.27    1.10
   0 -14  10   81.79    2.72
   0 -14 -10   73.58    2.70
   0  14  10   57.28    2.18
   0 -14 -10   74.19    2.71
   0  14  10   71.29    2.50
   0  14  10   57.24    2.19
   0  15   0    0.23    0.41
   0  15   0    0.19    0.36
   0 -15   0   -0.11    0.47
   0  15   0    0.55    0.49
   0  15   1  113.81    4.88
   0  15   1  129.51    4.88
   0  15  -1  126.20    5.01
   0 -15   1  128.15    5.11
   0 -15  -1  121.34    4.81
   0  15   1  121.86    4.69
   0  15  -1  122.11    4.62
   0  15   1  126.19    4.98
   0  15  -1  116.99    4.91
   0  15   2   39.26    2.53
   0  15  -2   35.58    2.35
   0  15   2   40.95    2.30
   0  15   2   40.94    2.47
   0  15  -2   42.87    2.26
   0  15  -2   38.93    2.48
   0  15   2   38.35    2.23
   0 -15  -2   40.46    2.25
   0 -15   2   45.90    2.69
   0 -15  -3  133.38    5.32
   0  15   3  133.85    5.41
   0  15   3  135.57    5.12
   0  15  -3  132.17    5.14
   0  15  -3  124.98    4.64
   0  15   3  129.79    4.89
   0  15   3  134.97    5.32
   0  15   3  133.34    5.41
   0  15   3  133.92    5.41
   0  15  -3  139.50    5.33
   0 -15   3  132.62    4.90
   0 -15  -4   87.79    3.99
   0  15   4   86.64    4.03
   0  15   4   79.23    3.58
   0  15  -4   87.66    3.77
   0  15   4   89.90    3.91
   0  15   4   89.50    4.01
   0  15  -4   87.25    3.87
   0  15   4   76.75    3.81
   0 -15   4   80.56    3.56
   0 -15  -5  219.08    7.43
   0  15   5  214.33    7.47
   0  15   5  211.91    7.13
   0  15   5  218.27    6.97
   0  15   5  222.70    7.39
   0  15   5  213.22    7.29
   0  15  -5  209.55    7.22
   0 -15   5  212.51    7.00
   0 -15  -6   59.16    3.00
   0  15   6   55.17    2.56
   0  15   6   57.77    2.73
   0  15   6   59.68    3.04
   0 -15   6   60.69    2.80
   0  15   6   59.74    2.91
   0  15   6   62.74    2.95
   0  15   7   72.86    2.98
   0  15   7   75.56    3.10
   0  15   7   72.90    3.06
   0  15   7   76.65    3.33
   0 -15   7   78.44    3.10
   0 -15  -7   63.75    2.63
   0 -15  -7   72.85    3.02
   0 -15  -8    2.83    0.39
   0  15   8    3.39    0.51
   0  15   8    3.84    0.56
   0  15  -8    2.54    0.50
   0  15   8    3.02    0.49
   0 -15  -8    3.60    0.62
   0 -15  -8    3.63    0.55
   0 -15   8    3.58    0.56
   0 -15   8    3.52    0.55
   0  15  -9    0.50    0.24
   0 -15  -9    0.33    0.23
   0 -15  -9    0.19    0.23
   0 -15   9    0.71    0.25
   0 -15   9    1.05    0.29
   0 -15   9    0.45    0.22
   0  16   0    2.90    0.60
   0  16   0    3.68    0.64
   0 -16   0    3.12    0.60
   0 -16   1  278.37    8.27
   0 -16  -1  247.33    7.75
   0  16   1  272.13    8.56
   0  16   1  270.41    8.55
   0  16   1  253.39    7.75
   0  16  -1  265.22    8.08
   0 -16   1  249.52    7.88
   0  16  -1  270.41    8.10
   0  16   1  274.45    8.09
   0 -16   2    0.90    0.44
   0  16  -2    0.98    0.45
   0  16   2    1.92    0.57
   0  16   2    0.70    0.45
   0  16   2    0.70    0.37
   0  16   2    0.45    0.33
   0  16  -2    1.16    0.40
   0  16   2    1.01    0.46
   0 -16   2    0.63    0.44
   0 -16   3   25.56    1.67
   0  16   3   23.13    1.69
   0  16  -3   23.45    1.58
   0  16   3   20.51    1.61
   0  16   3   21.22    1.59
   0 -16   3   22.91    1.62
   0  16   3   23.66    1.46
   0  16  -3   23.47    1.51
   0  16   3   22.23    1.57
   0  16   4   -0.09    0.36
   0  16   4    0.26    0.36
   0  16  -4   -0.08    0.31
   0 -16   4    0.25    0.28
   0 -16   4   -0.33    0.40
   0  16   4   -0.18    0.35
   0  16   4   -0.07    0.31
   0  16   4   -0.17    0.28
   0  16  -4   -0.19    0.28
   0 -16   4   -0.25    0.41
   0  16   5   13.89    1.13
   0  16   5   11.96    1.06
   0  16  -5   12.10    1.05
   0 -16   5   11.84    1.07
   0 -16  -5   11.55    1.08
   0 -16   5   11.35    1.08
   0  16   5   11.83    1.12
   0 -16  -5   11.68    1.03
   0 -16   5   11.12    0.84
   0  16   5   12.13    0.98
   0  16   5    9.17    0.75
   0  16  -5   11.37    0.88
   0  16   6    2.66    0.47
   0  16  -6    2.93    0.50
   0  16   6    3.07    0.51
   0 -16   6    2.40    0.39
   0 -16  -6    1.93    0.39
   0  16  -6    2.08    0.34
   0 -16   6    3.01    0.56
   0 -16   6    2.54    0.49
   0 -16  -6    2.70    0.53
   0  16   6    2.87    0.43
   0  16   7   63.41    2.26
   0 -16   7   63.85    2.47
   0  16  -7   64.30    2.35
   0  16   7   61.78    2.24
   0 -17   0    0.14    0.30
   0  17   0    0.21    0.29
   0  17   0    0.07    0.28
   0  17   0    0.37    0.30
   0 -17   1    2.87    0.52
   0 -17   1    2.35    0.40
   0  17   1    3.06    0.55
   0  17  -1    1.75    0.31
   0  17  -1    2.09    0.51
   0  17   1    3.69    0.61
   0  17  -1    3.81    0.60
   0  17  -1    1.55    0.30
   0  17   1    3.70    0.55
   0 -17   2   10.27    0.81
   0 -17  -2   10.53    0.95
   0  17   2    9.91    0.92
   0  17  -2    8.15    0.65
   0  17   2    9.21    0.90
   0  17   2    9.48    0.81
   0  17   3   48.20    1.96
   0  17   3   55.18    2.27
   0  17  -3   45.98    1.85
   0  17   3   59.89    2.33
   0 -17  -3   56.42    2.32
   0 -17   3   40.27    1.81
   0 -17   3   54.86    2.12
   0  17   4   23.71    1.26
   0  17  -4   19.27    0.99
   0  17   4   22.60    1.24
   0 -17  -4   22.85    1.26
   0 -17   4   20.19    1.10
   0 -17   4   22.79    1.21
   0  17   5  103.75    3.22
   0  17   5  103.31    3.21
   0 -17  -5  107.39    3.30
   0 -17   5  103.61    3.28
  -1   0  17    7.92    0.61
  -1   0  17    7.26    0.60
  -1   0  16    0.08    0.32
  -1   0  16    0.08    0.29
   1   0 -16    0.55    0.53
   1   0 -15    0.63    0.57
  -1   0  15    0.87    0.49
   1   0 -15    0.79    0.50
  -1   0  15    1.61    0.58
   1   0 -14   -0.15    0.59
   1   0 -14    0.63    0.60
   1   0 -14    0.34    0.40
  -1   0  14    0.13    0.43
  -1   0  13  117.75    9.84
  -1   0  13  106.52    4.88
   1   0 -13  114.30    5.03
   1   0 -13  108.01    9.65
  -1   0  13  107.68    9.10
  -1   0  13  107.93    4.58
  -1   0  12    0.68    0.99
  -1   0  12    0.17    0.46
  -1   0  12    0.68    0.53
   1   0 -12    0.29    0.52
   1   0 -12   -0.72    1.04
  -1   0  12   -0.54    0.78
  -1   0  12    0.63    0.92
  -1   0  11  255.39    9.45
  -1   0  11  271.71    8.96
   1   0 -11  258.64    9.18
  -1   0  11  277.63   15.59
  -1   0  11  276.11   14.10
  -1   0  11  263.54   14.66
  -1   0  10    0.13    0.49
  -1   0  10   -0.13    0.49
  -1   0  10    0.22    0.46
   1   0 -10    0.13    0.47
  -1   0  10   -0.58    1.19
  -1   0  10    0.44    0.79
  -1   0  10    0.52    0.93
  -1   0   9  620.67   17.22
  -1   0   9  636.75   17.42
  -1   0   9  637.02   23.47
  -1   0   9  609.28   17.64
  -1   0   9  595.12   23.88
  -1   0   9  612.31   17.83
  -1   0   9  613.91   17.61
  -1   0   8    0.36    0.37
  -1   0   8    0.48    0.32
  -1   0   8    1.69    1.07
  -1   0   8    0.38    0.68
  -1   0   7   67.38    2.79
  -1   0   7   75.58    5.45
  -1   0   7   64.34    5.30
  -1   0   6    0.26    0.53
  -1   0   6    0.29    0.59
  -1   0   5 1783.34   48.81
  -1   0   4    0.72    0.58
   1   0  -3 9751.75  246.63
  -1   0   3 9999.00  245.81
  -1   0   2   -0.09    0.34
   1   0  -2    0.60    0.51
   1   0  -1  302.23    9.37
   1   0   0   -0.28    0.33
   1   0   0    0.07    0.30
   1   0   0    0.25    0.44
   1   0   1  214.48    4.06
   1   0   1  202.95    5.53
   1   0   2    0.42    0.43
   1   0   2   -0.15    0.53
   1   0   3  217.56    8.47
   1   0   3  218.79    7.77
  -1   0  -3  206.59    5.97
   1   0   4    0.55    0.53
   1   0   4    1.23    0.72
   1   0   4    0.70    0.51
  -1   0  -4    0.47    0.25
   1   0   5    0.94    0.59
   1   0   5    0.99    0.90
   1   0   5    2.04    0.87
  -1   0  -5    2.75    0.48
   1   0   6   -0.11    0.43
   1   0   6    0.29    0.42
   1   0   6    0.43    0.63
   1   0   6    0.29    0.72
   1   0   7 1003.52   33.38
   1   0   7  969.02   31.28
   1   0   7  996.42   27.00
   1   0   7 1011.97   31.44
   1   0   8    2.10    1.14
   1   0   8    0.13    0.47
   1   0   8    0.86    0.88
   1   0   8   -0.52    0.76
   1   0   9  192.25    6.53
   1   0   9  190.25    6.57
   1   0   9  208.13    6.98
   1   0   9  190.80    6.60
   1   0   9  198.52   11.60
   1   0   9  205.33    6.80
   1   0   9  196.97    6.75
   1   0   9  190.33    7.18
   1   0   9  196.07    7.24
   1   0   9  205.79    7.07
   1   0   9  207.60    7.56
   1   0   9  203.12   12.46
   1   0   9  183.66   11.19
   1   0  10    1.44    0.62
   1   0  10    1.01    0.59
   1   0  10   -0.13    0.36
   1   0  10    0.11    0.47
   1   0  10    0.44    0.56
   1   0  10    0.14    0.49
   1   0  10    0.65    0.55
   1   0  10    0.48    0.46
   1   0  10    0.29    0.47
   1   0  10   -0.58    0.60
   1   0  10    0.64    0.93
   1   0  10    1.12    1.00
   1   0  10    0.10    0.47
   1   0  10    0.48    0.43
   1   0  10    0.68    0.47
   1   0  10    0.58    0.44
   1   0  11  461.73   13.84
   1   0  11  480.03   21.27
   1   0  11  486.62   22.39
   1   0  11  458.20   14.44
   1   0  11  446.96   21.15
   1   0  11  461.56   13.94
   1   0  11  478.08   14.54
   1   0  11  466.30   14.47
   1   0  11  442.26   13.77
   1   0  11  442.67   13.77
   1   0  11  470.73   14.75
   1   0  11  473.62   14.27
   1   0  11  457.10   13.80
   1   0  11  444.35   13.32
   1   0  11  492.48   14.02
   1   0  12   -0.65    0.95
   1   0  12    0.31    0.56
   1   0  12    0.71    1.04
   1   0  12    1.26    1.12
   1   0  12    0.31    0.49
   1   0  12    0.16    0.54
   1   0  12   -0.12    0.42
   1   0  12    0.14    0.55
   1   0  12    0.12    0.40
   1   0  12    0.19    0.40
   1   0  12    0.18    0.63
   1   0  12    0.24    0.39
   1   0  12    0.14    0.40
   1   0  13   11.32    1.34
   1   0  13    9.52    1.22
   1   0  13   11.47    1.59
   1   0  13   11.63    1.57
   1   0  13   10.41    1.42
   1   0  13   11.98    1.49
   1   0  13   13.16    1.29
   1   0  13   12.65    1.58
   1   0  14    0.29    0.50
   1   0  14    0.15    0.43
   1   0  14    0.09    0.31
   1   0  14   -0.08    0.32
   1   0  14    0.12    0.45
   1   0  15   99.04    3.98
   1   0  15   97.77    4.31
   1   0  15  106.65    4.44
   1   0  16   -0.04    0.22
  -1   0 -16    0.07    0.33
   1   1 -17   87.28    2.94
   1  -1 -17   86.28    2.90
   1  -1 -17   93.76    2.96
   1   1 -17   88.87    2.94
  -1  -1  17   84.74    2.75
  -1  -1  17   87.52    2.77
  -1   1  16   48.62    2.42
  -1  -1  16   43.41    2.30
  -1  -1  16   47.24    2.31
  -1   1  16   46.51    2.26
   1   1 -16   49.53    2.52
   1  -1 -16   46.06    2.46
   1   1 -16   48.26    2.49
  -1  -1  16   44.34    2.27
  -1   1  16   43.96    2.24
  -1   1  15  124.55    4.91
   1   1 -15  124.48    5.16
  -1  -1  15  129.94    5.01
  -1   1  15  122.84    4.95
   1  -1 -15  114.18    4.52
  -1   1  15  124.26    4.93
   1   1 -15  130.38    4.96
   1   1 -14  162.08    6.27
   1  -1 -14  156.56    6.01
  -1   1  14  158.39    6.24
   1   1 -14  166.38    6.62
  -1   1  14  159.03    6.26
  -1   1  14  154.89    5.77
   1  -1 -14  160.76    6.17
  -1   1  14  165.69    6.31
  -1   1  13   66.26    3.62
   1   1 -13   70.24    4.00
   1  -1 -13   63.69    3.67
   1   1 -13   64.56    3.45
  -1   1  13   68.72    3.94
  -1   1  13   71.82    3.84
  -1   1  13   78.13    7.91
  -1  -1  13   65.55    7.34
   1   1 -13   54.26    6.76
  -1   1  13   63.15    3.70
  -1   1  12   17.72    3.41
  -1   1  12   26.81    4.44
  -1  -1  12   30.16    4.74
  -1   1  12   23.86    2.24
   1  -1 -12   22.72    2.14
   1   1 -12   22.47    2.00
  -1   1  12   23.10    2.01
   1   1 -12   26.63    4.81
  -1   1  12   21.13    4.13
  -1  -1  12   23.95    4.49
  -1   1  11   12.50    3.00
  -1   1  11   10.40    2.50
  -1  -1  11    7.06    2.27
  -1   1  11    9.61    1.28
   1  -1 -11    8.48    1.28
   1   1 -11    7.78    1.22
  -1  -1  11    8.93    1.31
  -1   1  11   12.23    3.04
  -1  -1  11    9.71    2.75
  -1  -1  11    6.89    1.19
  -1  -1  11    7.96    1.22
  -1   1  11    8.15    1.29
  -1  -1  10   55.59    5.90
  -1   1  10   56.58    5.56
  -1   1  10   59.69    6.14
  -1   1  10   63.74    3.17
  -1  -1  10   53.98    3.02
   1  -1 -10   56.84    3.28
   1  -1 -10   55.04    3.11
   1   1 -10   50.60    3.08
  -1  -1  10   60.05    3.34
  -1   1  10   58.91    3.41
  -1  -1  10   58.05    3.28
  -1  -1  10   60.76    3.45
  -1  -1  10   64.71    6.66
  -1   1  10   56.60    6.16
  -1  -1   9   53.59    5.34
  -1   1   9   55.27    5.50
  -1  -1   9   53.72    3.09
  -1   1   9   55.65    3.14
  -1  -1   9   55.25    3.03
  -1  -1   9   52.84    2.80
  -1   1   9   60.13    2.94
  -1  -1   9   53.08    3.00
  -1   1   9   67.02    6.26
  -1  -1   9   71.06    6.54
  -1  -1   8    0.59    0.36
  -1   1   8    0.97    0.42
  -1   1   8    1.16    0.48
  -1  -1   8    0.79    0.37
  -1  -1   8    0.43    0.77
  -1   1   8    0.42    0.44
  -1  -1   8    0.77    0.79
  -1   1   8    1.52    0.87
  -1  -1   7  991.75   31.14
   1  -1  -7 1008.93   30.77
  -1   1   7  988.59   30.98
  -1  -1   7  960.76   25.45
  -1   1   7  948.31   25.68
  -1  -1   7  981.50   25.75
  -1   1   7  997.25   30.29
  -1  -1   7 1045.69   30.66
  -1   1   6  242.64   10.62
   1  -1  -6  236.98   10.58
  -1  -1   6  232.72   10.58
  -1   1   6  256.45   10.32
  -1   1   5  167.40    7.82
   1  -1  -5  175.58    8.12
  -1  -1   5  169.30    7.99
  -1   1   5  175.13    7.59
  -1  -1   4 2021.34   52.95
  -1   1   4 1917.22   52.42
   1  -1  -4 1923.69   53.01
  -1   1   4 2072.66   52.27
   1   1  -3 1921.63   49.58
  -1   1   3 1940.11   50.60
  -1  -1   3 2017.18   51.19
   1  -1  -3 1980.18   51.60
   1   1  -3 1919.32   51.58
   1   1  -2  427.89   11.83
  -1   1   2  411.08   11.98
  -1  -1   2  416.07   12.63
   1   1  -2  428.37   13.18
   1   1  -1   90.19    3.45
   1  -1  -1   84.90    4.00
   1  -1  -1   87.02    3.84
  -1   1   1   83.54    2.80
   1   1  -1   77.32    3.75
   1   1  -1   88.35    4.10
   1   1   0  535.39   15.60
   1   1   0  544.71   15.15
   1   1   0  539.51   15.80
   1  -1   0  541.70   14.14
   1   1   0  537.15   15.26
   1   1   0  548.93   15.31
   1  -1   0  531.11   14.94
   1  -1   0  544.64   14.23
   1  -1   0  539.42   14.00
  -1  -1  -1  359.28    9.48
   1   1   1  353.78   10.66
   1  -1   1  347.43    9.40
   1   1   1  348.77   10.53
   1   1   1  351.45   11.22
   1   1   1  349.91   10.80
   1   1   2  866.81   23.22
   1  -1   2  844.27   22.41
   1  -1   2  834.93   22.50
   1   1   2  855.95   23.96
   1   1   2  822.98   23.15
   1   1   3  688.93   20.48
   1  -1   3  708.92   19.81
   1   1   3  718.78   21.05
   1  -1   3  692.50   19.77
   1   1   4  491.25   15.93
   1  -1   4  495.03   15.34
   1   1   4  487.34   16.39
   1  -1   4  477.39   15.27
  -1  -1  -4  482.33   13.74
   1  -1   5  437.91   14.73
   1   1   5  426.44   16.01
   1   1   5  432.21   15.15
   1  -1   5  404.38   14.57
  -1  -1  -5  436.50   12.76
   1   1   6  241.07    7.67
   1  -1   6  218.90    7.46
   1  -1   6  225.98   10.04
   1   1   6  215.06   10.26
   1   1   6  229.55   11.39
  -1  -1  -6  233.29    8.03
   1  -1   6  226.26   10.11
   1   1   6  213.94   10.12
   1  -1   7   59.77    3.21
   1   1   7   65.97    3.35
   1   1   7   72.99    5.63
   1  -1   7   67.53    5.32
   1   1   7   72.08    5.72
   1   1   7   72.33    6.25
   1  -1   7   64.20    5.18
   1   1   8    1.30    1.09
   1  -1   8    4.15    1.48
   1   1   8    3.56    0.86
   1   1   8    2.24    1.22
   1  -1   8    2.50    1.21
   1   1   8    2.05    1.29
   1   1   9  144.90    9.75
   1  -1   9  143.71    9.49
   1  -1   9  144.98    5.50
   1  -1   9  146.74    5.28
   1  -1   9  146.32    5.36
   1   1   9  145.49    5.37
   1   1   9  146.13    5.37
   1  -1   9  148.80    5.36
   1  -1   9  154.65    5.90
   1   1   9  141.58    5.78
   1   1   9  136.08    5.69
   1   1   9  142.19    5.59
   1  -1   9  140.49    5.72
   1   1   9  137.49    5.53
   1  -1   9  131.85    5.41
   1   1   9  144.24    5.97
   1  -1   9  139.53    5.24
   1   1   9  140.67    5.42
   1   1   9  138.20    5.10
   1  -1   9  143.01    5.47
   1   1   9  143.79    5.14
   1   1   9  149.74   10.36
   1  -1   9  151.68    9.71
   1  -1   9  143.14    5.76
   1   1   9  141.47    9.72
   1  -1  10   59.48    6.29
   1  -1  10   53.53    3.29
   1   1  10   65.84    6.94
   1   1  10   57.60    6.33
   1  -1  10   51.01    2.90
   1  -1  10   59.76    3.19
   1   1  10   55.65    2.87
   1   1  10   57.35    3.10
   1   1  10   58.33    2.84
   1  -1  10   57.23    2.94
   1  -1  10   56.08    3.09
   1  -1  10   58.13    3.15
   1   1  10   56.91    3.03
   1   1  10   62.70    6.55
   1  -1  10   57.06    6.06
  -1  -1 -10   60.33    3.00
   1  -1  10   61.06    3.46
   1   1  10   59.38    3.47
   1   1  10   57.39    3.40
   1  -1  10   58.77    3.41
   1   1  10   58.86    3.06
   1   1  10   54.32    3.25
   1  -1  10   55.06    3.16
   1  -1  10   57.85    3.12
   1   1  10   55.98    3.50
   1   1  10   64.45    3.20
   1  -1  10   59.38    3.09
   1  -1  10   49.43    2.91
   1   1  10   59.51    3.10
   1   1  11   93.74    4.21
   1  -1  11   93.75    4.21
   1  -1  11   84.82    3.85
   1  -1  11   93.96    8.17
   1   1  11   93.58    8.42
   1  -1  11   84.55    7.98
   1  -1  11   90.73    4.47
   1   1  11   80.21    8.14
   1   1  11   94.44    8.56
   1   1  11   85.06    4.43
   1   1  11   83.13    4.03
   1  -1  11   89.12    4.19
   1  -1  11   87.02    4.12
   1   1  11   86.26    4.01
   1   1  11   83.56    4.04
   1   1  11   89.81    4.14
   1   1  11   94.54    4.59
   1  -1  11   91.13    4.52
   1   1  11   88.07    4.47
   1  -1  11   87.37    4.45
   1   1  11   82.28    4.22
   1   1  11   86.45    3.99
   1  -1  11   89.86    4.14
   1  -1  11   81.06    4.16
   1  -1  11   84.09    4.16
   1   1  11   84.51    4.58
   1   1  12   73.83    7.88
   1  -1  12   71.92    3.91
   1  -1  12   67.30    7.06
   1   1  12   71.12    3.98
   1   1  12   69.13    3.52
   1  -1  12   67.17    3.26
   1   1  12   69.21    3.49
   1  -1  12   71.91    3.53
   1   1  12   78.97    4.29
   1  -1  12   73.54    3.67
   1  -1  12   75.64    4.04
   1   1  12   76.30    4.06
   1   1  12   71.16    3.94
   1  -1  12   68.65    3.90
   1  -1  12   70.87    3.61
   1   1  12   62.81    3.36
   1  -1  12   67.25    3.54
   1   1  12   71.80    3.50
   1   1  12   68.85    3.78
   1  -1  12   65.98    3.48
   1  -1  12   74.41    7.33
   1   1  12   74.76    7.49
   1   1  13  147.37    5.36
   1  -1  13  137.34    5.11
   1   1  13  144.54    6.00
   1   1  13  138.83    5.95
   1   1  13  148.75    6.34
   1   1  13  151.47    6.37
   1  -1  13  140.58    5.44
   1   1  13  143.21    5.74
   1  -1  13  140.08    5.46
   1   1  13  150.89    6.14
   1  -1  13  153.51    6.05
   1   1  13  145.29    5.91
   1   1  14    1.19    0.46
   1  -1  14    1.49    0.59
   1   1  14    1.51    0.59
   1   1  14    1.01    0.58
   1   1  14    1.31    0.60
   1  -1  14    0.78    0.52
   1   1  14    1.17    0.50
   1   1  14    0.98    0.52
   1   1  14    0.12    0.42
   1  -1  15   14.87    1.24
   1   1  15   15.54    1.36
   1   1  15   13.68    1.40
   1   1  15   17.25    1.56
   1  -1  15   14.22    1.41
   1  -1  15   15.78    1.42
   1   1  16    3.67    0.52
  -1  -1 -16    3.93    0.61
  -1   1 -16    4.01    0.63
   1  -1  16    4.04    0.59
  -1   1 -16    4.29    0.60
   1   1  16    3.12    0.53
   1  -1  16    3.54    0.60
  -1  -2  17    2.66    0.36
  -1   2  17    2.51    0.37
   1   2 -17    2.59    0.38
   1   2 -17    2.66    0.40
  -1  -2  17    2.92    0.37
   1   2 -16    4.24    0.67
  -1  -2  16    2.56    0.51
  -1   2  16    4.39    0.65
   1  -2 -16    3.45    0.68
   1   2 -16    5.02    0.78
   1   2 -16    3.88    0.69
   1  -2 -16    3.55    0.68
   1  -2 -16    3.23    0.48
  -1  -2  16    3.50    0.60
  -1   2  16    3.46    0.61
  -1   2  16    5.07    0.70
   1   2 -15   15.14    1.45
  -1   2  15   16.09    1.48
  -1  -2  15   13.77    1.35
  -1   2  15   13.98    1.22
   1  -2 -15   14.10    1.53
   1   2 -15   19.91    1.72
   1  -2 -15   16.67    1.62
  -1  -2  15   11.83    1.07
  -1   2  15   18.16    1.52
   1  -2 -15   15.63    1.39
  -1   2  15   16.59    1.46
   1   2 -14    2.54    0.79
  -1   2  14    1.93    0.72
   1  -2 -14    3.11    0.93
   1   2 -14    2.78    0.83
  -1   2  14    3.78    0.88
   1  -2 -14    3.76    0.90
  -1   2  14    2.18    0.73
  -1  -2  14    3.51    0.81
   1   2 -13    7.33    1.24
  -1   2  13    8.31    1.25
  -1   2  13    8.17    1.34
   1  -2 -13    8.44    1.40
   1   2 -13    9.24    1.44
   1  -2 -13   10.01    1.41
  -1   2  13    9.00    1.30
  -1  -2  13    8.21    1.23
  -1   2  13    8.40    1.23
  -1   2  12  362.64   11.41
  -1  -2  12  354.77   11.31
  -1   2  12  342.79   11.58
  -1  -2  12  356.85   11.68
  -1  -2  12  374.25   19.00
  -1   2  12  366.99   18.74
   1  -2 -12  340.64   11.64
  -1  -2  12  363.59   18.02
  -1   2  12  342.91   16.94
  -1   2  12  356.06   18.09
  -1  -2  12  360.74   16.93
   1   2 -12  339.58   18.25
   1  -2 -12  313.80   18.08
  -1  -2  12  356.94   11.64
  -1   2  12  354.04   11.63
  -1   2  12  363.35   11.95
  -1  -2  11   92.21    4.57
  -1   2  11   94.71    4.74
   1   2 -11   90.96    4.31
   1  -2 -11   93.24    4.45
   1  -2 -11   95.94    4.71
  -1  -2  11   95.29    7.61
  -1   2  11   98.57    8.45
  -1  -2  11   99.31    8.34
  -1   2  11   99.32    7.84
  -1  -2  11  117.08    9.53
  -1   2  11   91.73    8.46
  -1   2  11   95.71    4.38
  -1  -2  11   89.98    4.24
  -1  -2  11   99.31    4.50
  -1  -2  11   91.71    4.58
  -1  -2  10  377.12   12.01
  -1   2  10  370.92   12.15
   1  -2 -10  357.18   11.78
   1   2 -10  375.78   11.77
   1  -2 -10  386.78   12.16
  -1  -2  10  379.40   17.55
  -1   2  10  391.95   16.72
  -1   2  10  374.27   17.54
  -1  -2  10  387.88   16.89
  -1  -2  10  424.72   19.09
  -1   2  10  361.24   18.09
  -1  -2  10  374.20   11.52
  -1   2  10  402.60   11.72
  -1  -2  10  388.88   11.84
  -1  -2  10  374.80   12.03
  -1  -2   9   19.15    1.72
  -1   2   9   20.19    1.83
  -1  -2   9   22.42    3.63
  -1   2   9   25.36    3.83
  -1  -2   9   22.31    1.67
  -1   2   9   19.14    1.57
  -1  -2   9   20.59    1.66
   1  -2  -9   20.51    1.83
  -1   2   9   22.10    3.51
  -1  -2   9   15.74    2.90
  -1  -2   9   19.37    1.72
  -1  -2   8  632.80   23.70
   1  -2  -8  652.22   23.33
  -1   2   8  633.35   23.48
  -1   2   8  667.01   23.07
  -1  -2   8  638.49   23.06
  -1   2   8  657.39   17.80
  -1  -2   8  655.88   17.74
  -1  -2   8  622.75   17.72
   1  -2  -7   89.17    6.31
  -1   2   7   86.89    6.27
  -1  -2   7   91.73    6.60
  -1   2   7   85.53    6.04
  -1   2   7   92.12    3.68
  -1  -2   7   89.56    3.56
  -1  -2   7   87.27    3.56
  -1  -2   6    4.44    1.34
   1  -2  -6    3.93    1.25
  -1   2   6    2.33    1.04
  -1   2   6    2.57    0.92
  -1  -2   6    2.31    0.48
   1  -2  -5   21.06    2.54
  -1  -2   5   20.46    2.55
  -1   2   5   17.69    2.28
  -1   2   5   18.66    2.12
  -1   2   4   28.73    2.35
  -1  -2   4   32.16    2.90
  -1   2   4   32.25    2.65
   1  -2  -4   26.58    2.68
   1   2  -4   27.38    1.39
  -1   2   3    1.35    0.48
   1   2  -3    1.19    0.24
   1   2  -3    1.40    0.67
   1   2  -2 1528.60   40.08
   1  -2  -2 1543.52   40.13
  -1   2   2 1534.83   38.53
   1  -2  -1  184.29    6.19
   1  -2  -1  180.34    6.55
   1   2  -1  174.22    6.58
   1  -2  -1  187.60    6.71
  -1   2   1  178.24    5.06
  -1  -2   0 2127.00   53.68
   1  -2   0 2129.55   53.66
   1  -2   0 2093.80   53.82
   1  -2   0 2059.99   54.34
   1   2   0 2160.40   54.36
   1  -2   0 2071.95   54.57
   1   2   0 2157.36   54.65
  -1  -2  -1   52.88    2.47
   1  -2   1   48.14    2.51
   1  -2   1   51.16    1.75
   1  -2   1   56.19    3.19
   1   2   1   54.76    3.18
   1  -2   1   47.92    2.17
   1   2   1   49.41    2.73
   1  -2   1   55.01    2.87
  -1  -2  -2  476.21   13.48
   1  -2   2  467.84   14.66
   1  -2   2  470.52   12.97
   1   2   2  477.58   14.60
   1   2   2  459.71   13.78
   1  -2   2  465.61   13.81
   1  -2   2  457.15   13.26
   1  -2   2  468.19   14.63
   1  -2   3  596.96   17.23
   1   2   3  571.78   17.67
   1  -2   3  600.70   18.07
   1   2   3  582.90   18.21
   1  -2   3  596.92   18.41
   1  -2   3  602.40   16.96
   1  -2   4 1024.94   28.06
  -1  -2  -4  983.04   26.81
   1  -2   4 1002.28   27.69
   1  -2   4  966.99   29.14
   1   2   4  968.57   28.86
   1   2   4  971.94   28.87
  -1  -2  -5    0.14    0.30
   1  -2   5    0.46    0.62
   1  -2   5   -0.31    0.70
   1   2   5    0.58    0.66
   1  -2   5    0.64    0.62
   1   2   5    0.83    0.70
   1   2   6  224.75    7.25
   1  -2   6  216.08    7.16
  -1  -2  -6  207.72    8.24
   1  -2   6  212.87    9.78
   1   2   6  216.28   10.45
   1  -2   6  222.85    9.78
   1  -2   6  227.21   11.15
   1   2   6  234.69   11.03
   1   2   7  119.02    4.82
   1  -2   7  112.36    4.70
  -1  -2  -7  118.44    5.81
   1   2   7  113.15    7.49
   1  -2   7  122.04    7.40
   1  -2   7  120.91    7.29
   1   2   7  125.16    8.23
   1  -2   7  119.12    8.04
   1   2   7  117.65    7.77
   1   2   8 1533.56   40.07
   1  -2   8 1474.34   39.82
   1  -2   8 1558.93   45.59
   1   2   8 1490.70   46.53
   1   2   8 1564.54   47.38
   1  -2   8 1562.35   47.08
   1   2   8 1511.92   46.27
   1  -2   8 1500.98   45.61
   1   2   9   11.76    1.12
   1   2   9   11.93    1.16
   1  -2   9   12.16    1.34
   1   2   9   12.50    1.30
   1  -2   9   11.43    1.23
   1  -2   9   11.78    1.44
   1   2   9   12.39    1.48
   1   2   9   11.01    2.85
   1  -2   9   13.07    1.45
   1  -2   9   11.50    2.58
   1  -2   9   15.63    3.16
   1   2   9   11.99    2.89
   1  -2   9   11.43    1.29
   1  -2   9   13.21    1.27
   1  -2   9   13.98    1.40
   1  -2   9   14.11    2.76
   1   2   9    7.88    2.18
  -1  -2  -9   11.91    1.21
   1   2   9   11.46    1.40
   1  -2   9   10.45    1.37
   1  -2   9   11.67    1.42
   1   2   9   12.17    1.44
   1   2   9   11.90    1.36
   1  -2   9   12.53    1.34
   1  -2   9   10.98    1.26
   1   2   9   13.77    1.47
   1  -2   9   13.46    1.37
   1  -2   9   13.09    1.32
   1   2   9   11.85    1.27
   1   2   9   12.83    1.30
   1  -2   9   13.31    1.32
   1  -2  10  562.45   16.84
   1   2  10  540.21   15.57
   1  -2  10  572.82   16.30
   1  -2  10  532.72   15.96
   1   2  10  572.45   16.13
   1   2  10  540.22   16.87
   1  -2  10  551.73   22.73
   1  -2  10  573.18   16.62
   1   2  10  573.82   24.36
   1   2  10  585.76   24.23
   1  -2  10  545.81   23.63
   1  -2  10  561.77   15.90
   1  -2  10  566.48   16.26
   1   2  10  579.48   23.81
   1  -2  10  564.89   23.06
   1  -2  10  586.55   16.37
   1   2  10  538.33   15.89
  -1  -2 -10  546.56   15.91
   1  -2  10  538.77   16.58
   1   2  10  580.95   16.83
   1   2  10  564.82   16.75
   1  -2  10  524.21   16.54
   1  -2  10  556.21   16.23
   1  -2  10  561.54   16.24
   1   2  10  543.10   15.89
   1   2  10  578.27   16.63
   1  -2  10  535.18   16.21
   1  -2  10  547.68   15.97
   1  -2  10  578.50   16.06
   1   2  10  561.76   16.02
   1   2  10  558.47   16.02
   1  -2  11    3.85    0.95
   1  -2  11    5.90    2.11
   1  -2  11    0.67    1.21
   1   2  11    6.17    2.34
   1   2  11    6.14    1.01
   1   2  11    7.41    1.27
   1  -2  11    6.69    1.21
   1   2  11    7.15    1.10
   1  -2  11    6.50    0.98
   1  -2  11    6.06    0.98
   1  -2  11    5.92    2.11
   1   2  11    5.10    2.08
   1   2  11    5.36    0.89
   1  -2  11    6.69    1.07
  -1  -2 -11    4.90    0.86
   1   2  11    5.37    1.09
   1  -2  11    6.72    1.22
   1  -2  11    5.26    1.07
   1   2  11    5.46    1.07
   1  -2  11    5.92    1.12
   1   2  11    6.16    1.16
   1   2  11    6.92    1.22
   1  -2  11    5.44    1.13
   1  -2  11    5.84    1.01
   1   2  11    5.30    0.92
   1  -2  11    6.34    1.05
   1   2  11    6.39    1.12
   1  -2  11    4.74    0.92
   1  -2  12   42.55    3.09
   1   2  12   41.40    3.02
   1   2  12   46.65    3.19
   1  -2  12   44.00    3.08
   1   2  12   41.08    2.55
   1   2  12   42.86    5.91
   1  -2  12   42.04    5.41
   1  -2  12   41.28    2.83
   1   2  12   37.90    2.87
   1  -2  12   44.90    6.07
   1  -2  12   43.62    2.72
   1   2  12   40.60    2.47
   1   2  12   42.45    2.89
   1   2  12   38.71    2.45
   1  -2  12   42.01    2.68
   1   2  12   43.50    2.60
   1  -2  12   36.97    2.38
   1  -2  12   45.80    2.68
  -1  -2 -12   39.23    2.52
   1   2  12   39.39    2.87
   1   2  12   45.35    3.04
   1   2  12   34.97    5.13
   1  -2  12   47.99    5.78
   1  -2  12   41.45    2.59
   1  -2  12   36.61    2.46
  -1  -2 -13    6.47    0.94
   1   2  13    5.70    0.84
   1  -2  13    6.45    0.93
   1   2  13    3.78    0.91
   1   2  13    4.35    0.97
   1  -2  13    5.18    0.85
   1   2  13    4.66    0.99
   1  -2  13    4.68    0.86
   1   2  13    3.78    0.95
   1  -2  13    4.63    1.05
   1  -2  13    5.45    1.10
   1   2  13    5.21    1.09
   1  -2  13    4.73    0.87
   1   2  13    5.70    1.10
   1  -2  13    6.57    1.09
   1  -2  13    6.11    1.12
   1   2  14    9.41    1.21
   1   2  14    9.14    1.28
   1   2  14    8.78    1.26
   1  -2  14   10.86    1.36
   1  -2  14    9.55    1.29
   1   2  14   10.63    1.10
   1   2  14    8.90    1.18
   1  -2  14   10.12    1.17
   1   2  14   10.99    1.35
   1   2  14    8.97    1.13
   1  -2  14   10.77    1.32
   1  -2  15   13.52    1.32
   1   2  15   13.56    1.34
   1   2  15   15.48    1.44
   1  -2  15   11.74    1.26
   1  -2  15   11.92    1.04
   1   2  15   14.25    1.30
   1   2  15   14.14    1.32
   1   2  15   12.93    1.03
   1  -2  15   16.44    1.40
  -1  -2 -16  163.79    5.12
  -1   2 -16  157.21    5.09
   1  -2  16  168.48    5.16
   1  -2  16  175.56    5.22
   1   2  16  156.08    5.08
   1   2  16  156.34    5.01
   1   3 -16   52.29    2.32
  -1  -3  16   36.04    1.70
  -1   3  16   49.08    2.17
   1  -3 -16   50.67    2.31
   1   3 -16   50.02    2.33
   1   3 -16   52.30    2.35
  -1   3  16   50.67    2.21
   1  -3 -16   47.89    2.00
  -1   3  16   36.97    1.69
   1  -3 -15   45.65    2.55
   1   3 -15   48.77    2.66
  -1  -3  15   42.11    2.28
  -1   3  15   45.67    2.54
  -1  -3  15   44.03    2.47
  -1   3  15   45.84    2.37
   1   3 -15   52.25    2.79
   1  -3 -15   46.72    2.67
   1  -3 -15   47.41    2.75
  -1  -3  15   41.68    2.07
  -1   3  15   52.05    2.67
  -1   3  15   50.37    2.61
  -1   3  14  132.63    5.23
  -1  -3  14  120.55    5.04
  -1   3  14  129.29    5.28
  -1  -3  14  114.76    4.70
   1  -3 -14  122.76    5.28
  -1   3  14  126.30    5.42
  -1   3  14  127.30    5.22
   1   3 -14  122.74    5.26
   1   3 -14  122.99    5.34
   1  -3 -14  132.13    5.49
  -1   3  13   35.17    2.50
  -1  -3  13   34.95    2.48
  -1  -3  13   41.49    2.80
  -1   3  13   36.59    2.66
   1  -3 -13   41.27    2.94
   1   3 -13   38.96    2.80
   1  -3 -13   36.37    2.71
  -1   3  13   40.44    2.75
  -1   3  13   42.37    2.91
  -1  -3  13   33.39    2.54
   1   3 -13   38.39    2.76
  -1   3  12   19.79    1.92
  -1  -3  12   21.78    2.05
  -1   3  12   31.80    4.89
  -1   3  12   17.70    1.94
  -1   3  12   17.60    1.83
  -1  -3  12   19.68    1.95
  -1  -3  12   26.89    4.11
  -1   3  12   19.17    3.80
  -1   3  12   21.57    3.62
   1  -3 -12   20.19    1.92
   1  -3 -12   22.34    2.14
   1   3 -12   18.47    3.87
   1  -3 -12   11.92    3.42
  -1  -3  12   18.32    1.74
  -1   3  12   18.72    1.80
  -1   3  11  123.16    5.47
  -1  -3  11  120.97    5.42
  -1   3  11  123.59    9.97
  -1   3  11  127.37    5.52
  -1  -3  11  128.01    5.51
  -1   3  11  121.90    5.57
  -1  -3  11  106.87    8.43
  -1   3  11  126.43    9.04
  -1   3  11  128.02    9.83
   1  -3 -11  116.66    5.30
   1  -3 -11  127.02    5.63
   1   3 -11  118.43    9.69
   1  -3 -11  121.55   10.16
  -1   3  11  127.44    5.18
  -1  -3  11  120.13    5.08
  -1  -3  11  120.95    5.30
  -1  -3  10    2.56    0.73
  -1  -3  10    8.94    1.23
  -1   3  10    1.64    1.26
  -1  -3  10    2.61    1.27
  -1   3  10    1.32    1.20
  -1  -3  10    2.73    0.68
  -1   3  10    2.61    0.66
   1  -3 -10    2.79    0.86
   1  -3 -10    2.89    0.79
  -1  -3  10    4.27    1.88
  -1   3  10    6.53    2.20
  -1   3  10    2.37    0.77
  -1  -3  10   10.05    1.30
  -1  -3   9    1.58    0.57
  -1  -3   9    0.24    0.42
  -1   3   9    0.95    0.84
  -1  -3   9    0.38    0.79
  -1   3   9    1.16    0.89
   1  -3  -9    1.50    0.63
   1  -3  -9    1.31    0.57
  -1  -3   9    1.62    1.24
  -1   3   9    0.52    0.93
   1  -3  -9    2.91    1.58
  -1   3   9    1.44    0.65
  -1  -3   9    1.45    0.58
  -1  -3   9    1.15    0.49
  -1   3   9    1.20    0.51
  -1   3   8  160.40    9.37
  -1  -3   8  168.19    5.76
  -1   3   8  164.13    5.74
  -1  -3   8  163.29    5.84
  -1   3   8  175.23   10.19
  -1  -3   8  172.25   10.26
   1  -3  -8  164.96    9.90
  -1   3   7  292.71   12.57
  -1  -3   7  296.24    8.88
  -1  -3   7  296.26    8.97
  -1   3   7  293.91    8.97
  -1   3   7  299.41   13.31
   1  -3  -7  311.36   13.48
  -1  -3   7  299.78   13.65
  -1   3   6  537.19   18.22
  -1  -3   6  525.79   14.73
   1  -3  -6  574.92   19.49
  -1  -3   6  572.76   19.79
  -1   3   6  541.65   18.92
   1  -3  -5  147.67    7.59
  -1   3   5  132.10    6.60
   1  -3  -4 1012.17   29.04
   1  -3  -4  948.07   28.41
   1   3  -4  987.12   28.61
  -1   3   4  982.13   27.49
   1   3  -3    0.21    0.58
  -1   3   3    0.84    0.54
   1  -3  -3    0.18    0.51
   1   3  -3    1.77    0.77
   1  -3  -2  110.26    5.18
   1   3  -2  101.19    5.24
   1  -3  -2  105.76    4.88
   1   3  -2  101.38    4.81
  -1   3   2  107.47    4.01
   1  -3  -2  108.02    4.96
   1  -3  -1    5.85    1.01
   1   3  -1    4.75    0.97
   1   3  -1    3.76    0.81
   1  -3  -1    4.80    0.88
   1  -3  -1    4.54    0.87
   1   3   0   46.00    3.00
   1  -3   0   42.59    2.52
   1  -3   0   44.22    2.55
   1   3   0   44.97    2.56
   1  -3   0   45.63    2.74
   1   3   0   40.55    2.58
   1  -3   0   40.91    2.61
  -1  -3   0   43.28    2.65
  -1  -3  -1  125.44    4.94
   1  -3   1  121.92    5.00
   1  -3   1  121.84    4.68
   1   3   1  119.66    4.67
   1  -3   1  118.13    4.29
   1  -3   1  107.54    3.25
   1  -3   1  118.40    5.10
   1   3   1  122.94    5.15
   1  -3   1  122.88    5.62
  -1  -3  -2 2144.35   51.45
   1  -3   2 2172.51   51.01
   1  -3   2 2070.58   49.91
   1  -3   2 2075.93   51.97
   1   3   2 2097.79   51.94
   1  -3   2 2051.07   52.32
   1  -3   2 2035.41   49.38
   1  -3   3    9.45    1.48
   1  -3   3   12.52    1.33
   1   3   3   11.10    1.60
   1  -3   3   11.03    1.62
  -1  -3  -3   12.51    1.56
   1  -3   4 3137.17   80.96
   1   3   4 3199.38   82.40
   1  -3   4 3121.46   82.71
   1  -3   4 3162.91   81.58
   1  -3   5  257.21    7.95
   1   3   5  275.58   11.21
   1  -3   5  270.81   10.27
   1  -3   5  245.57   11.07
  -1  -3  -5  259.36    9.62
   1  -3   5  263.71   10.55
   1  -3   6  585.04   17.00
   1   3   6  614.50   17.08
   1  -3   6  642.33   17.23
   1  -3   6  608.30   20.76
  -1  -3  -6  619.80   19.29
   1  -3   6  627.55   20.45
   1   3   6  661.71   22.02
   1  -3   6  630.85   21.87
  -1  -3  -7    0.96    0.65
   1  -3   7    1.08    0.74
   1  -3   7    0.67    0.69
   1  -3   7    0.42    0.75
   1   3   7    0.42    0.86
   1  -3   7    2.03    0.57
   1   3   7    2.50    0.69
   1  -3   8   27.29    3.55
   1  -3   8   29.68    4.06
   1   3   8   38.63    4.69
   1  -3   8   28.90    2.13
   1   3   8   31.54    2.23
   1   3   8   26.59    2.07
   1  -3   8   28.62    2.12
   1  -3   8   27.04    2.05
   1   3   8   27.75    2.12
   1  -3   8   28.84    1.91
   1  -3   8   26.08    1.89
   1   3   8   35.38    4.40
   1  -3   8   26.80    3.67
   1  -3   9    5.89    1.83
   1   3   9    9.88    2.59
   1  -3   9    5.55    1.02
   1   3   9    6.77    1.11
   1  -3   9    6.72    1.07
   1   3   9    5.58    0.99
   1  -3   9    4.64    0.86
   1  -3   9    4.47    0.90
   1   3   9    5.62    2.01
   1  -3   9    4.42    1.80
   1  -3   9    7.02    1.99
   1  -3   9    7.87    1.07
   1  -3   9    5.94    0.91
   1  -3   9    6.36    0.97
   1  -3   9    5.42    0.92
   1  -3   9    5.42    0.83
  -1  -3  -9    7.71    1.00
  -1  -3  -9    6.37    0.90
   1  -3   9    5.98    1.07
   1  -3   9    8.13    1.17
   1   3   9    7.16    1.14
   1   3   9    4.58    0.91
   1   3   9    6.18    1.10
   1  -3   9    5.33    0.90
   1  -3   9    5.35    0.93
   1   3   9    9.27    1.10
   1  -3   9    8.93    1.08
   1  -3   9    8.95    1.08
   1   3   9    8.31    1.04
   1  -3  10  162.58    6.32
   1   3  10  163.60    6.55
   1  -3  10  158.59   10.56
   1  -3  10  163.53    6.49
   1  -3  10  163.84   11.34
   1   3  10  172.68   11.69
   1   3  10  167.89    6.18
   1   3  10  177.29    6.90
   1  -3  10  172.27    6.78
   1  -3  10  165.06    6.11
   1  -3  10  173.49    6.36
   1   3  10  181.45   11.87
   1  -3  10  176.06   11.07
   1  -3  10  161.46    6.34
  -1  -3 -10  168.09    6.19
   1  -3  10  163.67    6.63
   1   3  10  169.05    6.71
   1   3  10  163.05    6.41
   1  -3  10  148.84    6.44
   1   3  10  171.74    6.76
   1  -3  10  158.69    6.12
   1  -3  10  170.23    6.35
   1   3  10  171.40    6.16
   1   3  10  170.99    6.17
   1  -3  10  165.79    6.06
   1  -3  10  160.91    6.00
   1  -3  11   74.37    7.49
   1  -3  11   58.15    6.26
   1  -3  11   67.40    3.67
   1   3  11   59.33    6.90
   1   3  11   62.32    3.27
   1  -3  11   62.95    3.72
   1   3  11   56.84    3.65
  -1  -3 -11   65.44    6.66
   1  -3  11   70.29    3.42
   1  -3  11   70.25    3.52
   1   3  11   70.40    7.33
   1  -3  11   70.04    6.92
   1  -3  11   66.34    3.57
   1   3  11   63.47    3.22
  -1  -3 -11   65.29    3.42
   1   3  11   66.14    3.78
   1   3  11   65.43    3.78
   1  -3  11   63.51    3.34
   1   3  11   66.85    3.73
   1   3  11   62.35    3.18
   1  -3  11   67.78    3.58
   1   3  11   62.21    3.35
   1  -3  11   56.03    3.26
   1   3  11   62.53    3.36
   1  -3  11   56.57    3.27
   1   3  12  481.56   15.24
   1  -3  12  488.28   15.19
   1  -3  12  510.80   15.34
   1   3  12  502.72   15.39
   1   3  12  487.58   14.22
   1   3  12  493.79   22.47
   1   3  12  501.36   15.27
   1  -3  12  481.76   14.75
   1  -3  12  442.19   20.54
   1   3  12  507.10   22.95
   1  -3  12  416.58   21.22
  -1  -3 -12  464.61   14.39
   1   3  12  501.82   15.19
   1   3  12  504.15   15.18
   1  -3  12  464.32   14.15
   1  -3  12  503.33   15.24
   1  -3  12  486.21   14.67
   1  -3  12  481.56   14.61
   1   3  12  504.16   15.05
   1  -3  12  477.80   14.24
   1   3  12  486.99   14.33
   1  -3  13  123.94    4.91
   1   3  13  128.68    4.87
   1   3  13  133.82    5.63
   1   3  13  132.20    5.62
   1  -3  13  138.24    5.73
   1   3  13  129.18    5.52
   1  -3  13  125.67    5.19
  -1  -3 -13  130.20    5.20
   1  -3  13  129.37    5.25
   1   3  13  134.79    5.83
   1  -3  13  129.88    5.71
   1   3  13  132.55    5.81
   1  -3  13  135.94    5.80
   1  -3  13  140.93    5.42
   1   3  13  152.14    5.98
   1   3  14  105.49    4.51
   1   3  14  115.62    4.82
   1  -3  14  105.57    4.21
  -1  -3 -14  105.15    4.12
   1   3  14  104.65    4.57
   1   3  14  112.41    4.86
   1  -3  14  106.54    4.70
   1   3  14  108.20    4.79
   1  -3  14  107.80    4.76
   1  -3  14  120.71    4.84
   1   3  14  110.60    4.51
   1   3  14  105.04    4.57
   1   3  15   48.16    2.58
   1   3  15   44.34    2.51
   1  -3  15   48.46    2.54
   1  -3  15   47.04    2.54
   1  -3  15   51.72    2.58
   1   3  15   51.80    2.59
   1   3  15   52.88    2.55
   1   3  15   46.30    2.21
   1  -3  15   49.78    2.53
  -1   3 -16   32.98    1.59
   1   3  16   34.50    1.59
   1  -3  16   32.77    1.58
   1  -3  16   29.66    1.51
  -1   4  16    0.28    0.21
   1   4 -16   -0.06    0.28
   1   4 -16    0.05    0.27
  -1  -4  16    0.49    0.23
   1  -4 -16    0.36    0.28
  -1   4  15    0.82    0.44
  -1  -4  15    0.73    0.35
  -1  -4  15    0.27    0.36
  -1   4  15    0.36    0.41
  -1   4  15    0.72    0.39
   1   4 -15    0.57    0.47
   1  -4 -15    0.10    0.41
   1  -4 -15    0.48    0.38
  -1   4  15    0.88    0.42
  -1  -4  14    0.75    0.51
  -1   4  14    0.71    0.57
  -1  -4  14    1.76    0.51
  -1  -4  14    0.65    0.45
  -1   4  14    1.14    0.58
  -1   4  14    1.47    0.62
  -1  -4  14    1.48    0.58
  -1   4  14    1.53    0.64
   1  -4 -14    1.31    0.65
   1  -4 -14    2.02    0.66
   1   4 -14    1.38    0.67
   1  -4 -14    1.17    0.63
  -1   4  13   59.73    3.31
  -1  -4  13   61.72    3.29
  -1  -4  13   59.97    3.50
  -1   4  13   60.69    3.48
  -1  -4  13   61.57    3.20
   1  -4 -13   57.66    3.47
   1   4 -13   68.67    3.68
   1  -4 -13   63.51    3.68
  -1   4  13   67.93    3.78
  -1   4  13   58.16    3.44
  -1  -4  13   62.58    3.51
  -1   4  12    0.60    0.54
  -1  -4  12    0.61    0.61
   1  -4 -12   -0.68    1.21
   1   4 -12    3.15    1.72
   1  -4 -12   -0.68    0.70
  -1  -4  12    0.75    0.50
  -1   4  12    0.79    0.51
   1   4 -12    0.16    0.63
  -1   4  12    2.01    1.54
  -1   4  12    0.83    0.56
  -1   4  12    1.79    0.70
  -1  -4  12    0.15    0.49
  -1  -4  12    0.89    0.53
   1  -4 -12    0.88    0.52
   1  -4 -12    0.83    0.64
   1   4 -12    1.54    0.72
   1  -4 -12    0.95    0.75
  -1  -4  12    0.50    0.90
  -1  -4  12   -0.60    0.88
  -1   4  12    1.26    1.30
  -1   4  12   -0.51    1.18
  -1  -4  11  324.49   10.45
  -1  -4  11  357.06   11.12
  -1   4  11  328.87   10.58
  -1  -4  11  328.05   11.05
  -1   4  11  332.73   11.13
  -1   4  11  363.70   18.31
  -1  -4  11  331.50   16.83
  -1  -4  11  334.86   15.63
  -1   4  11  317.61   16.84
  -1   4  11  342.99   15.84
   1   4 -11  313.72   16.88
   1  -4 -11  294.27   16.92
   1  -4 -11  331.38   11.30
   1  -4 -11  334.52   11.11
  -1   4  11  323.07   10.99
  -1  -4  11  341.94   11.11
  -1   4  11  338.02   11.31
   1  -4 -10   51.44    3.17
   1  -4 -10   50.70    3.22
  -1  -4  10   52.28    3.07
  -1   4  10   51.13    2.86
  -1  -4  10   51.64    2.80
  -1  -4  10   48.57    3.05
   1  -4 -10   52.18    5.87
  -1   4  10   52.87    6.15
  -1  -4  10   49.47    5.08
  -1   4  10   50.79    5.82
  -1   4  10   45.26    4.96
   1  -4 -10   50.92    3.11
   1   4 -10   52.31    5.98
   1  -4 -10   45.96    5.81
  -1  -4  10   48.23    3.04
  -1   4  10   53.13    3.27
   1  -4  -9  527.40   15.79
   1  -4  -9  522.60   15.87
  -1   4   9  523.85   15.82
  -1  -4   9  525.73   15.67
  -1   4   9  513.36   21.37
  -1  -4   9  540.09   20.05
  -1   4   9  538.27   20.33
  -1  -4   9  514.43   15.65
   1  -4  -9  527.62   15.76
  -1  -4   9  548.84   15.15
  -1  -4   9  535.01   15.58
  -1   4   9  562.80   15.29
  -1   4   9  541.04   22.18
   1  -4  -9  510.94   21.65
  -1   4   8  325.45    9.78
  -1  -4   8  321.75   10.06
  -1  -4   8  328.82    9.71
  -1   4   8  315.88   14.46
  -1   4   8  316.84   15.04
   1  -4  -8  330.63   15.28
  -1   4   7    1.74    0.95
  -1  -4   7    1.19    0.51
  -1  -4   7    1.38    0.44
  -1   4   7    1.79    0.48
   1  -4  -7    2.85    1.45
  -1   4   7    1.58    1.00
  -1   4   6    0.57    0.59
   1  -4  -6    0.35    0.63
  -1  -4   6    0.71    0.39
  -1   4   6    0.21    0.37
  -1  -4   6    0.19    0.32
   1   4  -5    5.59    1.40
   1  -4  -5    3.97    1.34
  -1  -4   5    3.95    0.62
  -1   4   5    3.67    1.06
  -1   4   4  205.40    8.24
   1   4  -4  203.43    9.40
   1  -4  -4  219.99    8.95
   1   4  -4  211.92    8.80
   1  -4  -3  678.71   20.77
   1   4  -3  744.42   21.05
   1   4  -3  722.40   22.22
  -1   4   3  691.05   20.03
   1  -4  -3  691.73   21.48
   1  -4  -2 1010.38   28.60
   1   4  -2 1065.41   28.68
   1  -4  -2 1059.51   29.59
   1  -4  -2 1052.11   29.66
   1   4  -2 1039.29   29.98
   1   4  -1 1938.81   49.80
   1  -4  -1 1956.84   49.90
   1  -4  -1 1886.43   50.79
   1   4  -1 1990.91   51.50
  -1  -4   1 1832.30   51.07
   1  -4  -1 1940.55   50.99
   1  -4   0   35.74    2.37
   1   4   0   36.57    2.35
   1   4   0   36.71    2.99
   1   4   0   36.38    2.87
   1  -4   0   40.33    2.67
   1  -4   0   35.98    2.23
   1   4   0   35.99    2.29
   1  -4   0   35.97    3.03
   1  -4   0   40.86    2.91
  -1  -4   0   38.33    2.85
   1   4   1  339.09   11.15
   1  -4   1  358.49   11.30
   1  -4   1  368.54   11.01
   1   4   1  335.05   11.91
   1   4   1  356.08   12.29
   1  -4   1  355.00   10.60
   1   4   1  343.75   10.54
   1  -4   1  340.10   12.29
  -1  -4  -1  367.96   11.90
   1  -4   1  344.88   11.86
   1   4   2  598.99   18.25
   1  -4   2  587.03   16.02
   1  -4   2  550.84   18.00
  -1  -4  -2  559.74   17.58
   1   4   2  581.00   17.40
   1  -4   2  574.84   17.42
  -1   4  -3    1.32    0.35
   1  -4   3    1.69    0.32
   1   4   3   -0.22    0.46
   1  -4   3    2.50    0.86
  -1  -4  -3    1.97    0.73
   1   4   3    0.96    0.59
   1  -4   3    1.96    0.63
   1  -4   3    2.60    0.85
   1  -4   4  220.23    9.02
   1  -4   4  213.18    9.32
   1  -4   4  226.24    8.46
   1   4   4  231.89    9.42
  -1  -4  -4  205.64    9.03
   1   4   5   21.33    1.60
   1  -4   5   21.97    1.57
   1  -4   5   24.16    2.51
   1   4   5   20.54    2.64
   1  -4   5   22.82    2.83
   1  -4   5   22.18    1.49
   1   4   5   22.68    1.47
  -1  -4  -5   21.22    2.65
  -1  -4  -5   22.58    2.43
   1  -4   6    0.90    0.45
   1   4   6    1.86    0.52
   1  -4   6    0.82    0.57
   1  -4   6    0.35    0.63
   1   4   6    2.05    0.99
   1   4   6    1.06    0.42
  -1  -4  -6    1.27    0.92
   1  -4   6    1.44    0.44
  -1  -4  -6    3.00    1.06
   1   4   7  387.49   11.65
   1   4   7  395.91   12.00
   1  -4   7  407.54   12.24
   1  -4   7  397.54   16.18
  -1  -4  -7  403.97   15.02
   1  -4   7  408.37   15.77
   1  -4   7  431.25   17.24
   1   4   7  426.31   17.02
   1  -4   7  408.38   12.02
  -1  -4  -7  401.26   16.21
   1  -4   8  282.09   13.07
   1  -4   8  285.65   14.16
   1   4   8  294.16   14.26
   1  -4   8  280.09    9.08
   1  -4   8  285.75    8.96
  -1  -4  -8  285.36   12.12
   1  -4   8  297.12   13.86
   1  -4   8  281.04    9.19
   1   4   8  285.90    8.76
   1   4   8  279.82    8.73
   1   4   8  277.37    9.40
   1   4   8  284.50    9.45
   1   4   8  281.98    9.17
   1  -4   8  286.35    9.19
   1   4   8  266.53    8.63
   1   4   8  286.16    9.34
   1  -4   8  301.44    9.40
  -1  -4  -8  274.78   13.38
  -1  -4  -9  188.13   10.96
   1   4   9  182.39    6.89
   1  -4   9  179.71    6.77
   1  -4   9  173.40    6.39
   1   4   9  178.25    6.82
   1  -4   9  181.18    6.68
   1  -4   9  179.51   10.53
   1  -4   9  184.38    6.70
   1  -4   9  199.94   11.84
   1   4   9  191.53   11.62
   1  -4   9  180.74    6.58
   1  -4   9  178.17    6.45
   1  -4   9  183.12    6.74
   1  -4   9  173.38    6.07
  -1  -4  -9  178.18    6.39
  -1  -4  -9  172.08    6.11
   1   4   9  174.69    6.85
  -1  -4  -9  183.09    6.30
   1   4   9  185.94    6.98
   1   4   9  169.39    6.56
   1  -4   9  178.12    6.49
   1   4   9  165.32   11.29
   1   4   9  182.51    6.28
   1  -4   9  167.69    6.06
   1   4   9  178.43    6.22
   1  -4   9  168.34    6.08
   1  -4  10    4.08    0.88
   1   4  10    3.87    0.90
   1  -4  10    5.50    1.00
   1  -4  10    8.14    2.28
   1  -4  10    7.86    2.49
   1   4  10    9.84    2.61
   1   4  10    6.31    0.97
  -1  -4 -10    7.49    2.27
   1   4  10    7.03    1.17
   1  -4  10    4.80    0.99
   1  -4  10    5.80    0.99
   1   4  10    4.45    1.96
   1  -4  10    6.20    1.04
  -1  -4 -10    5.94    1.01
  -1  -4 -10    4.63    0.87
   1   4  10    7.74    1.23
   1   4  10    7.42    1.23
   1   4  10    5.07    0.96
   1  -4  10    5.74    1.09
   1  -4  10    3.96    0.83
   1  -4  10    5.65    1.03
   1   4  10    4.42    0.88
   1   4  10    5.50    0.97
   1  -4  10    4.98    1.01
   1   4  11  256.20    9.24
   1  -4  11  265.26    9.23
   1   4  11  250.66    9.18
   1  -4  11  243.68    9.04
  -1  -4 -11  248.65   13.85
   1   4  11  257.08    8.46
   1  -4  11  247.21    8.73
   1   4  11  212.90   13.94
   1  -4  11  258.89   13.90
   1  -4  11  251.31   14.69
   1  -4  11  244.77    8.48
   1   4  11  266.15    9.19
   1  -4  11  257.00    8.83
   1  -4  11  256.46    8.87
  -1  -4 -11  260.04    8.72
   1   4  11  257.30    9.20
  -1  -4 -11  241.42    8.26
   1   4  11  253.09    9.16
   1   4  11  238.03   14.69
   1  -4  11  259.56    8.52
   1  -4  11  258.37    9.19
   1  -4  12   13.53    1.48
   1   4  12   12.76    1.30
   1   4  12   12.34    1.36
   1  -4  12   10.47    1.28
   1   4  12   14.90    1.44
   1  -4  12   13.36    1.64
   1  -4  12   10.40    1.43
   1   4  12   13.76    1.66
   1   4  12   13.56    1.66
   1   4  12   11.13    1.47
   1   4  12   14.27    1.66
   1  -4  12   12.32    1.28
   1  -4  12   12.60    1.45
   1   4  12    8.58    1.31
  -1  -4 -12    9.70    1.27
   1  -4  12   10.79    1.47
   1  -4  12   12.34    1.43
   1  -4  13   29.14    2.11
   1   4  13   28.14    2.24
   1  -4  13   28.73    2.25
   1  -4  13   27.15    1.93
   1   4  13   29.18    2.34
   1   4  13   29.16    2.28
  -1  -4 -13   27.84    2.06
   1   4  13   30.61    2.30
   1  -4  13   28.02    2.06
   1   4  13   30.11    2.35
   1   4  13   30.30    2.37
   1  -4  13   29.71    2.29
   1  -4  13   25.24    2.12
   1  -4  14   26.87    2.02
   1   4  14   29.24    2.07
   1   4  14   29.06    2.02
   1  -4  14   29.06    2.06
   1   4  14   31.84    2.24
   1   4  14   30.14    2.08
  -1  -4 -14   28.18    1.83
   1   4  14   28.71    2.03
   1  -4  14   29.33    2.07
   1  -4  14   30.77    2.12
   1   4  14   27.80    2.07
   1   4  14   29.93    2.14
   1   4  15   28.47    1.73
   1   4  15   29.29    1.83
   1  -4  15   29.28    1.79
   1   4  15   26.65    1.58
   1  -4  15   28.36    1.72
   1   4  15   26.25    1.67
   1   4  15   29.06    1.79
   1   4  16   16.01    0.99
   1  -4  16   15.04    0.94
   1  -4  16   13.10    0.82
  -1   4 -16   17.84    1.01
   1   5 -16    1.31    0.29
   1  -5 -16    1.09    0.31
   1   5 -16    1.06    0.33
   1   5 -16    1.34    0.40
  -1   5  16    1.15    0.29
   1   5 -15  156.48    5.40
  -1  -5  15  150.65    5.27
  -1   5  15  153.24    5.13
  -1   5  15  138.16    5.04
   1   5 -15  140.61    4.97
   1  -5 -15  148.97    5.35
  -1  -5  15  158.43    5.36
  -1   5  15  155.10    5.17
  -1   5  15  133.72    4.91
  -1   5  14   10.67    1.18
  -1   5  14   12.34    1.41
  -1   5  14   12.25    1.31
  -1  -5  14   11.71    1.32
   1   5 -14   11.02    1.24
  -1  -5  14    9.95    1.02
   1   5 -14   15.49    1.54
  -1   5  14    9.99    1.22
  -1  -5  14   12.69    1.38
  -1  -5  14   12.94    1.35
   1  -5 -14   10.80    1.36
   1  -5 -13   95.70    4.72
   1   5 -13   95.86    4.56
   1  -5 -13   90.29    4.08
  -1  -5  13   88.69    3.84
  -1  -5  13   94.58    4.45
  -1   5  13   94.53    4.39
  -1   5  13   95.21    4.60
   1  -5 -13   92.37    4.47
   1   5 -13   93.38    4.36
   1  -5 -13   93.50    4.42
  -1  -5  13   91.50    4.03
  -1  -5  13  101.39    4.60
  -1   5  13   96.76    4.45
  -1   5  13   92.50    4.19
  -1  -5  13   87.58    4.03
  -1   5  12   15.37    1.73
  -1  -5  12   13.73    1.65
  -1  -5  12   16.47    1.62
   1  -5 -12    8.84    2.62
   1  -5 -12   14.60    1.71
   1   5 -12   13.52    1.60
   1  -5 -12   15.69    1.73
   1  -5 -12   17.96    1.96
   1  -5 -12   17.72    1.82
   1   5 -12   17.84    1.90
  -1  -5  12   13.99    1.61
  -1  -5  12   18.00    1.63
  -1   5  12   14.31    1.54
  -1  -5  12   18.86    3.60
   1   5 -12   16.16    3.34
  -1   5  12   16.39    3.71
   1  -5 -12   18.04    3.78
  -1  -5  12   17.27    1.79
  -1   5  12   14.72    1.74
  -1   5  12   14.61    1.68
  -1  -5  11   17.35    1.81
   1  -5 -11   11.37    3.14
   1   5 -11   14.11    3.11
  -1  -5  11   18.15    1.73
   1  -5 -11   15.42    1.73
   1   5 -11   16.37    1.75
   1  -5 -11   15.10    1.74
   1  -5 -11   16.27    1.90
   1   5 -11   16.11    1.83
  -1   5  11   16.91    1.63
  -1  -5  11   19.88    1.68
  -1  -5  11   17.42    1.79
  -1  -5  11   23.53    4.03
  -1  -5  11   16.14    3.03
  -1   5  11   14.73    2.96
   1   5 -11   14.17    3.13
  -1   5  11   19.72    3.90
   1  -5 -11   16.05    3.60
  -1   5  11   16.13    1.84
  -1  -5  11   20.88    1.97
  -1  -5  10  124.48    5.44
   1   5 -10  121.63    9.24
   1  -5 -10  120.37    9.57
   1  -5 -10  120.61    5.43
  -1  -5  10  125.36    5.35
  -1   5  10  124.44    4.96
  -1  -5  10  119.87    4.81
  -1  -5  10  119.09    9.19
  -1   5  10  110.06    8.88
  -1   5  10  121.79    8.32
  -1  -5  10  118.79    8.13
   1   5 -10  123.85    5.32
   1  -5 -10  117.33    5.27
  -1  -5  10  123.01    5.39
  -1   5  10  125.41    5.54
   1  -5 -10  120.72    5.49
   1  -5 -10  123.89    5.58
  -1   5  10  137.28   10.20
   1  -5 -10  131.11    9.86
   1   5 -10  122.31    9.66
   1  -5  -9  166.49    6.69
   1  -5  -9  168.31    6.69
   1  -5  -9  178.95   11.36
  -1   5   9  190.18   11.68
  -1  -5   9  173.76    6.56
  -1   5   9  171.40    6.71
  -1  -5   9  172.30    6.58
  -1  -5   9  179.30    6.04
  -1   5   9  169.04    6.06
  -1  -5   9  167.75    6.46
   1  -5  -9  158.92   10.76
   1   5  -9  165.63   10.50
  -1  -5   9  168.15    9.42
  -1   5   9  167.55    9.57
  -1   5   9  171.22   10.65
   1  -5  -8    4.99    0.95
   1  -5  -8    6.22    1.10
  -1   5   8    6.06    0.86
  -1   5   8    7.90    2.16
   1  -5  -8    5.03    2.01
  -1   5   8    4.63    1.53
  -1   5   8    7.02    1.92
  -1  -5   8    6.84    1.68
  -1  -5   8    7.56    1.07
  -1  -5   8    7.52    0.89
  -1  -5   8    7.19    1.04
  -1   5   8    6.46    1.02
  -1  -5   8    6.45    0.99
   1   5  -8    6.60    2.08
   1  -5  -8    5.57    1.91
  -1   5   7  518.81   19.31
  -1   5   7  536.82   14.47
  -1  -5   7  516.61   14.29
  -1  -5   7  500.97   14.79
   1   5  -7  517.62   19.43
   1  -5  -7  507.58   19.68
   1  -5  -7  540.23   20.79
   1   5  -7  515.45   20.34
  -1   5   6  182.93    9.10
   1  -5  -6  195.70    9.56
   1   5  -6  185.46    9.24
  -1  -5   6  180.06    6.19
  -1  -5   6  180.24    5.75
  -1   5   6  186.66    5.85
   1  -5  -6  178.26    9.90
   1   5  -6  179.60    9.93
   1  -5  -5 1150.69   34.06
   1   5  -5 1138.78   34.04
  -1   5   5 1088.25   32.00
  -1  -5   5 1083.82   28.61
   1   5  -5 1055.86   32.11
   1  -5  -5 1084.96   32.39
   1  -5  -5 1138.55   33.92
   1   5  -4   82.58    5.66
   1  -5  -4   78.20    4.77
   1   5  -4   75.80    4.68
   1  -5  -4   80.11    5.46
   1  -5  -3  302.24   11.89
   1   5  -3  290.01   11.92
   1   5  -3  315.82   10.71
   1  -5  -3  293.24   10.61
   1  -5  -3  315.72   12.09
   1  -5  -2   62.16    4.22
   1   5  -2   54.07    4.08
   1  -5  -2   57.26    3.26
   1   5  -2   54.81    3.15
   1  -5  -2   58.12    4.14
   1   5  -1   46.59    3.70
   1   5  -1   41.19    3.42
   1  -5  -1   44.18    3.34
   1  -5  -1   41.42    2.46
   1   5  -1   44.41    2.46
  -1  -5   1   44.26    3.59
   1  -5  -1   47.38    3.59
   1  -5   0  171.17    7.22
   1   5   0  176.60    7.89
   1   5   0  157.05    7.46
  -1  -5   0  170.90    7.64
   1  -5   0  177.20    7.70
   1  -5   0  180.90    8.08
   1   5   0  169.43    5.73
   1  -5   0  168.72    5.80
   1  -5   1  773.64   21.48
   1   5   1  767.65   21.41
  -1   5  -1  733.70   19.74
   1  -5   1  828.70   22.43
   1   5   1  788.22   23.57
   1  -5   1  784.05   23.62
   1  -5   1  770.00   23.34
  -1  -5  -1  813.63   23.45
   1   5   2  442.91   13.96
   1  -5   2  435.68   14.00
   1   5   2  461.87   15.54
  -1   5  -2  439.20   12.48
   1  -5   2  459.87   13.78
   1  -5   2  441.27   15.20
  -1  -5  -2  445.90   15.13
  -1  -5  -3  622.27   19.18
   1  -5   3  566.25   16.29
   1   5   3  585.62   19.22
   1   5   3  586.06   16.11
   1  -5   3  567.10   18.70
   1   5   3  581.62   18.07
   1  -5   3  581.03   18.20
  -1  -5  -4    3.26    1.12
   1  -5   4    3.74    1.08
   1  -5   4    4.99    1.03
   1  -5   4    5.15    1.36
   1   5   4    4.22    1.11
   1  -5   4    4.61    0.73
   1   5   4    3.78    0.74
   1  -5   5  394.73   11.09
  -1  -5  -5  390.35   14.94
   1   5   5  391.81   11.04
   1   5   5  368.31   10.98
   1  -5   5  371.45   10.98
  -1  -5  -5  394.25   14.34
   1  -5   5  371.99   14.51
   1   5   5  373.70   14.41
   1  -5   5  398.51   13.80
   1  -5   5  399.34   11.41
   1   5   5  410.31   11.76
   1   5   6   13.78    1.24
   1  -5   6   13.50    1.24
  -1  -5  -6   14.56    2.42
   1   5   6   14.44    1.28
  -1  -5  -6   13.01    2.18
   1  -5   6   10.88    1.91
   1  -5   6   17.00    2.62
   1   5   6   12.33    2.36
   1   5   6   19.55    1.58
   1  -5   6   13.82    1.35
   1  -5   7  213.37    7.19
  -1  -5  -7  218.10   11.18
   1   5   7  204.00    7.16
  -1  -5  -7  215.83   10.31
   1  -5   7  210.17   10.26
   1  -5   7  245.43   11.83
   1   5   7  206.49   11.08
   1   5   7  210.19    7.22
   1  -5   7  214.37    7.51
   1  -5   8   29.97    2.22
  -1  -5  -8   25.48    3.76
   1   5   8   30.85    2.19
   1  -5   8   26.20    2.02
  -1  -5  -8   27.76    3.45
   1   5   8   27.97    2.00
   1  -5   8   30.63    3.77
   1  -5   8   29.43    2.10
   1  -5   8   32.72    4.26
   1   5   8   27.21    3.87
   1  -5   8   31.49    2.09
   1  -5   8   29.99    2.22
   1   5   8   29.42    2.25
   1  -5   8   27.79    1.87
  -1  -5  -8   28.00    1.89
  -1  -5  -8   30.08    1.96
  -1  -5  -8   29.81    2.02
   1   5   8   30.31    2.31
   1   5   8   27.38    2.10
   1   5   8   26.65    2.18
   1  -5   8   29.16    2.04
   1  -5   8   31.64    2.23
   1  -5   8   26.71    1.77
   1  -5   8   27.58    1.80
   1   5   8   31.55    1.91
   1   5   8   33.10    1.95
   1  -5   9   36.19    2.58
   1   5   9   33.93    2.19
   1   5   9   35.63    2.51
   1   5   9   37.78    2.57
   1  -5   9   40.49    2.60
  -1  -5  -9   30.80    4.34
   1  -5   9   39.15    2.62
   1  -5   9   37.46    2.44
   1  -5   9   29.87    3.99
   1  -5   9   39.56    4.94
   1   5   9   35.26    4.71
   1  -5   9   35.46    2.35
   1  -5   9   39.21    2.63
   1  -5   9   35.64    2.16
  -1  -5  -9   34.11    2.30
  -1  -5  -9   35.76    2.27
  -1  -5  -9   35.36    2.30
   1   5   9   37.01    2.71
  -1  -5  -9   36.20    2.26
   1   5   9   36.03    2.45
   1   5   9   35.26    2.63
   1   5   9   27.43    4.56
   1  -5   9   35.42    2.35
   1   5   9   35.00    2.17
   1   5   9   36.78    2.21
   1  -5   9   33.83    2.12
   1  -5   9   30.86    2.06
   1   5  10   13.11    3.17
   1   5  10   10.06    1.42
  -1  -5 -10   11.54    2.78
   1  -5  10   12.98    1.50
   1  -5  10   12.53    1.48
   1   5  10   11.81    1.49
   1   5  10   14.01    1.39
   1   5  10   11.53    1.47
   1  -5  10   10.40    1.38
   1  -5  10   15.92    1.58
   1  -5  10   11.18    2.56
   1  -5  10    9.40    2.51
   1   5  10   10.70    2.81
   1  -5  10   15.68    1.58
   1  -5  10   12.12    1.49
   1  -5  10   11.89    1.21
  -1  -5 -10   10.22    1.30
  -1  -5 -10   12.19    1.33
  -1  -5 -10   12.05    1.36
  -1  -5 -10   11.62    1.28
   1   5  10   11.54    1.53
   1   5  10   12.01    1.40
   1   5  10    9.79    1.41
   1  -5  10   13.09    1.60
   1  -5  10   10.28    1.26
   1   5  10    9.53    1.20
   1   5  10   10.02    1.23
   1  -5  10   10.56    1.39
   1  -5  10    8.76    1.31
  -1  -5 -11  100.45    8.23
   1   5  11   99.63    4.72
   1  -5  11   86.32    4.40
   1  -5  11   92.48    4.55
   1   5  11   88.94    4.51
   1   5  11   90.18    4.00
   1  -5  11   87.38    4.15
   1  -5  11   79.70    7.69
   1   5  11   67.01    7.21
   1  -5  11   85.20    4.16
   1  -5  11   93.68    4.50
   1   5  11  101.47    4.81
   1  -5  11   94.04    4.53
  -1  -5 -11   98.91    4.46
   1   5  11  100.97    4.82
  -1  -5 -11   93.89    4.21
   1   5  11   88.98    4.22
   1   5  11   97.45    4.79
   1   5  11   80.79    8.12
   1  -5  11   95.86    4.13
   1  -5  11   99.64    4.73
   1   5  12    1.49    0.52
   1   5  12    2.38    0.70
   1  -5  12    3.59    0.82
  -1  -5 -12    1.04    0.63
  -1  -5 -12    2.34    0.67
   1   5  12    1.05    0.62
   1   5  12    2.27    0.76
   1  -5  12    3.35    0.85
   1  -5  12    3.41    0.83
   1   5  12    3.36    0.86
   1   5  12    1.19    0.69
   1   5  12    2.39    0.69
   1  -5  12    3.06    0.68
   1  -5  12    2.55    0.76
   1  -5  12    2.81    0.96
   1  -5  12    1.72    0.68
   1   5  13  103.02    4.69
   1   5  13  113.24    4.85
   1  -5  13  105.74    4.51
   1   5  13  100.08    4.63
  -1  -5 -13  110.35    4.60
   1  -5  13   98.51    4.54
   1   5  13  104.88    4.67
   1   5  13  104.26    4.68
   1  -5  13  108.48    4.69
   1  -5  13  112.20    4.85
   1  -5  13  109.47    4.56
  -1  -5 -14    0.70    0.44
   1  -5  14    0.67    0.46
   1   5  14    0.91    0.53
   1   5  14    0.10    0.40
   1   5  14    0.40    0.39
   1   5  14    0.22    0.41
   1   5  14    0.68    0.48
   1   5  14    0.20    0.34
   1  -5  14    0.10    0.39
  -1  -5 -15   86.10    3.31
  -1   5 -15  107.17    3.80
   1   5  15   99.97    3.72
   1   5  15  106.22    3.77
   1  -5  15  122.57    4.05
   1  -5  15  112.46    3.92
  -1   5 -15  101.35    3.48
   1   5  15  105.01    3.68
   1  -5  15  103.21    3.68
   1   5  15  119.62    4.09
   1   5  16    8.86    0.65
   1  -5  16    8.29    0.62
  -1  -6  16   11.46    0.81
  -1  -6  16   12.52    0.83
   1  -6 -16   11.02    0.75
   1   6 -16   10.02    0.73
   1   6 -16   12.70    0.84
   1   6 -15    0.24    0.36
   1   6 -15   -0.05    0.29
  -1   6  15    0.07    0.33
  -1  -6  15   -0.08    0.30
   1  -6 -15   -0.08    0.38
   1   6 -15   -0.08    0.40
  -1  -6  15    0.23    0.32
  -1  -6  15    0.27    0.24
  -1  -6  14   46.33    2.61
  -1  -6  14   44.50    2.48
  -1   6  14   43.51    2.47
   1   6 -14   40.84    2.24
  -1   6  14   43.43    2.45
  -1   6  14   46.88    2.67
  -1  -6  14   43.85    2.54
   1  -6 -14   42.80    2.64
   1   6 -14   39.55    2.50
   1  -6 -13   54.84    3.04
   1   6 -13   61.35    3.41
  -1   6  13   56.34    3.19
  -1  -6  13   55.16    3.20
  -1   6  13   64.60    3.49
   1   6 -13   56.98    3.05
  -1  -6  13   53.22    2.81
  -1   6  13   59.72    3.02
   1  -6 -13   59.48    3.27
   1  -6 -13   61.01    3.51
  -1   6  13   64.39    3.39
  -1  -6  13   63.36    3.41
  -1  -6  13   56.16    3.20
   1   6 -12  103.09    4.76
  -1  -6  12   96.82    4.60
  -1   6  12   87.38    4.08
  -1  -6  12  101.10    4.67
  -1   6  12   94.14    4.56
  -1  -6  12   90.09    4.14
   1  -6 -12   94.23    4.50
   1   6 -12   85.18    4.22
   1  -6 -12   88.82    4.66
   1  -6 -12   97.01    4.68
  -1  -6  12   99.36    4.61
  -1   6  12   93.33    4.53
  -1   6  12   92.55    4.66
  -1  -6  11  221.25    8.15
   1  -6 -11  203.41   12.76
  -1  -6  11  220.64    7.73
   1  -6 -11  210.43    7.83
   1   6 -11  204.51    7.75
   1  -6 -11  219.28    8.09
   1  -6 -11  217.98    8.40
   1  -6 -11  226.07    8.37
   1   6 -11  230.38    8.32
  -1  -6  11  241.40    8.33
  -1  -6  11  217.30    7.44
  -1   6  11  212.24    7.54
   1  -6 -11  217.33   13.88
   1  -6 -11  214.29   13.31
  -1   6  11  226.77   13.84
   1   6 -11  214.11   13.03
  -1  -6  11  216.05   13.04
  -1  -6  11  212.12   11.54
  -1   6  11  230.61    8.38
  -1  -6  11  225.97    8.17
  -1  -6  10  178.28    6.87
   1   6 -10  163.92   10.69
  -1  -6  10  168.68    6.52
   1  -6 -10  160.57   10.94
   1   6 -10  179.78    7.05
   1  -6 -10  181.52    7.14
  -1  -6  10  169.36    6.10
  -1   6  10  166.68    6.23
  -1  -6  10  178.66    6.87
   1  -6 -10  183.26   12.06
   1   6 -10  183.27   11.77
  -1   6  10  175.51   11.97
   1  -6 -10  165.47    6.72
   1   6 -10  174.72    6.66
   1  -6 -10  169.95    6.58
   1  -6 -10  169.62    7.01
  -1  -6  10  177.90   11.37
  -1  -6  10  173.20    9.86
  -1   6  10  173.23    6.95
  -1  -6  10  182.45    6.90
  -1  -6   9   67.62    3.64
   1  -6  -9   66.49    6.49
   1   6  -9   56.39    5.77
  -1  -6   9   62.62    3.37
   1  -6  -9   70.11    3.91
   1   6  -9   69.35    3.74
  -1   6   9   69.83    3.22
  -1  -6   9   66.23    3.07
  -1  -6   9   69.67    3.65
   1  -6  -9   67.76    6.91
  -1   6   9   71.47    7.18
   1   6  -9   75.56    7.07
   1  -6  -9   62.01    3.51
   1  -6  -9   61.73    3.35
   1  -6  -9   67.16    3.84
   1  -6  -9   61.16    3.66
  -1  -6   9   67.99    5.57
  -1   6   9   58.90    5.32
  -1   6   9   66.93    3.71
  -1  -6   9   66.47    3.60
  -1  -6   8  318.24   10.29
   1   6  -8  316.22   10.36
   1  -6  -8  317.61   10.64
  -1   6   8  325.12    9.55
  -1  -6   8  300.33   10.10
  -1  -6   8  311.17    9.36
   1  -6  -8  316.90   10.53
   1  -6  -8  329.17   10.59
   1  -6  -8  311.98   10.17
  -1  -6   8  318.43   13.22
  -1   6   8  303.16   13.20
  -1   6   8  321.26   10.36
  -1  -6   8  318.69   10.27
  -1   6   8  322.92   15.75
   1  -6  -8  336.02   16.27
   1   6  -8  321.29   15.68
   1   6  -8  310.02   14.44
  -1  -6   8  315.52    9.96
   1  -6  -8  294.45   14.63
   1  -6  -7    0.70    0.56
  -1   6   7    1.16    0.40
  -1  -6   7    3.83    0.66
   1   6  -7    1.86    1.35
   1  -6  -7    0.49    0.72
  -1  -6   7    4.17    0.85
  -1   6   7    1.63    0.79
  -1  -6   7    3.26    1.18
  -1  -6   7    4.30    0.86
   1  -6  -7    1.53    0.67
   1  -6  -7    1.25    0.58
   1   6  -7    2.58    1.26
   1  -6  -7    0.38    0.69
   1  -6  -6    0.88    1.01
   1   6  -6    1.25    1.05
  -1  -6   6    2.65    0.65
   1   6  -6    2.49    1.06
   1  -6  -6    1.28    0.93
  -1  -6   6    2.83    0.48
   1   6  -5    3.71    1.43
   1   6  -5    3.07    1.02
   1  -6  -5    0.79    0.66
   1  -6  -5    2.30    1.25
   1   6  -4  748.70   24.52
   1   6  -4  716.04   19.65
   1   6  -4  801.05   22.47
   1  -6  -4  715.47   22.21
   1  -6  -4  741.83   24.68
   1  -6  -3    0.92    0.71
   1   6  -3    2.11    0.98
  -1  -6   3    2.38    0.51
   1   6  -3    1.85    0.50
   1  -6  -3    2.25    0.74
   1   6  -3    2.42    0.72
   1  -6  -3    1.86    0.96
   1  -6  -2  785.77   24.41
   1   6  -2  814.20   24.57
  -1  -6   2  787.63   20.34
   1   6  -2  756.52   20.48
   1   6  -2  759.19   20.97
   1  -6  -2  725.45   21.13
   1  -6  -2  809.85   24.66
   1   6  -1  129.86    7.13
   1  -6  -1  137.68    6.98
   1   6  -1  137.30    7.04
   1  -6  -1  122.79    4.56
   1   6  -1  131.78    4.65
  -1  -6   1  133.84    4.46
  -1  -6   1  127.01    7.14
   1  -6  -1  128.73    6.97
   1  -6   0  472.24   15.82
   1   6   0  495.75   16.16
   1   6   0  449.84   16.17
   1  -6   0  485.69   16.59
   1   6   0  449.70   12.86
   1  -6   0  438.12   16.01
  -1  -6   0  435.81   16.10
   1   6   1  141.17    7.16
   1  -6   1  117.82    6.24
   1  -6   1  124.95    6.87
  -1  -6  -1  127.90    6.93
   1  -6   1  141.90    7.14
   1   6   1  114.73    4.47
  -1  -6  -2  283.08   11.50
   1   6   2  279.67   11.51
   1  -6   2  266.86   10.32
   1  -6   2  292.04   11.39
   1  -6   2  275.50    9.35
   1   6   2  260.15    9.19
   1   6   3   56.12    3.67
   1  -6   3   55.08    3.67
   1  -6   3   54.56    3.34
   1   6   3   65.08    4.89
   1  -6   3   55.29    4.25
   1   6   3   61.24    2.94
  -1  -6  -3   59.74    4.66
   1   6   4  131.45    6.59
   1  -6   4  125.51    6.01
   1  -6   4  125.99    6.53
  -1  -6  -4  121.20    7.32
   1  -6   4  131.28    6.83
   1  -6   4  127.55    4.70
   1   6   4  131.73    5.05
  -1  -6  -5  247.17   11.60
  -1  -6  -5  245.33   11.06
   1  -6   5  253.78   10.89
   1   6   5  247.37   10.69
   1  -6   5  236.57    9.90
   1  -6   5  242.40    7.99
   1   6   5  266.24    8.45
  -1  -6  -6  909.52   30.08
   1  -6   6  887.80   24.11
   1  -6   6  902.60   24.18
  -1  -6  -6  934.07   29.27
   1  -6   6  900.98   27.94
   1  -6   6  911.09   29.09
   1   6   6  852.39   28.59
   1  -6   6  944.91   24.80
   1   6   6  918.08   24.86
   1  -6   7   69.88    3.27
  -1  -6  -7   67.80    6.05
   1   6   7   66.92    3.22
   1  -6   7   63.77    3.15
   1   6   7   65.09    3.19
  -1  -6  -7   76.56    5.93
   1   6   7   68.88    3.49
   1  -6   7   69.72    3.57
   1  -6   7   65.81    5.22
   1  -6   7   72.18    5.98
   1   6   7   66.41    5.71
   1  -6   7   64.26    3.24
   1  -6   7   60.58    3.37
   1   6   7   61.62    3.45
   1   6   7   65.76    3.49
   1  -6   7   68.24    3.14
  -1  -6  -7   67.07    3.16
  -1  -6  -7   70.01    3.22
   1   6   7   65.39    3.35
   1   6   7   67.46    3.59
   1   6   7   67.31    3.56
   1  -6   7   66.56    3.25
   1  -6   7   69.91    3.53
   1  -6   7   63.87    3.35
   1   6   8  275.13    9.15
   1  -6   8  279.38    9.12
  -1  -6  -8  287.21   14.28
   1  -6   8  285.53    9.19
   1   6   8  281.31    9.16
  -1  -6  -8  291.74   13.44
   1  -6   8  268.83   12.73
   1  -6   8  286.21   14.02
   1   6   8  234.90   12.97
   1   6   8  273.58    9.19
   1  -6   8  295.74    9.71
   1  -6   8  283.87    9.16
   1  -6   8  270.99    8.79
   1  -6   8  282.96    9.51
   1   6   8  281.16    9.61
   1   6   8  280.95    9.62
  -1  -6  -8  280.06    8.97
  -1  -6  -8  279.30    8.99
  -1  -6  -8  287.42    9.11
   1   6   8  288.48    9.33
   1   6   8  271.46    9.54
   1   6   8  279.08    9.61
   1  -6   8  271.29    8.99
   1  -6   8  277.58    9.37
   1  -6   8  282.59    9.47
   1  -6   9  147.63    6.02
   1  -6   9  146.03    5.76
   1   6   9  148.09    5.85
   1  -6   9  151.57    5.87
   1   6   9  147.81    5.81
  -1  -6  -9  146.52   10.04
   1   6   9  149.64    5.70
   1  -6   9  145.28    5.72
   1  -6   9  153.81    5.45
   1  -6   9  140.61    8.95
   1  -6   9  142.52    9.77
   1   6   9  137.99    9.65
   1  -6   9  150.37    6.08
   1   6   9  143.36    6.14
  -1  -6  -9  148.16    5.73
  -1  -6  -9  146.96    5.62
  -1  -6  -9  146.59    5.73
  -1  -6  -9  139.91    5.52
   1   6   9  143.99    6.17
   1   6   9  153.63    6.29
   1   6   9  144.64    5.83
   1  -6   9  143.02    5.57
   1  -6   9  147.20    6.01
   1   6   9  136.27    5.22
   1  -6   9  131.95    5.13
   1   6   9  138.61    5.25
   1  -6   9  135.77    5.17
   1  -6  10  168.64    6.56
   1   6  10  172.67    6.63
   1   6  10  164.11    6.53
  -1  -6 -10  182.80   11.45
   1  -6  10  171.23    6.53
   1  -6  10  167.97    6.50
   1  -6  10  165.13    6.87
   1  -6  10  161.37    6.67
   1   6  10  173.82    6.94
   1  -6  10  174.85    6.84
   1  -6  10  166.62    6.20
  -1  -6 -10  169.84    6.52
  -1  -6 -10  163.81    6.27
  -1  -6 -10  169.39    6.34
  -1  -6 -10  175.56    6.47
   1   6  10  178.29    7.00
   1   6  10  176.92    7.00
   1   6  10  162.57    6.41
   1  -6  10  156.12   10.73
   1   6  10  171.59   12.05
   1  -6  10  176.19    6.80
   1  -6  11   15.27    1.57
   1   6  11   14.78    1.62
   1  -6  11   15.51    1.62
   1   6  11   16.90    1.70
   1   6  11   14.03    1.67
   1  -6  11   16.29    1.72
   1  -6  11   13.70    1.63
   1   6  11   12.30    1.27
   1   6  11   12.94    1.64
  -1  -6 -11   13.54    1.48
   1   6  11   15.81    1.77
   1   6  11   12.57    1.40
   1   6  11   16.13    3.54
   1  -6  11   16.62    1.81
   1  -6  11   16.88    1.77
  -1  -6 -11   15.27    1.64
  -1  -6 -11   13.55    1.43
   1  -6  11   14.54    1.38
   1  -6  11   17.12    1.77
   1  -6  12    6.50    1.14
  -1  -6 -12    7.50    1.04
   1   6  12    6.39    1.15
   1   6  12    6.51    1.15
   1   6  12    6.62    1.15
   1  -6  12    7.83    1.16
   1  -6  12    9.10    1.24
  -1  -6 -12    7.33    1.13
   1   6  12    5.57    0.99
   1   6  12    5.68    0.99
   1  -6  12    8.51    1.22
   1   6  13    1.65    0.54
   1  -6  13    2.32    0.71
  -1  -6 -13    0.89    0.50
  -1  -6 -13    1.42    0.50
   1   6  13    2.43    0.73
   1   6  13    3.16    0.75
   1   6  13    2.19    0.69
   1  -6  13    1.28    0.49
   1  -6  13    1.40    0.51
   1   6  13    1.60    0.56
   1  -6  13    1.95    0.61
   1  -6  14    0.56    0.39
  -1   6 -14    0.78    0.34
  -1   6 -14    0.49    0.40
   1   6  14    0.91    0.43
  -1  -6 -14    0.50    0.42
   1  -6  14    0.76    0.47
   1  -6  14    0.93    0.42
   1   6  14    0.45    0.43
   1   6  14    0.36    0.43
   1   6  15    0.16    0.25
   1   6  15   -0.21    0.24
   1  -6  15    0.47    0.29
  -1   6 -15    0.25    0.24
  -1  -6 -15    0.42    0.25
   1   6  15    0.46    0.27
   1  -6  15    0.26    0.20
   1  -6  15    0.34    0.28
   1  -6  15    0.49    0.30
   1  -7 -15    6.13    0.76
   1   7 -15    5.33    0.70
  -1  -7  15    5.59    0.69
  -1  -7  15    4.94    0.65
  -1   7  15    4.84    0.63
   1   7 -14   93.33    3.86
   1  -7 -14   84.35    3.35
   1  -7 -14   96.01    4.02
  -1  -7  14   80.36    3.20
  -1   7  14   93.63    3.68
  -1  -7  14   90.39    3.79
  -1   7  14   86.61    3.77
  -1  -7  14   94.30    3.86
  -1   7  14   91.79    3.66
  -1  -7  13    0.64    0.36
   1  -7 -13    0.11    0.46
   1   7 -13   -0.12    0.47
   1  -7 -13   -0.14    0.46
   1  -7 -13    0.12    0.41
  -1  -7  13    0.45    0.43
  -1   7  13    0.11    0.38
  -1  -7  13    0.61    0.50
  -1  -7  13   -0.23    0.42
  -1   7  13    0.38    0.48
  -1   7  13    0.33    0.36
  -1  -7  13    0.60    0.48
   1   7 -12  180.87    6.95
  -1  -7  12  165.96    6.27
  -1  -7  12  182.95    6.94
  -1   7  12  190.76    7.13
  -1  -7  12  178.88    6.85
  -1   7  12  180.55    6.80
  -1  -7  12  181.01    6.90
  -1  -7  12  176.35    6.83
  -1   7  12  179.33    6.82
   1  -7 -12  180.13    7.03
  -1  -7  11   18.40    1.88
  -1  -7  11   21.66    1.96
  -1  -7  11   16.28    1.59
  -1  -7  11   13.52    3.04
  -1  -7  11   20.75    1.95
   1  -7 -11   17.58    1.92
   1   7 -11   14.74    1.74
   1  -7 -11   14.40    3.31
  -1   7  11   18.48    3.67
   1  -7 -11   14.27    1.57
  -1   7  11   13.68    1.66
  -1  -7  11   19.17    1.87
   1  -7 -11   17.25    3.63
   1  -7 -10   -0.17    0.59
   1  -7 -10    0.33    0.59
   1   7 -10    0.31    0.64
   1  -7 -10    0.17    0.60
   1   7 -10   -0.56    0.82
  -1   7  10    0.64    1.14
   1  -7 -10    1.29    1.33
  -1   7  10    0.32    0.51
  -1  -7  10   -0.15    0.44
  -1  -7  10   -0.57    1.17
  -1  -7  10    0.15    0.47
  -1  -7  10    0.47    0.51
  -1  -7  10    1.76    0.65
   1  -7 -10    0.69    0.55
   1  -7 -10    0.26    0.49
  -1  -7  10    0.15    0.49
   1  -7  -9   19.41    1.79
  -1  -7   9   20.10    1.77
   1  -7  -9   19.34    2.02
   1  -7  -9   16.88    1.87
   1  -7  -9   22.06    2.14
   1   7  -9   20.63    2.02
  -1   7   9   18.11    1.67
  -1   7   9   16.78    1.62
  -1   7   9   17.79    1.84
  -1  -7   9   20.24    1.95
   1  -7  -9   18.42    1.75
  -1  -7   9   20.63    1.94
  -1  -7   9   19.38    1.96
   1  -7  -9   15.79    3.53
  -1   7   9   19.42    3.72
   1   7  -9   17.13    3.39
  -1  -7   9   21.28    1.94
   1  -7  -8  151.34    6.03
  -1   7   8  151.11    6.09
  -1  -7   8  162.97    6.35
  -1  -7   8  170.82    6.66
  -1  -7   8  164.19    6.33
   1  -7  -8  164.10    6.61
   1  -7  -8  156.46    6.47
  -1   7   8  165.00    6.13
  -1   7   8  159.01    6.06
  -1  -7   8  162.84    8.47
  -1  -7   8  163.89    6.34
   1  -7  -8  176.89   11.57
  -1   7   8  160.40   10.73
   1   7  -8  199.09   11.42
   1  -7  -8  176.16    6.91
   1   7  -8  169.23    6.52
   1  -7  -8  148.19    9.27
  -1  -7   8  171.03    6.27
   1  -7  -7    2.76    0.85
   1   7  -7    2.93    0.79
   1  -7  -7    2.18    1.37
   1   7  -7    2.89    1.49
   1  -7  -7    1.75    0.62
  -1  -7   7    2.09    0.68
  -1  -7   7    2.74    0.74
  -1  -7   7    1.78    0.58
   1  -7  -7    3.23    1.23
  -1  -7   7    2.88    0.71
  -1  -7   7    1.29    0.75
   1  -7  -6  621.33   21.79
   1  -7  -6  699.70   25.42
   1   7  -6  644.68   24.14
  -1  -7   6  675.00   18.98
   1  -7  -6  670.05   18.95
  -1  -7   6  665.79   20.68
  -1  -7   5   44.18    2.49
  -1  -7   5   52.36    3.35
   1   7  -5   50.23    4.86
   1  -7  -5   37.16    4.45
   1  -7  -5   42.86    3.56
  -1  -7   4  461.26   13.06
   1   7  -4  447.07   13.01
  -1  -7   4  468.40   13.91
   1  -7  -4  467.16   18.17
   1  -7  -4  479.80   18.35
   1   7  -4  487.32   17.89
   1  -7  -4  420.67   14.43
   1   7  -3  629.48   17.54
  -1  -7   3  628.49   17.42
   1   7  -3  658.83   22.11
   1  -7  -3  685.75   22.88
   1  -7  -3  658.80   22.62
  -1  -7   2   30.57    1.80
   1   7  -2   33.50    2.00
   1   7  -2   37.34    3.68
   1  -7  -2   28.38    3.42
   1   7  -2   34.93    3.79
   1  -7  -2   29.70    3.58
  -1  -7   1   63.60    2.78
   1   7  -1   62.81    2.96
   1  -7  -1   63.74    5.13
   1   7  -1   58.64    4.81
   1   7  -1   69.95    5.04
   1  -7  -1   72.45    5.25
  -1  -7   1   60.26    5.08
   1  -7  -1   57.35    4.87
   1   7   0   93.47    3.90
  -1  -7   0   97.86    3.64
   1  -7   0   92.55    6.27
   1  -7   0   93.79    5.99
   1   7   0   91.41    6.06
  -1  -7   0   92.59    6.31
   1  -7   0   96.42    6.37
   1   7   1   55.45    2.78
   1  -7   1   60.51    4.74
   1   7   1   61.77    4.85
   1  -7   1   50.98    4.16
   1  -7   1   54.82    4.73
  -1  -7  -1   55.49    4.72
   1   7   1   53.80    2.55
   1   7   2  985.79   26.63
   1  -7   2 1034.62   30.57
   1   7   2 1055.63   31.19
   1   7   2 1017.62   26.35
  -1  -7  -2 1022.59   31.29
   1  -7   3   26.10    1.67
  -1  -7  -3   27.42    3.33
   1  -7   3   24.85    2.90
   1  -7   3   23.22    2.34
   1   7   3   22.76    3.05
   1  -7   4  768.73   23.90
   1   7   4  813.87   22.39
   1  -7   4  814.44   21.82
  -1  -7  -4  839.61   27.24
   1  -7   4  818.53   25.29
  -1  -7  -4  803.02   26.27
   1  -7   5   71.19    4.77
   1  -7   5   72.45    5.00
   1   7   5   75.20    3.77
   1  -7   5   77.17    3.55
  -1  -7  -5   72.64    6.11
  -1  -7  -5   84.62    6.20
   1  -7   6  309.61   12.38
   1  -7   6  277.87   12.53
   1   7   6  311.69   10.07
   1  -7   6  329.21    9.97
   1  -7   6  297.51    9.53
   1  -7   6  307.46    9.41
  -1  -7  -6  303.19   14.39
   1  -7   6  286.84    9.89
   1   7   6  306.31    9.99
   1   7   6  299.75    9.95
  -1  -7  -6  311.42    9.43
  -1  -7  -6  322.87    9.57
   1   7   6  294.45    9.91
   1   7   6  282.47    9.84
   1   7   6  306.04    9.81
   1  -7   6  307.24    9.57
  -1  -7  -6  330.28   14.30
   1  -7   6  297.23    9.95
  -1  -7  -7    5.68    1.74
   1  -7   7    6.96    1.78
   1  -7   7    4.64    0.97
   1  -7   7    4.85    0.87
   1  -7   7    8.79    1.23
   1   7   7    5.73    1.02
   1   7   7    7.20    1.18
   1  -7   7    5.04    1.00
   1   7   7    6.95    1.14
  -1  -7  -7    4.51    0.82
  -1  -7  -7    5.86    0.90
  -1  -7  -7    8.97    1.15
   1   7   7    5.36    0.96
   1   7   7    5.21    1.03
   1   7   7    6.61    1.09
   1  -7   7    5.63    0.93
  -1  -7  -7    3.96    1.69
   1  -7   7    4.16    0.92
   1  -7   7    4.19    0.87
  -1  -7  -8   15.81    2.90
   1  -7   8   20.70    1.81
   1  -7   8   19.65    1.92
   1  -7   8   22.53    1.78
   1   7   8   16.15    1.68
   1  -7   8   18.27    1.82
   1  -7   8   18.37    1.85
   1   7   8   15.57    1.71
   1   7   8   13.62    1.64
  -1  -7  -8   15.13    1.52
  -1  -7  -8   18.46    1.64
  -1  -7  -8   15.81    1.59
   1   7   8   15.64    1.62
   1   7   8   17.66    1.87
   1   7   8   17.36    1.86
   1  -7   8   18.57    1.63
  -1  -7  -8   14.98    3.04
   1  -7   8   15.64    1.47
   1  -7   8   15.52    1.70
   1  -7   8   16.86    1.69
   1   7   9   10.16    1.31
  -1  -7  -9   12.36    2.84
   1  -7   9   10.80    1.28
   1  -7   9    9.20    1.14
   1   7   9    9.82    1.41
   1  -7   9   10.20    1.42
  -1  -7  -9   12.82    2.69
   1  -7   9   11.21    1.48
   1  -7   9    9.26    1.31
  -1  -7  -9   11.01    1.32
  -1  -7  -9   11.13    1.35
  -1  -7  -9   11.59    1.35
  -1  -7  -9   10.14    1.34
   1   7   9   11.02    1.49
   1   7   9   12.78    1.57
   1   7   9    9.36    1.26
   1  -7   9   12.25    1.32
   1  -7   9   11.01    1.47
   1  -7   9   12.49    1.48
  -1  -7 -10  198.46   12.14
   1   7  10  176.25   12.53
   1  -7  10  190.68    7.10
  -1  -7 -10  200.89    7.16
  -1  -7 -10  194.17    7.21
   1   7  10  201.01    7.72
   1   7  10  202.28    7.73
   1   7  10  187.31    7.07
   1  -7  10  194.10    6.82
   1  -7  10  196.01    7.55
   1  -7  10  193.56    7.24
   1  -7  10  189.77    7.58
  -1  -7 -10  188.94    7.08
  -1  -7 -10  204.43    7.33
   1   7  10  202.82    7.68
   1  -7  10  207.68    7.67
   1  -7  10  205.60    7.44
  -1  -7 -11   17.92    1.72
   1   7  11   17.00    1.82
   1   7  11   17.81    1.87
   1   7  11   16.64    1.55
   1  -7  11   16.01    1.40
  -1  -7 -11   18.28    1.68
  -1  -7 -11   18.12    1.75
   1  -7  11   17.11    1.71
   1  -7  11   17.87    1.80
   1  -7  11   15.26    1.68
   1   7  11   17.99    1.87
   1  -7  11   17.23    1.81
   1  -7  12  523.52   15.18
  -1  -7 -12  485.26   14.34
  -1  -7 -12  504.41   14.89
   1   7  12  517.03   15.17
  -1  -7 -12  491.15   14.58
   1   7  12  508.49   15.15
   1   7  12  510.69   15.17
   1  -7  12  498.64   14.88
   1  -7  12  496.94   14.90
   1  -7  12  516.33   15.24
   1  -7  12  495.63   14.66
   1   7  13    0.15    0.33
   1  -7  13    0.30    0.41
   1   7  13   -0.11    0.41
  -1  -7 -13   -0.08    0.36
  -1   7 -13    0.62    0.43
   1   7  13    0.66    0.46
   1   7  13   -0.33    0.39
   1   7  13    0.33    0.43
   1  -7  13    0.10    0.40
  -1  -7 -13    0.10    0.41
   1  -7  13    0.44    0.45
   1  -7  13    0.67    0.49
   1  -7  13    0.43    0.41
   1   7  14  170.14    5.67
   1  -7  14  170.26    5.64
   1  -7  14  173.01    5.57
   1  -7  14  172.17    5.62
   1   7  14  170.54    5.55
   1   7  14  169.77    5.59
  -1  -7 -14  167.52    5.49
   1   7  14  162.57    5.82
   1   7  14  171.16    5.55
  -1   7 -14  156.86    5.21
   1  -7  14  144.22    4.96
   1  -7  14  165.96    5.61
   1  -7  15    1.27    0.31
   1  -7  15    1.47    0.32
   1  -7  15    1.18    0.32
   1   7  15    1.05    0.29
  -1   7 -15    0.95    0.25
  -1   8  15    6.76    0.65
   1   8 -15    6.32    0.60
   1  -8 -15    6.42    0.68
   1   8 -15    7.03    0.66
  -1  -8  15    6.56    0.64
  -1  -8  15    8.13    0.69
  -1  -8  15    4.73    0.49
   1   8 -14   32.08    1.84
   1  -8 -14   25.40    1.52
  -1   8  14   31.44    1.84
  -1  -8  14   31.31    1.85
   1  -8 -14   32.63    1.99
   1   8 -14   31.47    1.86
  -1  -8  14   29.64    1.82
  -1  -8  13   11.27    1.18
  -1   8  13   10.10    1.14
  -1  -8  13   11.96    1.28
  -1   8  13   11.12    1.19
  -1   8  13   11.88    1.27
   1  -8 -13    8.38    0.93
  -1  -8  13   11.94    1.27
   1  -8 -13   10.28    1.20
   1   8 -13   12.75    1.31
  -1  -8  13    9.98    0.95
   1  -8 -13   11.93    1.30
   1   8 -13   10.70    1.24
   1  -8 -12   13.29    1.56
  -1  -8  12   14.23    1.52
  -1  -8  12   13.58    1.50
  -1  -8  12   12.37    1.39
  -1   8  12   12.72    1.42
  -1  -8  12   11.59    1.18
   1   8 -12   14.38    1.57
  -1  -8  12   12.74    1.23
  -1   8  12   14.53    1.56
  -1   8  12   10.03    1.31
  -1  -8  12   13.55    1.48
   1  -8 -11  218.94    8.13
   1  -8 -11  220.68    8.15
   1   8 -11  220.70    7.90
  -1   8  11  200.62    7.37
  -1  -8  11  212.69    7.85
  -1  -8  11  223.42    7.96
  -1   8  11  216.11    7.93
   1  -8 -11  197.93    7.38
  -1  -8  11  217.80    7.38
  -1  -8  11  216.61    7.91
  -1  -8  11  214.47    7.84
  -1  -8  11  201.24    7.23
  -1  -8  10  212.24   12.97
   1  -8 -10  224.93    8.22
  -1  -8  10  217.90    7.82
   1  -8 -10  229.25    8.55
   1  -8 -10  239.10    8.71
  -1   8  10  227.19    7.82
   1  -8 -10  238.69    8.75
   1   8 -10  237.19    8.44
  -1   8  10  226.89    7.83
  -1   8  10  229.09    8.39
  -1  -8  10  226.33    8.27
   1  -8 -10  209.35    7.73
   1  -8 -10  217.93   13.83
  -1   8  10  214.23   13.41
  -1  -8  10  228.06    8.32
  -1  -8  10  236.52    8.47
  -1  -8  10  228.93    8.28
  -1  -8  10  215.15    7.73
  -1  -8   9  169.34    6.68
  -1  -8   9  161.43    6.69
  -1  -8   9  158.26    6.21
   1   8  -9  166.25    6.64
   1  -8  -9  166.48    7.01
  -1   8   9  157.85    6.19
  -1   8   9  169.23    6.30
  -1   8   9  155.88    6.59
   1  -8  -9  172.94    6.55
  -1  -8   9  160.11    6.56
   1  -8  -9  195.30   12.59
  -1   8   9  153.99   11.03
   1   8  -9  156.11   10.49
   1  -8  -9  161.12    6.82
   1  -8  -9  170.64    6.83
   1  -8  -9  170.73    6.80
  -1  -8   9  158.46    6.14
   1  -8  -8  131.40    5.92
   1   8  -8  131.02    5.54
  -1  -8   8  123.46    5.44
  -1  -8   8  117.92    5.17
  -1   8   8  129.13    5.26
  -1   8   8  123.44    5.20
  -1   8   8  128.58    5.29
  -1  -8   8  127.18    5.52
  -1  -8   8  128.29    5.70
   1   8  -8  126.75    9.15
   1  -8  -8  132.13   10.20
  -1   8   8  132.75    9.73
   1  -8  -8  134.65    5.71
   1  -8  -8  129.75    5.79
   1   8  -7  108.26    4.75
   1  -8  -7   93.44    4.89
  -1   8   7  102.80    4.49
  -1   8   7  104.41    4.51
  -1  -8   7  100.26    4.60
  -1  -8   7  106.26    4.56
  -1  -8   7   97.90    4.59
  -1  -8   7  108.69    4.93
   1  -8  -7  106.57    4.81
   1  -8  -7  110.14    8.96
   1   8  -7  101.65    7.99
   1  -8  -6   80.16    3.90
   1  -8  -6   84.53    4.11
   1   8  -6   75.59    3.76
  -1   8   6   81.17    3.76
  -1   8   6   78.63    3.69
  -1  -8   6   79.36    3.80
   1  -8  -6   73.64    7.01
   1   8  -6   75.51    6.59
  -1  -8   6   75.71    3.81
  -1  -8   6   87.21    4.18
   1  -8  -6   67.55    6.72
  -1  -8   6   81.54    3.78
  -1  -8   6   80.21    3.86
  -1  -8   5    4.22    0.85
   1  -8  -5    6.56    1.07
   1   8  -5    5.52    1.81
   1  -8  -5    6.98    2.06
  -1  -8   5    7.67    1.13
   1  -8  -4    1.39    0.95
   1   8  -4    1.18    1.07
   1  -8  -4    0.92    0.82
   1   8  -4    0.20    0.39
  -1  -8   4    1.20    0.45
   1  -8  -3  201.65   10.74
   1   8  -3  180.28   10.20
   1   8  -3  198.50   10.12
   1  -8  -3  182.03   10.41
  -1  -8   3  190.10    6.48
   1   8  -3  192.24    6.60
   1   8  -2  455.09   17.28
   1   8  -2  454.66   17.90
   1  -8  -2  440.23   17.75
   1  -8  -2  454.24   18.22
  -1  -8   2  465.59   13.00
   1   8  -2  442.80   13.23
   1   8  -1  232.01   10.71
   1  -8  -1  225.25   10.94
   1   8  -1  232.75   11.11
   1  -8  -1  224.00   11.21
  -1  -8   1  214.15   11.33
   1  -8  -1  227.27   11.44
  -1  -8   1  224.78    7.11
   1   8  -1  214.43    7.38
   1   8   0 1125.39   34.26
   1  -8   0 1021.89   33.43
   1  -8   0 1137.11   34.47
  -1  -8   0 1136.88   35.16
   1  -8   0 1096.44   34.78
  -1  -8   0 1108.48   28.79
   1   8   0 1087.18   29.26
   1   8   1  373.01   15.17
   1  -8   1  329.51   14.04
   1  -8   1  390.39   15.33
   1  -8   1  376.39   16.04
   1   8   1  366.18   10.85
  -1  -8  -1  393.40   16.05
  -1   8  -1  369.55   10.49
  -1  -8  -1  396.53   10.95
   1   8   1  366.52   11.38
   1   8   2   66.94    5.47
   1  -8   2   64.94    4.75
   1  -8   2   64.87    5.09
  -1  -8  -2   63.22    5.54
   1   8   2   60.69    2.95
   1   8   2   64.53    3.26
   1  -8   3   52.82    3.94
   1   8   3   68.85    5.61
   1  -8   3   60.27    2.77
   1   8   3   57.73    2.95
  -1  -8  -3   51.92    5.13
   1  -8   3   62.05    4.86
   1  -8   4  108.20    4.83
   1   8   4  115.69    4.80
   1   8   4  112.05    4.79
  -1  -8  -4  102.22    7.63
  -1  -8  -4  115.46    7.63
  -1  -8  -4  116.70    4.46
   1  -8   4  114.04    6.63
   1  -8   4  112.20    4.88
   1  -8   4  115.77    4.88
  -1  -8  -4  106.08    4.60
   1   8   4  123.21    5.06
   1  -8   4  121.38    4.55
   1  -8   5  118.27    4.72
  -1  -8  -5  120.26    8.05
   1  -8   5  116.04    5.00
  -1  -8  -5  101.25    7.85
   1  -8   5  113.07    5.00
   1   8   5  108.83    4.84
   1   8   5  121.88    5.06
  -1  -8  -5  120.81    4.62
  -1  -8  -5  117.98    4.64
   1   8   5  116.24    4.90
   1  -8   5  107.40    4.90
   1  -8   5  115.87    4.64
   1  -8   5  113.50    4.66
   1   8   5  109.49    5.00
   1   8   6  326.67   10.75
   1  -8   6  324.86   10.40
   1  -8   6  314.99   10.19
  -1  -8  -6  337.72   15.22
   1  -8   6  323.75   10.72
  -1  -8  -6  320.78   15.65
   1   8   6  329.75   10.73
   1   8   6  315.07   10.63
   1  -8   6  313.15   10.67
   1   8   6  317.07   10.56
  -1  -8  -6  326.93   10.14
  -1  -8  -6  354.10   10.34
   1   8   6  316.02   10.61
   1   8   6  327.23   10.45
   1   8   6  317.37   10.64
   1  -8   6  328.77   10.17
   1  -8   6  313.61   10.62
   1  -8   6  315.94   10.12
   1   8   7  175.82    7.05
   1  -8   7  198.13    7.08
   1  -8   7  179.74    7.08
  -1  -8  -7  190.67   11.14
   1  -8   7  183.12    7.18
  -1  -8  -7  193.28   11.65
   1  -8   7  185.03    7.21
   1   8   7  187.06    7.18
   1   8   7  186.20    7.14
   1   8   7  179.02    7.15
  -1  -8  -7  176.32    6.59
  -1  -8  -7  190.58    6.73
  -1  -8  -7  182.48    6.77
   1   8   7  185.70    7.21
   1   8   7  180.93    7.15
   1   8   7  187.03    6.91
   1  -8   7  185.59    6.63
   1  -8   7  174.02    7.06
   1  -8   7  177.23    6.67
   1   8   8   51.40    3.18
   1  -8   8   44.78    3.09
   1  -8   8   48.18    3.05
  -1  -8  -8   48.38    5.40
   1  -8   8   45.76    3.15
  -1  -8  -8   44.80    5.48
   1  -8   8   49.04    3.21
   1   8   8   54.97    3.37
   1   8   8   45.04    3.14
  -1  -8  -8   49.22    2.88
  -1  -8  -8   49.80    2.98
  -1  -8  -8   49.08    2.91
   1   8   8   49.34    2.99
   1   8   8   54.92    3.39
   1   8   8   50.47    3.26
   1  -8   8   51.84    2.89
   1  -8   8   49.96    3.23
   1  -8   8   49.60    2.95
   1   8   9  186.09    7.22
  -1  -8  -9  177.38   11.71
   1  -8   9  182.00    7.43
   1  -8   9  200.42    7.56
   1   8   9  189.61    7.58
  -1  -8  -9  200.84   11.68
   1  -8   9  195.99    7.57
  -1  -8  -9  195.44    7.14
  -1  -8  -9  192.36    7.10
  -1  -8  -9  201.74    7.29
  -1  -8  -9  192.12    7.12
   1   8   9  186.30    7.05
   1   8   9  197.75    7.59
   1   8   9  198.33    7.62
   1  -8   9  188.93    6.76
   1  -8   9  195.78    7.49
   1  -8   9  192.77    7.09
   1  -8  10  139.67    6.03
   1  -8  10  140.44    5.94
   1   8  10  146.25   11.04
   1  -8  10  131.98    5.56
  -1  -8 -10  142.60    5.65
  -1  -8 -10  136.50    5.65
   1   8  10  135.43    5.95
  -1  -8 -10  135.40    5.66
   1   8  10  140.58    6.02
   1   8  10  137.14    5.47
   1  -8  10  136.22    5.16
   1  -8  10  129.23    5.43
   1   8  10  138.88    6.01
   1  -8  10  144.20    5.97
   1  -8  10  147.19    6.08
   1  -8  11  178.30    6.72
   1   8  11  175.55    6.69
  -1  -8 -11  159.05    6.25
   1   8  11  171.15    6.64
   1   8  11  159.84    5.88
   1   8  11  162.88    6.55
   1  -8  11  172.68    6.54
   1  -8  11  161.93    6.44
  -1  -8 -11  162.53    6.33
  -1  -8 -11  164.10    6.17
   1  -8  11  169.82    6.62
   1  -8  11  159.10    6.02
   1  -8  12    4.99    0.90
   1   8  12    3.54    0.81
   1  -8  12    4.16    0.82
  -1  -8 -12    2.89    0.79
  -1  -8 -12    4.01    0.77
  -1  -8 -12    4.03    0.82
  -1   8 -12    4.30    0.76
   1   8  12    4.31    0.88
   1   8  12    3.58    0.81
   1   8  12    4.62    0.96
   1  -8  12    3.55    0.77
   1  -8  12    6.03    1.02
   1  -8  12    5.39    0.80
   1   8  13    1.92    0.46
   1  -8  13    1.64    0.51
   1   8  13    1.74    0.58
   1  -8  13    1.77    0.55
   1  -8  13    2.20    0.60
   1  -8  13    1.80    0.55
  -1   8 -13    1.47    0.44
  -1  -8 -13    0.83    0.42
   1   8  13    1.79    0.57
   1   8  13    1.51    0.55
   1   8  13    2.04    0.56
   1  -8  13    1.20    0.45
  -1  -8 -13    2.15    0.57
   1   8  13    1.32    0.55
   1  -8  13    1.38    0.38
   1   8  14   59.43    2.41
   1   8  14   59.40    2.41
   1   8  14   60.29    2.50
   1  -8  14   60.87    2.50
   1  -8  14   58.92    2.47
   1  -8  14   58.38    2.43
  -1   8 -14   54.83    2.18
  -1  -8 -14   63.17    2.52
   1   8  14   61.29    2.53
  -1   9  14    4.57    0.61
  -1  -9  14    4.57    0.62
   1  -9 -14    3.28    0.48
   1   9 -14    3.70    0.54
   1   9 -14    3.86    0.60
  -1  -9  14    2.60    0.45
  -1  -9  14    4.95    0.64
  -1  -9  13   16.82    1.39
  -1   9  13   15.03    1.25
  -1   9  13   15.61    1.25
   1  -9 -13   13.61    1.12
  -1  -9  13   15.27    1.33
  -1   9  13   13.82    1.27
   1   9 -13   14.70    1.34
   1  -9 -13   16.81    1.47
   1  -9 -13   16.99    1.44
  -1  -9  13   16.33    1.30
   1  -9 -13   14.59    1.33
   1   9 -13   15.71    1.29
  -1  -9  12   13.51    1.43
  -1   9  12   15.48    1.46
  -1  -9  12   12.26    1.29
  -1   9  12   13.95    1.43
  -1  -9  12   15.21    1.47
  -1   9  12   15.08    1.43
   1  -9 -12   15.64    1.58
   1  -9 -12   16.25    1.62
   1   9 -12   13.50    1.44
   1   9 -12   14.28    1.42
  -1  -9  12   15.43    1.51
  -1  -9  11    8.96    1.24
  -1   9  11    7.33    1.06
  -1  -9  11   11.22    1.38
  -1   9  11    9.87    1.31
  -1  -9  11    8.64    1.25
  -1  -9  11    8.81    1.23
   1   9 -11    8.47    1.25
   1  -9 -11    7.29    1.24
   1  -9 -11    6.30    1.16
   1  -9 -11    7.71    1.13
   1   9 -11    8.87    1.25
   1  -9 -10    0.69    0.75
   1   9 -10    0.97    0.65
  -1   9  10    0.68    0.51
  -1   9  10    1.35    0.62
  -1   9  10    0.74    0.55
  -1  -9  10    1.45    0.65
   1  -9 -10    2.16    0.68
  -1  -9  10    1.32    0.66
  -1  -9  10    1.61    0.66
  -1  -9  10    1.95    0.64
   1   9 -10    1.22    0.75
   1  -9 -10    0.49    0.70
   1  -9 -10    1.40    0.74
  -1   9  10    1.05    0.57
   1  -9 -10    2.04    0.75
   1   9  -9  221.81    7.92
   1  -9  -9  217.38    8.41
  -1   9   9  205.96    7.53
  -1   9   9  206.83    7.51
  -1   9   9  214.73    8.01
  -1  -9   9  219.20    7.98
   1  -9  -9  212.23    7.79
  -1  -9   9  220.74    8.02
  -1  -9   9  218.04    8.07
  -1  -9   9  217.00    7.59
   1  -9  -9  211.67    8.20
   1  -9  -9  206.73    8.00
   1  -9  -9  206.12    8.06
   1  -9  -9  205.86   13.47
  -1   9   9  214.71   13.17
   1  -9  -8    0.84    0.69
  -1  -9   8    0.38    0.47
  -1  -9   8    0.30    0.46
  -1  -9   8    1.41    0.60
  -1   9   8    0.88    0.52
  -1   9   8    0.49    0.51
  -1  -9   8    0.15    0.46
   1  -9  -8    0.46    0.59
   1   9  -8    0.28    0.56
   1  -9  -8    0.18    0.69
   1   9  -8   -0.49    0.72
   1  -9  -8    2.01    1.38
  -1   9   8    0.60    0.62
  -1   9   8    0.13    0.46
  -1   9   8    0.26    0.49
  -1  -9   8    0.14    0.49
  -1  -9   7  375.22   11.66
  -1  -9   7  355.73   11.76
  -1   9   7  346.22   11.11
  -1   9   7  354.64   11.28
  -1   9   7  356.58   11.29
  -1  -9   7  367.40   11.58
   1  -9  -7  347.98   11.51
   1   9  -7  358.42   11.76
   1  -9  -7  363.49   11.84
   1   9  -7  350.47   11.38
  -1  -9   7  362.09   11.46
   1  -9  -7  356.82   18.20
   1   9  -7  336.63   16.08
  -1  -9   6   42.27    2.75
  -1  -9   6   39.89    2.77
   1   9  -6   41.91    4.82
   1   9  -6   38.02    2.51
   1  -9  -6   40.64    2.93
  -1   9   6   39.16    2.56
  -1   9   6   34.97    2.44
  -1  -9   6   43.48    2.78
   1  -9  -6   42.91    5.53
   1  -9  -6   40.61    2.79
   1   9  -6   41.37    2.81
   1  -9  -6   38.12    2.57
  -1  -9   6   41.71    2.64
   1   9  -5  438.44   13.72
   1  -9  -5  431.36   13.30
   1  -9  -5  451.57   13.82
   1  -9  -5  451.79   14.07
  -1  -9   5  452.83   13.46
   1  -9  -5  428.41   19.75
   1  -9  -5  473.23   20.34
   1   9  -5  452.42   18.53
   1   9  -5  484.46   19.95
  -1  -9   5  449.20   13.49
  -1  -9   5  454.78   13.62
  -1  -9   5  468.75   14.00
   1  -9  -5  451.24   13.46
  -1  -9   5  445.30   13.55
   1  -9  -4   43.69    2.76
   1   9  -4   48.55    2.87
   1  -9  -4   50.45    3.02
  -1  -9   4   47.76    2.77
   1  -9  -4   43.81    5.30
   1  -9  -4   44.37    5.30
   1   9  -4   42.86    4.94
   1   9  -4   51.77    5.06
  -1  -9   4   47.08    2.72
  -1  -9   4   45.78    2.63
   1   9  -4   49.82    2.73
  -1  -9   4   46.42    2.77
   1  -9  -4   46.70    2.79
  -1  -9   4   45.68    2.74
  -1  -9   4   44.76    2.86
   1  -9  -3  160.89    6.09
   1  -9  -3  162.32   10.25
  -1  -9   3  165.70    6.03
  -1  -9   3  159.07    5.79
   1   9  -3  151.34    5.87
   1   9  -3  158.85    6.02
   1  -9  -3  168.52   10.23
   1   9  -3  159.01    9.23
   1   9  -3  156.57    9.65
   1  -9  -2  113.70    8.36
   1  -9  -2  118.48    5.07
   1  -9  -2  113.60    8.04
   1   9  -2  121.86    7.66
   1   9  -2  129.09    8.26
   1   9  -2  111.96    4.75
  -1  -9   2  111.86    4.50
   1  -9  -2  112.66    8.21
   1   9  -1   39.90    2.57
  -1  -9   1   44.42    2.39
   1  -9  -1   39.49    4.40
   1   9  -1   41.94    4.50
   1  -9  -1   42.98    4.74
   1  -9  -1   46.59    5.07
  -1   9   0  107.60    4.09
   1   9   0  104.82    4.60
  -1  -9   0  106.49    4.20
   1  -9   0   98.75    7.64
  -1  -9   0  105.96    7.92
   1   9   0  120.83    7.82
   1  -9   0  105.25    7.23
   1  -9   0  103.53    7.41
  -1   9  -1  581.70   15.94
  -1  -9  -1  594.87   16.27
   1   9   1  580.43   16.88
   1   9   1  597.95   21.86
   1  -9   1  580.93   20.73
   1  -9   1  580.11   21.27
   1  -9   1  575.75   16.83
   1  -9   1  567.29   22.48
  -1  -9  -1  586.27   22.69
   1  -9   2    1.08    0.83
   1   9   2    2.43    0.69
   1   9   2    2.63    0.70
  -1  -9  -2    2.78    0.64
   1  -9   2    0.93    0.72
  -1  -9  -2    0.96    0.99
   1   9   2    2.35    0.59
   1   9   2    2.01    0.66
   1  -9   2    1.12    0.52
   1   9   3 1048.73   28.75
   1   9   3 1054.46   28.82
   1   9   3 1047.85   28.37
  -1  -9  -3 1015.23   35.06
   1   9   3 1086.25   34.54
  -1  -9  -3 1024.35   28.54
  -1  -9  -3 1108.55   28.22
   1  -9   3 1066.46   32.65
   1   9   3 1054.36   28.70
   1  -9   3 1070.07   28.43
   1  -9   3 1057.63   28.84
   1   9   3 1080.52   29.03
  -1  -9  -4    4.80    0.91
   1   9   4    2.11    0.68
   1   9   4    2.45    0.74
   1  -9   4    1.78    0.69
  -1  -9  -4    2.04    1.39
   1   9   4    1.56    0.61
  -1  -9  -4    3.36    0.74
   1   9   4    2.69    0.77
   1  -9   4    2.99    0.88
   1   9   4    2.59    0.63
  -1  -9  -4    0.45    0.94
   1  -9   4    2.38    0.59
   1  -9   5 1021.39   28.64
   1   9   5  984.65   27.61
   1   9   5 1033.91   28.58
   1   9   5  999.30   28.43
  -1  -9  -5 1057.51   34.85
  -1  -9  -5 1064.70   27.99
  -1  -9  -5 1067.86   28.18
   1   9   5 1041.05   28.36
   1  -9   5 1013.52   28.57
   1  -9   5 1071.07   28.05
   1   9   5 1051.72   28.42
  -1  -9  -5 1063.92   35.68
   1  -9   5 1063.81   28.69
   1   9   5 1062.64   28.87
   1  -9   5 1047.49   27.96
   1  -9   6   53.10    3.34
   1   9   6   59.68    3.42
   1   9   6   55.57    3.40
   1   9   6   57.05    3.45
  -1  -9  -6   62.69    6.11
   1  -9   6   50.81    3.26
  -1  -9  -6   50.70    5.84
  -1  -9  -6   60.03    3.18
  -1  -9  -6   55.26    3.08
   1   9   6   53.85    3.36
   1   9   6   56.30    3.25
   1  -9   6   56.16    3.40
   1   9   6   52.52    3.34
   1  -9   6   55.93    3.05
   1  -9   6   54.62    3.37
   1   9   6   63.27    3.64
   1  -9   6   57.56    3.17
   1   9   7   71.72    4.01
   1  -9   7   70.24    3.98
   1   9   7   74.02    4.03
   1   9   7   72.06    3.97
  -1  -9  -7   77.12    7.02
   1  -9   7   71.69    4.01
  -1  -9  -7   78.62    7.38
  -1  -9  -7   75.11    3.72
  -1  -9  -7   64.33    3.58
  -1  -9  -7   73.85    3.78
   1   9   7   75.79    4.11
   1   9   7   75.70    4.08
   1   9   7   73.60    3.81
   1  -9   7   69.71    3.93
   1  -9   7   72.52    3.59
   1  -9   7   70.08    4.00
   1   9   7   73.20    4.05
   1  -9   7   75.66    3.82
   1  -9   8   73.43    3.99
  -1  -9  -8   72.51    6.87
   1   9   8   62.34    3.74
   1   9   8   72.12    3.95
   1  -9   8   65.92    3.85
  -1  -9  -8   69.66    7.00
  -1  -9  -8   64.58    3.47
  -1  -9  -8   66.02    3.53
  -1  -9  -8   63.72    3.55
  -1  -9  -8   60.44    3.42
   1   9   8   65.00    3.53
   1   9   8   62.66    3.77
   1   9   8   64.62    3.81
   1  -9   8   65.27    3.79
   1  -9   8   66.66    3.84
   1  -9   8   65.59    3.29
   1   9   8   64.90    3.75
   1   9   9   66.78    3.72
  -1  -9  -9   70.80    3.69
  -1  -9  -9   74.49    3.84
  -1  -9  -9   71.96    3.71
   1   9   9   70.29    3.58
   1   9   9   68.60    3.91
   1   9   9   74.68    4.04
   1  -9   9   65.10    3.26
   1  -9   9   64.58    3.80
   1  -9   9   73.89    4.00
   1   9   9   69.05    3.92
   1  -9   9   65.61    3.80
   1  -9   9   70.47    3.91
   1  -9   9   67.48    3.40
   1  -9  10   32.83    2.36
   1  -9  10   37.73    2.65
  -1  -9 -10   33.74    2.39
   1   9  10   35.46    2.64
  -1  -9 -10   35.06    2.48
   1   9  10   39.70    2.76
   1   9  10   33.79    2.23
   1  -9  10   33.89    2.51
   1  -9  10   32.64    2.23
   1  -9  10   35.90    2.61
   1  -9  10   32.16    2.47
   1   9  10   32.98    2.53
   1  -9  10   35.92    2.21
   1  -9  11  192.51    6.93
   1   9  11  184.56    7.02
  -1  -9 -11  182.49    6.57
  -1  -9 -11  177.25    6.63
  -1  -9 -11  190.33    6.77
   1   9  11  184.52    6.88
   1   9  11  179.76    6.84
   1  -9  11  182.21    6.75
   1   9  11  173.32    6.01
   1  -9  11  181.49    6.56
   1   9  11  189.88    6.96
   1  -9  11  180.01    6.75
   1  -9  11  188.19    6.90
   1  -9  11  183.90    6.83
  -1  -9 -12    0.52    0.39
  -1  -9 -12    1.55    0.51
  -1  -9 -12    1.56    0.58
   1   9  12    1.71    0.57
   1   9  12    0.75    0.47
   1   9  12    2.08    0.63
   1  -9  12    2.43    0.62
   1  -9  12    1.47    0.55
   1  -9  12    2.00    0.61
   1   9  12    1.94    0.61
   1   9  12    1.62    0.60
   1   9  13   68.85    2.63
  -1  -9 -13   57.01    2.43
   1  -9  13   77.07    3.09
   1   9  13   68.61    3.08
  -1   9 -13   62.80    2.57
  -1  -9 -13   76.81    3.13
   1   9  13   73.82    3.09
   1  -9  13   72.39    3.02
   1  -9  13   78.34    3.11
   1   9  13   69.90    2.99
   1   9  13   75.04    3.07
   1  -9  13   76.96    3.17
   1   9  13   73.59    3.02
   1   9  14   13.19    0.84
   1   9  14   13.84    0.93
   1  -9  14   12.85    0.89
   1  -9  14   15.67    0.95
  -1  -9 -14   16.62    1.01
   1   9  14   12.49    0.83
   1   9  14   12.14    0.91
   1  -9  14   18.10    1.07
   1 -10 -14    5.10    0.56
   1  10 -14    5.63    0.54
   1 -10 -13   45.33    1.98
  -1  10  13   52.57    2.29
  -1 -10  13   49.76    2.17
   1  10 -13   43.95    1.99
   1  10 -13   49.47    2.07
   1 -10 -13   49.53    2.37
   1 -10 -13   51.27    2.45
   1  10 -13   54.18    2.40
  -1 -10  13   49.93    2.32
  -1 -10  13   51.91    2.36
  -1  10  12   37.62    2.21
  -1  10  12   38.43    2.16
  -1 -10  12   36.10    2.10
   1 -10 -12   41.26    2.46
   1  10 -12   35.00    2.03
   1 -10 -12   38.07    2.37
   1  10 -12   40.85    2.34
   1 -10 -12   37.90    2.33
  -1  10  12   38.68    2.17
  -1 -10  12   38.56    2.27
  -1 -10  12   37.19    2.24
  -1  10  11  162.35    6.07
  -1  10  11  168.32    6.24
  -1 -10  11  163.03    6.21
  -1 -10  11  161.98    6.07
   1  10 -11  169.17    6.06
   1 -10 -11  174.07    6.60
   1  10 -11  173.18    6.36
   1 -10 -11  174.11    6.44
   1 -10 -11  162.48    6.09
  -1 -10  11  177.42    6.36
  -1 -10  11  169.98    6.16
  -1 -10  10  146.12    5.85
  -1 -10  10  146.68    5.81
  -1  10  10  134.83    5.26
  -1 -10  10  148.54    5.86
  -1  10  10  143.13    5.79
   1 -10 -10  135.26    5.40
  -1 -10  10  150.14    5.75
   1  10 -10  140.13    5.54
  -1  10  10  130.39    5.21
   1 -10 -10  145.30    6.11
   1  10 -10  154.32    5.99
   1 -10 -10  136.53    5.81
   1 -10 -10  143.98    5.92
  -1  10  10  145.07    5.77
  -1 -10   9  114.54    5.14
  -1 -10   9  112.13    5.10
   1  10  -9  109.41    4.84
   1 -10  -9  109.92    5.43
  -1  10   9  114.89    4.80
  -1  10   9  114.89    4.80
  -1  10   9  106.69    4.97
  -1 -10   9  110.35    5.05
   1 -10  -9  106.50    4.91
  -1 -10   9  113.64    4.99
   1  10  -9  122.53    5.30
   1 -10  -9  105.36    5.01
  -1  10   9  120.47    5.13
  -1 -10   9  117.67    5.11
   1 -10  -9  107.03    5.19
  -1 -10   9  107.74    4.59
  -1 -10   8  187.52    7.48
  -1  10   8  185.65    6.99
  -1 -10   8  197.63    7.59
   1 -10  -8  188.99   12.92
  -1  10   8  186.06   12.11
   1  10  -8  177.42   11.60
   1  10  -8  205.72    7.33
  -1  10   8  209.04    7.33
  -1  10   8  199.25    7.23
  -1 -10   8  198.44    7.54
  -1 -10   8  209.47    7.51
   1 -10  -8  193.76    7.69
   1 -10  -8  198.58    7.47
   1  10  -8  195.45    7.58
  -1  10   8  205.92    7.56
  -1 -10   8  203.63    7.47
  -1 -10   8  200.39    7.16
   1 -10  -8  198.08    7.85
  -1 -10   7  131.01    5.63
  -1 -10   7  130.38    5.70
  -1  10   7  130.98    5.28
   1  10  -7  114.59    9.02
  -1 -10   7  127.99    5.44
   1  10  -7  127.32    5.63
   1 -10  -7  123.39    5.38
   1 -10  -7  120.40    5.65
   1  10  -7  122.55    5.20
   1 -10  -7  132.27    5.97
  -1  10   7  124.03    5.32
  -1  10   7  122.96    5.30
  -1 -10   7  131.49    5.62
  -1 -10   7  127.30    5.43
   1 -10  -7  138.11    6.06
  -1 -10   7  121.71    5.22
  -1 -10   6   19.18    1.84
  -1 -10   6   15.88    1.74
  -1  10   6   15.91    1.58
   1 -10  -6   16.64    3.51
   1  10  -6   19.80    3.65
   1  10  -6   19.00    3.15
  -1 -10   6   16.70    1.68
   1 -10  -6   16.85    1.84
   1  10  -6   16.25    1.78
   1 -10  -6   17.29    1.68
   1 -10  -6   18.01    2.01
  -1  10   6   17.27    1.69
  -1  10   6   18.66    1.75
  -1 -10   6   17.85    1.79
  -1 -10   6   18.42    1.75
  -1 -10   6   18.48    1.73
   1 -10  -6   19.55    2.05
  -1 -10   5  132.77    5.70
  -1 -10   5  133.78    5.86
  -1  10   5  141.31    5.54
   1 -10  -5  130.26   10.03
   1  10  -5  143.73    9.77
   1 -10  -5  142.48   10.46
   1  10  -5  147.81    9.20
  -1 -10   5  140.02    5.65
   1 -10  -5  128.83    5.73
   1  10  -5  146.29    5.90
   1 -10  -5  135.21    5.36
   1 -10  -5  144.15    6.08
  -1 -10   5  136.03    5.72
   1 -10  -5  139.57    5.63
  -1 -10   5  141.87    5.60
   1 -10  -5  138.11    6.18
  -1 -10   5  145.05    5.69
  -1 -10   4   83.34    4.08
   1 -10  -4   81.33    4.08
   1  10  -4   85.22    4.16
   1 -10  -4   83.26    4.22
  -1 -10   4   82.55    4.04
   1 -10  -4   89.15    4.18
   1  10  -4   93.99    7.62
   1 -10  -4   84.09    7.78
   1  10  -4   86.63    6.77
   1 -10  -4  105.20    8.59
  -1 -10   4   90.29    4.11
  -1 -10   4   85.79    4.10
  -1 -10   4   82.97    3.91
   1  10  -4   82.32    3.90
   1 -10  -3  379.76   11.95
   1  10  -3  391.42   12.10
   1 -10  -3  384.60   12.18
   1  10  -3  397.44   12.13
  -1 -10   3  400.80   11.86
   1 -10  -3  384.61   12.22
   1 -10  -3  390.46   18.06
   1  10  -3  387.14   16.47
   1  10  -3  382.89   17.23
   1 -10  -3  402.06   18.63
  -1 -10   3  389.42   11.94
   1 -10  -3  381.65   12.59
  -1 -10   3  392.16   12.10
   1 -10  -3  388.50   18.09
  -1 -10   2  393.42   12.06
   1 -10  -2  407.28   12.59
   1 -10  -2  401.74   17.75
   1  10  -2  429.49   17.71
   1 -10  -2  396.05   11.93
   1 -10  -2  383.88   11.84
   1 -10  -2  384.33   12.17
   1 -10  -2  394.03   17.77
  -1 -10   2  380.46   11.69
   1  10  -2  388.14   12.14
   1 -10  -2  390.53   18.20
   1 -10  -2  377.12   11.67
   1  10  -2  372.75   11.89
   1  10  -1  169.41    6.37
  -1  10   1  182.83    6.33
   1  10  -1  183.87    6.80
  -1 -10   1  177.97    6.25
   1 -10  -1  153.90    9.95
   1  10  -1  179.42   10.41
   1 -10  -1  167.96   10.41
   1 -10  -1  184.95    6.93
  -1 -10   1  175.61    6.56
   1 -10  -1  172.49   11.08
   1 -10  -1  171.15    6.47
   1  10   0   38.37    2.40
   1  10   0   38.39    2.43
   1 -10   0   33.84    4.29
  -1  10   0   38.83    2.26
   1  10   0   40.64    2.73
  -1 -10   0   43.39    2.39
   1 -10   0   40.17    2.58
   1  10   0   37.70    4.46
   1 -10   0   41.96    4.64
   1 -10   0   39.67    2.67
  -1 -10   0   37.38    2.49
   1 -10   0   41.86    2.72
  -1 -10   0   36.22    4.86
   1 -10   0   39.08    5.00
   1 -10   1  144.61    5.89
   1  10   1  134.13    8.88
   1 -10   1  154.25    8.90
   1  10   1  136.89    5.31
  -1 -10  -1  134.97    9.70
  -1 -10  -1  133.21    5.56
   1 -10   1  145.11    5.82
  -1 -10  -1  150.04    5.26
   1  10   1  141.92    5.39
  -1 -10  -1  140.20    5.07
   1  10   1  138.23    5.75
   1 -10   1  148.74    5.83
   1  10   1  131.20    5.75
  -1 -10  -1  141.60    5.21
   1 -10   1  133.93    8.58
   1 -10   2    0.72    0.51
   1  10   2    0.46    0.94
   1 -10   2    1.37    0.86
   1  10   2    0.99    0.60
  -1 -10  -2    1.67    1.28
   1  10   2    1.16    0.53
  -1 -10  -2    1.69    0.56
  -1 -10  -2    1.64    0.53
   1  10   2    1.91    0.72
   1 -10   2    1.40    0.68
  -1 -10  -2    2.17    0.57
   1  10   2    2.23    0.78
   1 -10   2    2.64    1.29
   1  10   3  105.77    4.87
   1  10   3  105.64    4.41
   1  10   3  111.23    4.99
  -1 -10  -3  105.88    8.58
  -1 -10  -3  101.80    7.95
  -1 -10  -3  102.52    4.76
  -1 -10  -3  111.48    4.52
  -1 -10  -3  108.60    4.51
  -1 -10  -3  110.69    4.51
   1  10   3  105.11    4.84
   1 -10   3  116.14    5.11
   1  10   3  113.78    5.17
  -1 -10  -3  110.88    4.35
   1 -10   3  115.71    5.12
   1  10   4    2.99    0.83
   1  10   4    3.47    0.88
  -1 -10  -4    3.45    1.56
   1  10   4    3.14    0.73
  -1 -10  -4    4.61    1.75
  -1 -10  -4    2.51    0.80
  -1 -10  -4    2.07    0.66
  -1 -10  -4    2.77    0.75
   1  10   4    2.79    0.85
  -1 -10  -4    2.88    0.62
   1 -10   4    2.96    0.82
   1 -10   4    1.98    0.79
  -1 -10  -4    2.61    0.70
   1 -10   4    3.13    0.79
   1  10   5  122.55    5.22
  -1 -10  -5  113.77    9.16
  -1 -10  -5  132.60    9.36
   1 -10   5  129.95    5.61
  -1 -10  -5  129.88    5.23
  -1 -10  -5  127.37    5.21
   1  10   5  123.49    5.37
   1 -10   5  123.67    5.28
   1  10   5  109.99    5.47
   1 -10   5  120.78    4.94
   1  10   5  120.98    5.46
   1  10   5  130.08    5.63
   1  10   5  136.58    5.76
   1  10   6  146.68    6.27
   1  10   6  148.14    6.34
   1  10   6  146.47    6.30
   1  10   6  151.13    6.13
  -1 -10  -6  141.11   10.35
  -1 -10  -6  144.08   10.12
   1 -10   6  155.35    6.42
  -1 -10  -6  155.89    5.99
  -1 -10  -6  153.86    6.02
   1  10   6  145.54    6.33
   1  10   6  153.21    6.42
   1  10   6  154.73    6.17
   1 -10   6  164.79    6.15
   1  10   6  153.61    6.53
   1 -10   6  145.39    5.79
   1 -10   6  147.18    6.33
   1 -10   7  173.62    7.19
   1  10   7  179.96    7.20
   1  10   7  187.52    7.36
   1  10   7  179.82    7.28
   1  10   7  166.89    6.95
  -1 -10  -7  179.58   11.77
  -1 -10  -7  175.68   11.42
   1 -10   7  184.48    7.27
  -1 -10  -7  188.64    6.81
  -1 -10  -7  188.95    6.94
  -1 -10  -7  185.96    6.94
   1  10   7  190.22    7.45
   1  10   7  186.19    6.96
   1  10   7  186.04    7.39
   1 -10   7  177.88    7.23
   1 -10   7  178.85    6.73
   1  10   7  197.87    7.55
   1 -10   7  185.83    7.26
  -1 -10  -8   31.08    2.25
  -1 -10  -8   32.43    2.35
  -1 -10  -8   28.50    2.23
  -1 -10  -8   29.94    2.35
   1 -10   8   27.48    2.37
   1  10   8   30.08    2.22
   1  10   8   29.62    2.43
   1  10   8   27.69    2.37
   1  10   8   27.16    2.36
  -1 -10  -8   31.64    4.48
   1 -10   8   29.63    2.42
  -1 -10  -8   30.51    4.57
   1  10   8   29.38    2.36
   1 -10   8   27.12    2.36
   1 -10   8   25.96    2.31
   1  10   8   27.27    2.37
   1  10   8   26.65    2.38
  -1 -10  -9  179.71    6.84
  -1 -10  -9  179.68    6.85
   1  10   9  176.59    6.48
   1  10   9  182.16    7.11
   1  10   9  189.57    7.20
   1 -10   9  172.24    6.95
   1  10   9  169.96    6.87
   1  10   9  174.99    6.95
   1 -10   9  172.22    6.96
   1  10   9  182.50    7.12
   1 -10   9  185.34    7.05
  -1 -10  -9  182.64    6.80
  -1 -10  -9  189.14    6.79
   1 -10   9  191.32    7.13
   1  10  10   18.74    1.79
   1  10  10   16.99    1.41
   1 -10  10   17.57    1.70
   1  10  10   21.40    1.88
  -1 -10 -10   16.58    1.61
   1 -10  10   17.54    1.67
   1 -10  10   18.00    1.74
  -1 -10 -10   18.16    1.70
   1  10  10   17.77    1.75
   1  10  11   15.12    1.50
  -1 -10 -11   15.55    1.49
   1  10  11   14.00    1.42
   1 -10  11   12.87    1.30
   1  10  11   12.46    1.37
  -1 -10 -11   15.48    1.40
  -1  10 -11   13.93    1.16
   1 -10  11   15.14    1.43
   1 -10  11   15.90    1.50
   1 -10  11   17.08    1.56
   1  10  12    2.36    0.58
   1  10  12    2.00    0.56
   1  10  12    2.72    0.61
   1  10  12    2.71    0.60
  -1 -10 -12    2.80    0.60
  -1  10 -12    2.28    0.42
  -1 -10 -12    1.82    0.49
   1 -10  12    3.35    0.64
   1 -10  12    2.51    0.60
  -1 -10 -12    1.85    0.58
   1  10  13    5.15    0.64
  -1 -10 -13    4.54    0.62
   1 -10  13    5.41    0.63
   1  10  13    4.03    0.57
   1  10  13    4.51    0.61
   1 -10  13    3.76    0.56
   1  11 -13   18.46    1.07
  -1 -11  13   17.16    1.05
   1 -11 -13   19.80    1.18
   1 -11 -12    0.35    0.43
  -1 -11  12    0.18    0.29
  -1  11  12    0.46    0.30
   1 -11 -12    0.44    0.40
   1  11 -12    0.51    0.37
  -1  11  11   42.99    2.41
  -1 -11  11   44.37    2.49
  -1  11  11   45.18    2.43
   1 -11 -11   42.90    2.60
   1  11 -11   45.40    2.50
   1 -11 -11   46.84    2.53
   1  11 -11   41.62    2.06
   1  11 -11   40.16    2.04
   1 -11 -11   42.57    2.40
  -1 -11  11   40.06    2.24
  -1 -11  10    7.70    1.10
  -1 -11  10    8.30    1.05
  -1 -11  10    8.56    1.13
  -1  11  10    6.34    0.85
  -1  11  10    7.22    1.04
   1 -11 -10    7.61    0.99
   1  11 -10    9.31    1.20
   1 -11 -10    8.76    1.16
  -1  11  10    7.08    0.89
   1  11 -10    8.89    1.01
   1 -11 -10    6.96    1.09
  -1  11  10    8.30    1.14
  -1 -11  10    9.30    1.19
  -1 -11   9   13.45    1.52
  -1 -11   9   14.89    1.51
  -1  11   9   14.31    1.40
  -1  11   9   12.40    1.32
  -1 -11   9   13.45    1.49
   1 -11  -9   13.98    1.51
  -1  11   9   14.00    1.52
   1  11  -9   14.40    1.57
   1 -11  -9   13.72    1.51
   1  11  -9   11.99    1.26
   1 -11  -9   15.75    1.72
  -1  11   9   12.64    1.48
  -1 -11   9   13.73    1.50
   1 -11  -8   97.99    4.93
  -1  11   8   90.60    4.22
  -1 -11   8   95.22    4.52
  -1  11   8  100.32    4.38
  -1 -11   8   98.88    4.48
   1 -11  -8   91.93    4.69
   1  11  -8   97.88    4.61
   1 -11  -8   92.17    4.36
  -1 -11   8   96.34    4.41
  -1 -11   8   91.18    4.48
   1 -11  -8  105.28    5.02
  -1 -11   8   88.42    4.05
  -1 -11   7    0.15    0.48
  -1  11   7    1.43    0.56
  -1 -11   7    1.47    0.65
   1 -11  -7   -0.67    1.53
   1 -11  -7    0.48    0.60
   1  11  -7    0.73    0.57
   1 -11  -7    0.89    0.52
   1 -11  -7    0.52    0.62
  -1  11   7    0.13    0.40
  -1  11   7    0.91    0.50
  -1 -11   7    0.72    0.54
  -1  11   7    1.03    0.59
  -1 -11   7    0.81    0.52
   1 -11  -7    1.60    0.73
  -1 -11   7    0.24    0.48
   1 -11  -6  202.87    7.88
   1  11  -6  208.58    7.76
   1 -11  -6  193.78    7.24
   1 -11  -6  217.84    8.19
  -1  11   6  205.41    7.58
  -1  11   6  212.78    7.64
  -1  11   6  215.98    7.87
  -1 -11   6  211.80    7.57
   1 -11  -6  200.11   13.21
  -1 -11   6  219.39    7.70
   1 -11  -6  202.90   13.33
   1  11  -6  198.60   11.98
   1 -11  -6  222.46    8.46
  -1 -11   6  217.43    7.59
  -1  11   6  200.63    7.38
   1 -11  -5   94.47    4.89
  -1 -11   5   90.53    4.26
   1 -11  -5   93.94    8.57
   1  11  -5  100.49    7.99
  -1 -11   5   85.87    4.22
   1 -11  -5   91.81    8.56
  -1  11   5   90.55    4.22
   1 -11  -5   91.09    4.53
   1  11  -5   87.58    4.37
   1 -11  -5   92.07    4.70
  -1  11   5   90.05    4.36
  -1  11   5   90.70    4.37
   1 -11  -5   90.93    4.27
   1 -11  -5   87.32    8.29
  -1  11   5   95.63    4.48
  -1 -11   5   90.95    4.24
   1  11  -4  393.37   12.35
   1 -11  -4  380.86   12.32
   1 -11  -4  411.09   12.70
  -1  11   4  392.52   12.37
  -1 -11   4  386.69   12.03
   1 -11  -4  388.58   19.01
   1  11  -4  392.54   17.74
  -1 -11   4  395.83   12.23
   1 -11  -4  367.84   18.92
  -1 -11   4  381.43   12.21
   1 -11  -4  407.29   19.35
   1 -11  -4  395.93   12.38
   1 -11  -3   36.77    2.47
   1  11  -3   34.57    2.46
   1 -11  -3   39.86    2.63
  -1  11   3   34.36    2.41
  -1 -11   3   38.49    2.39
   1  11  -3   30.03    2.33
   1 -11  -3   32.61    2.49
   1 -11  -3   29.83    4.83
  -1 -11   3   31.86    2.36
   1 -11  -3   34.83    2.76
  -1 -11   3   33.08    2.36
   1 -11  -3   41.29    5.32
   1  11  -3   35.59    4.57
   1 -11  -3   41.24    5.38
   1 -11  -2   30.97    2.14
  -1 -11   2   28.43    1.80
   1  11  -2   26.40    2.10
   1 -11  -2   32.56    4.56
   1 -11  -2   31.79    2.24
   1 -11  -2   30.77    2.39
   1 -11  -2   28.13    4.51
  -1 -11   2   25.74    2.11
   1 -11  -2   33.30    2.59
  -1 -11   2   32.51    2.24
   1 -11  -2   35.33    4.74
   1  11  -2   28.90    4.09
  -1 -11   2   29.18    2.06
  -1  11   2   29.63    2.18
   1  11  -2   25.17    2.18
   1 -11  -1   14.39    2.96
   1 -11  -1   16.87    1.68
   1 -11  -1   16.00    1.70
   1 -11  -1    8.19    2.38
   1  11  -1   15.43    2.95
   1 -11  -1   14.93    1.74
  -1 -11   1   13.31    1.49
  -1 -11   1   15.27    1.32
   1  11  -1   12.41    1.44
   1  11  -1   10.66    1.28
   1  11  -1   15.26    1.65
  -1  11   1   13.17    1.40
  -1 -11   1   14.51    1.39
   1 -11  -1    9.90    2.79
   1 -11   0  162.52   11.39
   1  11   0  171.03   10.33
   1 -11   0  157.05    9.89
   1 -11   0  170.53    6.73
  -1 -11   0  163.66    6.47
  -1 -11   0  172.59    5.92
   1  11   0  164.07    6.15
   1  11   0  165.51    6.23
  -1 -11   0  166.10    5.78
   1  11   0  171.70    6.74
   1 -11   0  170.48    6.56
   1  11   0  167.43    6.77
  -1  11   0  158.63    6.01
  -1 -11   0  169.58    6.03
   1 -11   0  168.91   10.23
   1 -11   1   26.57    2.26
  -1 -11  -1   22.29    4.03
   1  11   1   26.89    1.95
   1  11   1   24.33    2.16
   1  11   1   23.43    3.63
   1 -11   1   26.29    3.70
   1 -11   1   25.34    2.13
  -1 -11  -1   27.01    2.18
  -1 -11  -1   24.98    1.84
  -1 -11  -1   26.51    1.82
  -1 -11  -1   23.99    1.77
   1  11   1   25.43    2.21
   1 -11   1   24.63    2.14
   1  11   1   25.94    2.25
  -1 -11  -1   27.98    1.88
   1 -11   1   23.04    3.43
  -1 -11  -2  278.90    8.84
  -1 -11  -2  271.14    8.75
  -1 -11  -2  262.14    8.64
   1  11   2  278.81    9.48
   1 -11   2  280.07    9.53
   1  11   2  270.68   13.79
  -1 -11  -2  256.35   14.91
   1  11   2  260.75    9.52
   1  11   2  271.00    9.43
   1  11   2  274.23    9.67
  -1 -11  -2  268.44    8.51
   1 -11   2  266.96    9.51
  -1 -11  -3   11.97    1.35
  -1 -11  -3   11.19    1.29
  -1 -11  -3   13.85    1.41
   1  11   3   12.13    1.52
   1 -11   3   11.63    1.51
  -1 -11  -3   11.90    2.79
  -1 -11  -3   15.47    3.32
   1  11   3    9.34    1.35
   1  11   3   11.59    1.53
   1  11   3    8.59    1.42
  -1 -11  -3   10.28    1.09
   1 -11   3   14.17    1.67
   1 -11   4  606.92   18.31
  -1 -11  -4  622.15   17.61
  -1 -11  -4  612.08   17.61
  -1 -11  -4  634.51   17.62
   1  11   4  599.06   18.02
   1 -11   4  604.43   18.28
  -1 -11  -4  620.36   24.70
  -1 -11  -4  576.92   24.95
   1  11   4  616.29   18.18
   1  11   4  627.31   18.31
   1  11   4  606.41   18.49
   1 -11   4  600.36   17.65
  -1 -11  -5    1.29    0.64
  -1 -11  -5    0.78    0.52
   1  11   5    1.01    0.59
   1 -11   5    1.97    0.72
   1 -11   5    0.95    0.53
  -1 -11  -5    1.14    1.02
  -1 -11  -5    0.62    0.90
   1  11   5    1.28    0.70
   1  11   5    0.78    0.58
   1  11   5    0.98    0.67
   1 -11   5    1.14    0.65
   1 -11   5    0.78    0.62
   1 -11   5    3.00    0.80
   1 -11   6  170.56    6.82
   1 -11   6  161.25    6.82
  -1 -11  -6  176.29    6.35
  -1 -11  -6  165.79    6.51
   1  11   6  168.12    6.58
   1  11   6  166.43    6.92
   1  11   6  161.56    6.84
   1 -11   6  177.72    7.03
   1  11   6  169.55    7.06
  -1 -11  -6  166.20   11.08
   1 -11   6  179.94    6.72
   1  11   6  165.48    6.79
   1  11   6  175.55    6.95
   1  11   6  158.87    6.81
  -1 -11  -6  163.92   11.38
  -1 -11  -7   12.65    1.39
  -1 -11  -7   12.64    1.44
   1  11   7   10.06    1.46
   1  11   7   11.18    1.51
   1  11   7   10.94    1.34
   1  11   7   11.94    1.59
   1  11   7    9.76    1.37
   1  11   7   13.55    1.62
   1  11   7    9.87    1.40
   1 -11   7   12.69    1.55
   1 -11   7   11.26    1.49
  -1 -11  -7   12.41    1.50
   1 -11   7   12.96    1.50
   1  11   7   12.21    1.42
  -1 -11  -8   11.80    1.33
  -1 -11  -8    9.07    1.25
  -1 -11  -8   10.81    1.37
   1  11   8    9.43    1.36
   1  11   8    7.30    1.22
   1  11   8   10.84    1.27
   1  11   8    8.72    1.32
   1  11   8    7.50    1.20
   1  11   8    8.76    1.26
   1 -11   8   10.29    1.36
   1  11   8    6.59    1.06
   1 -11   8    8.28    1.22
   1  11   9   16.77    1.57
   1 -11   9   20.61    1.83
   1 -11   9   18.05    1.76
   1  11   9   19.37    1.84
  -1 -11  -9   15.81    1.53
  -1 -11  -9   18.91    1.72
   1  11   9   17.51    1.75
   1  11   9   17.75    1.46
   1  11   9   19.31    1.83
   1 -11   9   18.05    1.76
  -1 -11  -9   19.64    1.79
   1 -11   9   21.13    1.83
   1  11   9   16.72    1.71
  -1 -11 -10   36.58    2.36
   1  11  10   36.50    2.39
   1 -11  10   35.14    2.31
   1  11  10   29.27    2.03
   1 -11  10   34.99    2.26
   1 -11  10   34.00    2.25
   1  11  10   38.08    2.44
  -1 -11 -10   37.66    2.29
  -1 -11 -10   36.04    2.28
   1  11  11   21.51    1.62
   1 -11  11   19.37    1.48
  -1 -11 -11   20.54    1.52
  -1 -11 -11   20.49    1.55
   1 -11  11   18.11    1.46
   1 -11  11   18.77    1.50
   1  11  11   23.24    1.67
  -1 -11 -11   22.14    1.64
   1  11  12  220.93    6.38
  -1 -11 -12  214.60    6.38
  -1 -11 -12  190.11    6.03
   1  11  12  197.60    6.10
   1 -11  12  203.85    6.27
  -1 -11 -12  195.03    6.05
   1  11  12  212.64    6.34
   1  11  13    3.59    0.40
   1 -11  13    3.62    0.39
   1  12 -12   41.97    1.72
   1 -12 -12   37.35    1.75
   1 -12 -12   40.79    1.86
  -1 -12  11   22.79    1.36
   1 -12 -11   23.57    1.71
   1 -12 -11   24.77    1.71
   1  12 -11   24.73    1.52
  -1  12  11   22.60    1.41
  -1  12  11   22.88    1.56
  -1 -12  10  291.78    8.75
   1 -12 -10  298.61    9.28
   1  12 -10  300.08    9.00
  -1  12  10  282.51    9.15
  -1 -12  10  292.37    9.03
  -1  12  10  284.07    8.83
   1 -12 -10  281.80    8.61
  -1  12   9   37.97    2.21
  -1  12   9   39.02    2.23
   1 -12  -9   42.34    2.72
   1  12  -9   40.75    2.48
  -1  12   9   47.74    2.77
  -1 -12   9   42.88    2.51
  -1  12   9   42.06    2.49
   1 -12  -9   43.32    2.54
   1 -12  -9   46.09    2.85
  -1 -12   9   40.88    2.37
  -1  12   8   64.50    3.29
  -1  12   8   74.46    3.45
  -1  12   8   68.45    3.46
  -1 -12   8   64.17    3.40
   1 -12  -8   71.47    3.81
   1  12  -8   65.09    3.47
  -1 -12   8   67.34    3.36
   1 -12  -8   76.66    4.03
   1  12  -7   74.96    3.75
   1 -12  -7   71.02    3.86
   1 -12  -7   63.78    3.50
  -1  12   7   72.39    3.60
  -1  12   7   68.46    3.54
  -1 -12   7   78.06    3.69
  -1 -12   7   63.25    3.27
   1 -12  -7   73.67    4.12
  -1  12   7   70.15    3.41
  -1  12   7   72.35    3.87
  -1 -12   7   77.02    3.69
  -1 -12   6    0.88    0.53
  -1  12   6    1.92    0.74
  -1  12   6    1.71    0.68
  -1  12   6    1.57    0.60
  -1 -12   6    1.18    0.51
   1 -12  -6    1.06    0.68
  -1 -12   6    1.64    0.61
  -1  12   6    1.17    0.57
   1  12  -6    2.43    0.73
   1 -12  -6    0.30    0.53
   1  12  -5    7.18    1.13
   1 -12  -5    4.63    0.99
   1 -12  -5    8.39    2.49
  -1  12   5    7.15    1.15
  -1  12   5    7.53    1.19
  -1  12   5    6.32    1.01
   1 -12  -5    6.71    2.30
  -1 -12   5    6.03    1.02
   1 -12  -5    7.93    1.12
  -1 -12   5    7.35    1.11
  -1 -12   5    7.66    1.08
  -1  12   5    6.05    1.12
   1 -12  -5    7.88    2.44
   1 -12  -4  139.69   10.50
   1 -12  -4  134.25   10.47
  -1 -12   4  143.46    5.82
   1 -12  -4  159.27   11.49
  -1 -12   4  153.95    5.97
   1 -12  -4  136.87    5.88
   1 -12  -4  151.91    6.03
   1  12  -4  153.11    6.00
  -1  12   4  152.74    6.15
  -1 -12   4  147.91    5.72
   1 -12  -3   69.37    7.06
   1 -12  -3   78.18    7.50
   1  12  -3   68.70    6.37
  -1 -12   3   75.85    3.78
   1 -12  -3   70.00    3.87
   1 -12  -3   77.81    4.30
  -1 -12   3   73.71    3.83
   1 -12  -3   72.01    7.55
  -1  12   3   73.92    3.88
   1  12  -3   77.04    3.87
  -1 -12   3   79.40    3.70
   1 -12  -3   77.01    3.78
   1  12  -3   71.02    3.71
   1 -12  -2  274.63   14.93
   1  12  -2  301.30   14.64
   1 -12  -2  309.34   15.77
   1 -12  -2  279.15   15.99
  -1 -12   2  297.90    9.94
   1 -12  -2  299.42   10.41
   1 -12  -2  295.90   10.14
  -1  12   2  299.99    9.81
  -1 -12   2  292.17    9.37
   1  12  -2  303.28   10.09
   1 -12  -2  278.82    9.33
   1  12  -2  285.91    9.59
  -1 -12   2  297.98    8.94
   1  12  -2  306.37    9.91
   1  12  -1    5.35    0.91
   1  12  -1    3.83    0.84
  -1 -12   1    4.09    0.71
   1 -12  -1    2.57    1.40
   1  12  -1    4.04    0.98
   1 -12  -1    5.36    0.97
   1 -12  -1    5.33    2.06
   1 -12  -1    5.57    1.13
  -1 -12   1    5.37    0.86
  -1  12   1    4.34    0.89
   1  12  -1    3.89    0.91
   1  12  -1    4.34    1.65
   1 -12  -1    3.74    1.56
   1 -12  -1    4.43    1.00
  -1 -12   1    4.78    0.98
  -1 -12   0  471.87   14.54
   1 -12   0  494.74   14.95
  -1 -12   0  459.67   13.58
   1  12   0  475.11   14.86
   1 -12   0  484.40   14.96
   1 -12   0  472.17   14.57
   1 -12   0  447.86   19.55
   1  12   0  479.25   19.83
  -1  12   0  474.22   14.07
  -1 -12   0  476.75   13.79
   1  12   0  486.46   14.99
  -1 -12   0  491.39   13.85
   1  12   0  480.15   14.16
  -1 -12  -1  131.61    5.23
  -1 -12  -1  130.63    5.13
   1  12   1  133.79    5.89
   1 -12   1  144.81    5.96
  -1 -12  -1  134.86    5.79
   1  12   1  152.13    9.64
  -1 -12  -1  139.97    9.72
  -1 -12  -1  137.20    5.08
   1  12   1  146.28    6.16
   1  12   1  140.91    6.06
   1  12   2    1.86    0.83
   1  12   2    1.62    0.65
  -1 -12  -2    0.89    0.57
  -1 -12  -2    3.27    0.74
  -1 -12  -2    2.08    0.62
  -1 -12  -2    1.47    0.56
   1  12   2    2.01    0.76
   1 -12   2    4.84    1.02
  -1 -12  -2    0.66    0.68
   1  12   2    2.58    0.85
   1 -12   2    3.75    0.92
  -1 -12  -3    8.95    1.16
  -1 -12  -3    7.45    1.08
  -1 -12  -3    7.52    1.11
   1  12   3   10.59    1.39
   1 -12   3    8.82    1.39
  -1 -12  -3    8.00    2.36
  -1 -12  -3   10.38    2.84
   1  12   3    8.36    1.30
   1  12   3    9.37    1.42
   1  12   3    9.13    1.43
   1 -12   3    8.67    1.33
  -1 -12  -4   59.55    3.28
  -1 -12  -4   71.64    3.50
  -1 -12  -4   62.58    3.35
   1  12   4   60.33    3.54
   1 -12   4   54.63    3.54
  -1 -12  -4   70.95    6.89
  -1 -12  -4   56.79    6.61
   1  12   4   63.48    3.70
   1  12   4   61.96    3.63
   1  12   4   67.31    3.96
   1 -12   4   61.76    3.70
  -1 -12  -5   24.41    1.99
  -1 -12  -5   21.53    1.72
  -1 -12  -5   24.85    2.03
  -1 -12  -5   25.00    2.01
   1  12   5   25.29    2.09
   1 -12   5   21.41    2.10
  -1 -12  -5   29.80    4.45
   1  12   5   22.39    2.10
   1  12   5   22.15    2.10
   1  12   5   17.66    1.94
   1 -12   5   26.33    2.30
  -1 -12  -5   14.96    3.38
   1 -12   5   25.79    1.99
   1  12   6   81.85    4.25
   1  12   6   80.04    4.21
   1  12   6   74.70    4.04
   1 -12   6   79.59    4.20
   1  12   6   74.77    4.09
   1  12   6   79.87    3.91
   1  12   6   86.42    4.34
   1 -12   6   80.88    4.23
  -1 -12  -6   75.35    3.62
  -1 -12  -6   87.28    4.07
  -1 -12  -6   78.10    3.91
   1 -12   6   72.63    3.70
   1  12   6   73.42    4.20
   1  12   7  135.87    5.74
   1  12   7  132.50    5.74
   1 -12   7  142.00    5.84
  -1 -12  -7  133.33    5.52
   1  12   7  136.64    5.79
   1  12   7  145.01    5.90
   1  12   7  138.10    5.35
   1 -12   7  138.68    5.83
  -1 -12  -7  137.08    5.27
  -1 -12  -7  127.40    5.41
   1  12   7  127.89    5.81
   1 -12   7  131.21    5.37
  -1 -12  -8  371.63   11.39
   1  12   8  343.70   10.71
   1  12   8  367.08   11.60
   1  12   8  374.24   11.66
   1  12   8  354.14   11.60
   1 -12   8  361.18   11.57
  -1 -12  -8  346.89   10.94
  -1 -12  -8  375.04   11.35
   1 -12   8  365.53   11.54
   1  12   8  356.33   11.48
   1  12   8  372.94   11.61
   1 -12   8  364.30   11.13
   1  12   9   22.93    1.86
  -1 -12  -9   23.39    1.82
  -1 -12  -9   23.92    1.74
   1  12   9   26.33    2.00
   1 -12   9   24.51    1.92
   1 -12   9   24.19    1.90
   1 -12   9   25.09    1.92
   1 -12   9   25.22    1.79
   1  12   9   21.42    1.83
   1  12   9   23.51    1.91
   1  12  10  232.54    7.67
   1 -12  10  240.10    7.66
  -1 -12 -10  236.86    7.60
  -1 -12 -10  240.44    7.50
   1 -12  10  225.95    7.36
  -1 -12 -10  245.00    7.75
   1  12  10  249.20    7.77
   1  12  11   11.45    1.02
  -1 -12 -11   10.08    0.96
  -1 -12 -11   12.50    1.02
  -1 -12 -11   10.18    0.96
   1 -12  11    9.36    0.85
   1  12  11   11.21    1.00
  -1 -12 -11   11.39    1.05
   1 -12  11    9.98    0.91
   1  12  12   31.52    1.37
   1  12  12   31.37    1.37
  -1 -12 -12   31.87    1.42
  -1 -13  11    7.05    0.69
   1  13 -11    6.23    0.65
   1  13 -10    0.62    0.33
   1 -13 -10    1.28    0.49
  -1  13  10    0.90    0.39
   1 -13 -10    0.50    0.28
  -1  13  10    0.93    0.31
  -1 -13  10    0.71    0.29
   1 -13 -10    0.48    0.43
  -1  13   9    4.46    0.68
   1 -13  -9    3.89    0.73
   1  13  -9    3.98    0.68
   1 -13  -9    3.03    0.70
  -1 -13   9    5.92    0.78
  -1 -13   9    3.89    0.60
  -1  13   9    5.13    0.65
  -1  13   9    3.64    0.58
   1 -13  -9    4.81    0.88
  -1  13   8   29.73    1.92
   1 -13  -8   32.88    2.18
   1 -13  -8   29.28    2.16
   1  13  -8   29.43    1.92
  -1  13   8   28.21    2.09
  -1 -13   8   29.96    1.94
  -1 -13   8   28.41    1.84
  -1  13   8   27.76    1.80
  -1  13   8   28.79    1.83
   1 -13  -8   33.38    2.37
   1 -13  -7  155.69    6.30
  -1  13   7  146.41    5.56
  -1  13   7  145.85    5.54
  -1  13   7  143.10    5.49
   1 -13  -7  148.84    5.92
   1  13  -7  158.66    5.65
  -1  13   7  151.57    6.00
  -1 -13   7  151.36    5.58
   1 -13  -7  150.16    5.67
  -1 -13   7  153.16    5.52
   1 -13  -6   89.61    4.52
  -1  13   6   86.62    4.19
  -1 -13   6   81.43    3.73
   1 -13  -6   82.58    4.03
   1  13  -6   84.46    3.83
  -1  13   6   80.28    3.84
  -1  13   6   79.61    3.85
  -1 -13   6   78.16    3.70
  -1  13   6   82.11    3.65
  -1  13   5   57.19    3.06
   1 -13  -5   59.28    3.09
  -1 -13   5   57.44    3.05
  -1  13   5   61.63    3.49
   1 -13  -5   64.33    3.41
   1  13  -5   59.38    3.16
  -1  13   5   62.60    3.34
  -1  13   5   58.37    3.25
  -1 -13   5   59.19    3.12
  -1 -13   5   59.67    3.13
  -1  13   4   40.52    2.68
  -1  13   4   43.03    2.76
   1 -13  -4   39.65    2.61
  -1  13   4   46.13    2.91
  -1 -13   4   40.02    2.42
  -1  13   4   41.69    2.58
   1 -13  -4   40.58    3.00
  -1 -13   4   40.02    2.59
   1 -13  -4   39.67    2.60
   1  13  -4   39.40    2.50
   1  13  -4   42.77    2.74
   1 -13  -3  265.70    9.15
   1  13  -3  260.29    8.69
   1  13  -3  257.65    8.90
  -1  13   3  268.30    9.18
  -1 -13   3  255.18    8.48
   1 -13  -3  281.09    9.80
  -1 -13   3  272.79    9.03
   1  13  -2   74.01    4.23
   1 -13  -2   91.53    4.40
   1 -13  -2   85.71    7.63
  -1 -13   2   79.99    6.91
   1 -13  -2   80.89    8.07
  -1  13   2   87.82    4.15
   1  13  -2   76.80    4.01
  -1 -13   2   77.40    3.57
  -1 -13   2   86.97    4.15
   1 -13  -2   86.33    4.51
   1  13  -2   82.56    3.80
   1  13  -2   81.78    3.94
   1 -13  -1   31.51    4.42
  -1 -13   1   30.06    4.23
   1 -13  -1   35.11    2.46
  -1 -13   1   30.38    1.92
   1  13  -1   33.15    2.25
   1  13  -1   30.42    2.45
  -1  13   1   30.90    2.24
   1  13  -1   34.97    2.70
   1 -13  -1   32.24    2.29
   1 -13  -1   29.57    2.51
  -1 -13   1   31.67    2.38
   1 -13  -1   34.86    2.62
   1  13   0    3.22    0.86
   1  13   0    1.59    0.70
   1  13   0    2.61    0.80
  -1 -13   0    1.06    1.22
  -1 -13   0    1.28    0.62
   1 -13   0    1.94    0.82
  -1 -13   0    1.93    0.57
   1 -13   0    2.32    0.78
   1  13   1   61.22    3.65
   1  13   1   62.27    3.61
  -1 -13  -1   65.77    6.50
  -1 -13  -1   58.60    2.96
   1  13   1   62.06    3.65
   1 -13   1   64.66    3.77
   1 -13   1   64.21    3.54
  -1 -13  -1   57.67    3.25
  -1 -13  -1   62.56    3.52
   1  13   1   70.64    3.95
  -1 -13  -1   56.87    3.01
  -1 -13  -2   13.96    1.38
   1  13   2   13.46    1.60
   1 -13   2   10.81    1.46
   1  13   2   11.34    1.49
   1  13   2   13.09    1.63
  -1 -13  -2   13.48    2.96
  -1 -13  -2   13.21    1.34
  -1 -13  -2   12.14    1.48
   1  13   2   12.48    1.64
   1  13   3  531.26   15.95
   1 -13   3  557.26   16.18
  -1 -13  -3  515.52   15.31
  -1 -13  -3  499.51   15.15
  -1 -13  -3  519.96   15.28
   1  13   3  545.46   16.08
   1  13   3  559.95   16.28
   1  13   3  529.61   16.42
   1  13   4  347.00   11.18
   1 -13   4  348.84   11.44
   1 -13   4  332.14   10.86
  -1 -13  -4  356.83   10.94
   1 -13   4  350.54   11.51
  -1 -13  -4  335.45   10.74
  -1 -13  -4  340.55   10.84
   1  13   4  360.52   11.44
   1  13   4  337.45   11.39
   1  13   4  350.23   11.55
   1  13   4  363.05   11.87
   1  13   5  194.13    7.06
   1 -13   5  200.36    7.50
  -1 -13  -5  197.02    7.02
   1 -13   5  194.76    7.38
  -1 -13  -5  194.82    6.97
  -1 -13  -5  194.09    6.95
   1  13   5  189.23    7.25
   1  13   5  186.13    7.27
   1  13   5  193.73    7.42
   1  13   5  195.95    7.70
   1 -13   6   36.55    2.56
  -1 -13  -6   31.26    2.25
   1 -13   6   36.82    2.59
   1  13   6   37.39    2.61
   1  13   6   35.91    2.29
   1  13   6   36.50    2.58
   1  13   6   35.17    2.51
   1  13   6   33.82    2.43
   1  13   6   34.20    2.51
  -1 -13  -6   40.49    2.50
  -1 -13  -6   35.72    2.37
  -1 -13  -7   39.34    2.46
   1  13   7   38.79    2.24
   1  13   7   42.17    2.70
   1  13   7   43.60    2.71
   1  13   7   35.56    2.58
   1 -13   7   37.57    2.56
   1 -13   7   41.11    2.63
   1  13   7   40.24    2.59
   1  13   7   41.47    2.64
   1 -13   7   42.56    2.24
   1  13   8    8.28    1.07
  -1 -13  -8    8.88    1.09
  -1 -13  -8    8.98    1.11
   1  13   8    8.46    1.12
   1  13   8    8.35    0.84
   1  13   8    9.36    1.17
   1 -13   8    7.87    1.09
   1 -13   8    7.09    1.06
   1 -13   8    7.33    1.01
   1  13   8    6.26    1.01
   1 -13   8    7.38    0.84
  -1 -13  -9   74.11    3.22
  -1 -13  -9   72.20    3.23
   1  13   9   75.42    3.31
   1  13   9   72.05    3.26
   1  13   9   77.19    3.32
   1 -13   9   70.65    3.22
  -1 -13  -9   70.41    3.26
   1 -13   9   72.89    3.22
   1  13   9   67.98    3.21
   1 -13   9   66.25    2.74
   1  13  10    8.55    0.88
   1  13  10    8.84    0.90
   1 -13  10    7.98    0.86
  -1 -13 -10    8.59    0.90
  -1 -13 -10    8.50    0.88
   1 -13  10    8.39    0.84
   1 -13  10    5.73    0.56
   1  13  10    7.07    0.82
  -1 -13 -11   53.09    2.08
   1  13  11   58.60    2.12
  -1 -13 -11   61.68    2.16
   1 -13  11   54.29    2.03
   1  13  11   60.12    2.15
   1  13  11   59.99    2.15
   1  14 -10    1.21    0.29
   1 -14 -10    1.44    0.36
   1 -14 -10    1.21    0.35
  -1 -14  10    1.10    0.29
   1  14 -10    0.90    0.29
   1 -14 -10    1.20    0.34
  -1 -14   9   89.52    3.33
   1  14  -9   94.02    3.45
   1 -14  -9   88.80    3.44
   1  14  -9   84.39    3.22
   1 -14  -9   86.40    3.16
   1 -14  -9   92.01    3.53
   1 -14  -8   12.72    1.23
  -1  14   8   13.48    0.99
   1 -14  -8   12.05    1.18
  -1  14   8   12.68    0.96
   1 -14  -8   14.97    1.42
  -1  14   8   12.87    0.98
   1  14  -8   11.97    1.19
   1  14  -8   14.12    1.18
   1 -14  -8   11.53    1.16
   1  14  -8   12.19    0.94
  -1  14   8   14.80    1.33
  -1 -14   8   13.67    1.18
   1 -14  -7   50.68    2.73
  -1  14   7   49.98    2.46
  -1  14   7   51.39    2.48
   1 -14  -7   56.34    3.06
  -1  14   7   49.01    2.35
   1  14  -7   50.95    2.35
   1  14  -7   51.77    2.62
   1 -14  -7   52.42    2.58
  -1 -14   7   52.12    2.63
  -1  14   7   53.40    2.90
   1 -14  -6   43.37    2.59
  -1 -14   6   46.26    2.50
  -1  14   6   50.57    2.84
  -1  14   6   45.96    2.51
  -1  14   6   46.49    2.52
   1  14  -6   45.99    2.30
   1  14  -6   42.57    2.48
  -1 -14   5   27.36    1.87
  -1  14   5   26.91    2.09
  -1  14   5   22.85    1.66
   1  14  -5   25.26    1.69
   1  14  -5   27.66    1.92
  -1  14   5   24.91    1.91
   1  14  -5   26.20    2.11
  -1  14   5   22.86    1.83
  -1  14   4    5.79    0.96
  -1  14   4    5.16    0.95
   1  14  -4    6.04    1.07
  -1 -14   4    4.92    0.81
   1 -14  -4    6.38    1.17
  -1 -14   4    5.57    0.88
  -1  14   4    5.38    0.99
  -1  14   4    5.61    0.85
   1 -14  -4    4.45    0.83
   1  14  -4    5.09    0.87
   1  14  -3  334.27   11.12
  -1 -14   3  324.78   10.49
   1 -14  -3  364.68   11.44
   1 -14  -3  335.27   10.71
  -1  14   3  338.40   10.49
  -1  14   3  346.62   10.85
   1  14  -3  335.21   10.37
   1  14  -2   60.02    3.46
   1 -14  -2   60.37    3.33
  -1 -14   2   61.99    3.24
   1 -14  -2   60.41    3.49
   1  14  -2   63.08    3.55
  -1  14   2   55.89    3.09
   1  14  -2   49.20    2.94
   1  14  -2   49.77    2.74
   1 -14  -1  426.23   13.05
  -1 -14   1  404.54   12.60
   1 -14  -1  410.32   12.41
   1  14  -1  425.92   13.19
   1  14  -1  432.74   12.99
  -1  14   1  395.60   12.30
   1  14  -1  398.01   12.74
   1  14  -1  416.83   13.07
   1  14   0    1.46    0.72
   1 -14   0    2.33    0.67
  -1 -14   0    2.73    0.74
   1  14   0    0.97    0.61
   1  14   0    1.65    0.69
   1  14   0    1.46    0.64
   1 -14   0    3.12    0.81
   1 -14   0    1.56    0.63
   1  14   1  225.66    8.44
  -1  14  -1  226.63    7.65
   1  14   1  241.57    8.45
   1 -14   1  226.52    8.01
   1 -14   1  239.16    8.36
   1  14   1  239.93    8.32
   1  14   1  244.93    8.54
  -1 -14  -1  223.71    7.49
   1 -14   1  235.41    8.49
   1  14   2    2.98    0.84
   1  14   2    4.35    0.92
  -1  14  -2    2.93    0.73
   1  14   2    2.35    0.82
   1  14   2    3.51    0.93
   1 -14   2    4.95    1.03
  -1 -14  -2    3.40    0.79
   1 -14   2    3.08    0.88
   1  14   2    2.76    0.81
   1  14   2    3.41    0.83
   1 -14   2    4.72    0.92
  -1 -14  -2    3.70    0.74
  -1 -14  -3   22.75    1.74
   1  14   3   21.83    1.87
   1 -14   3   26.33    2.19
  -1 -14  -3   21.77    1.84
   1  14   3   19.71    1.99
   1  14   3   18.22    1.80
   1  14   3   23.61    2.03
  -1 -14  -3   20.08    1.63
   1 -14   3   22.35    1.88
   1 -14   3   21.65    1.90
   1  14   4    3.57    0.76
   1 -14   4    5.50    0.99
  -1 -14  -4    3.92    0.85
   1  14   4    4.47    0.92
   1  14   4    3.88    0.85
   1  14   4    5.00    0.97
   1  14   4    3.82    0.92
  -1 -14  -4    3.60    0.75
   1  14   5   29.58    2.00
   1 -14   5   26.45    2.08
  -1 -14  -5   31.95    2.23
   1 -14   5   28.13    2.24
   1  14   5   30.48    2.26
   1  14   5   29.54    2.19
   1  14   5   29.97    2.16
  -1 -14  -5   30.17    2.04
   1  14   5   33.04    2.46
  -1 -14  -6    0.57    0.45
   1  14   6    0.16    0.30
   1  14   6   -0.12    0.42
   1  14   6    0.24    0.47
   1 -14   6    1.02    0.57
  -1 -14  -6    0.34    0.43
   1 -14   6   -0.13    0.45
   1  14   6    1.13    0.53
   1  14   6   -0.12    0.45
   1 -14   6   -0.35    0.46
  -1 -14  -6    0.40    0.39
  -1 -14  -7   73.39    3.33
  -1 -14  -7   76.22    3.34
   1  14   7   70.84    2.84
   1  14   7   83.60    3.63
   1  14   7   77.40    3.53
   1 -14   7   78.20    3.45
  -1 -14  -7   74.35    3.48
   1  14   7   81.28    3.53
   1  14   7   74.00    3.45
   1  14   7   76.79    3.67
   1 -14   7   78.49    3.53
  -1 -14  -8    0.08    0.36
   1  14   8    0.34    0.36
   1  14   8    0.76    0.41
   1 -14   8    0.84    0.46
   1 -14   8   -0.18    0.40
   1  14   8    0.40    0.37
   1 -14   8    0.07    0.30
   1  14   8    0.28    0.33
  -1 -14  -9  204.85    6.37
  -1 -14  -9  216.09    6.50
   1  14   9  213.14    6.43
   1 -14   9  194.03    6.30
   1  14   9  217.10    6.44
   1  14   9  210.49    6.43
   1  14  10    1.94    0.32
   1  14  10    1.95    0.32
   1 -14  10    2.19    0.34
  -1 -14 -10    2.49    0.38
  -1 -14 -10    1.92    0.33
   1  14  10    1.33    0.29
   1  15  -9    3.21    0.40
   1  15  -9    2.79    0.38
   1 -15  -9    3.10    0.42
  -1 -15   9    2.48    0.38
  -1 -15   8   60.66    2.20
   1 -15  -8   64.21    2.39
  -1  15   7   25.25    1.32
  -1  15   7   26.28    1.33
   1 -15  -7   30.94    1.79
   1  15  -7   28.95    1.43
  -1  15   7   33.33    1.88
  -1 -15   7   28.64    1.49
   1 -15  -7   26.69    1.42
  -1  15   6  134.27    4.97
   1  15  -6  129.92    4.38
   1 -15  -6  138.97    4.81
  -1 -15   6  127.71    4.38
  -1  15   6  131.53    4.52
   1  15  -6  143.64    5.06
  -1  15   6  133.22    4.53
  -1  15   5   81.04    3.60
  -1  15   5   76.46    3.29
   1  15  -5   83.57    3.68
  -1  15   5   86.84    3.43
   1  15  -5   73.94    3.02
  -1 -15   5   74.88    2.98
   1 -15  -5   76.56    3.54
   1 -15  -4   97.93    3.74
   1  15  -4  103.30    4.37
  -1  15   4  106.40    4.21
   1  15  -4  103.91    4.39
  -1  15   4   96.28    4.06
  -1  15   4   95.83    4.14
   1 -15  -4  101.96    4.40
   1 -15  -3   72.69    3.22
   1  15  -3   70.41    3.48
  -1  15   3   60.24    2.86
   1  15  -3   68.76    3.29
  -1  15   3   63.01    3.15
   1  15  -3   68.51    3.45
  -1  15   3   67.66    3.27
  -1  15   3   68.47    3.29
  -1 -15   2    1.06    0.48
   1  15  -2    1.86    0.59
   1  15  -2    1.98    0.65
  -1  15   2    0.81    0.43
  -1  15   2    0.57    0.39
   1 -15  -2    0.65    0.50
   1  15  -2    1.60    0.61
   1  15  -1   11.28    1.36
   1  15  -1   12.86    1.36
   1  15  -1   14.48    1.48
   1  15  -1    9.85    1.15
  -1 -15   1   12.98    1.23
   1 -15  -1   13.07    1.40
   1 -15   0   17.93    1.64
   1  15   0   16.57    1.59
   1  15   0   16.32    1.53
   1  15   0   14.62    1.52
   1  15   0   14.80    1.48
   1 -15   0   14.61    1.25
   1 -15   0   12.29    1.16
   1 -15   1   48.75    2.88
   1 -15   1   47.17    2.71
   1  15   1   47.74    2.85
   1  15   1   49.42    2.82
   1  15   1   50.13    2.91
   1  15   1   45.65    2.71
   1  15   1   47.42    2.83
   1  15   1   49.94    2.89
   1 -15   1   43.64    2.45
   1 -15   1   44.65    2.76
   1 -15   2  110.30    4.69
   1 -15   2  102.84    4.49
  -1  15  -2   98.12    3.92
   1  15   2  103.26    4.57
   1  15   2  110.91    4.50
   1  15   2  110.84    4.68
   1  15   2  108.44    4.49
   1  15   2  110.31    4.64
   1  15   2   99.19    4.58
   1 -15   2  101.97    4.42
   1 -15   2  100.89    4.25
   1 -15   3   64.90    3.30
   1 -15   3   61.29    3.22
  -1  15  -3   54.39    2.69
   1  15   3   61.72    3.01
   1  15   3   66.60    3.29
   1  15   3   58.34    3.04
   1  15   3   64.88    3.31
   1  15   3   59.25    3.27
   1 -15   3   59.42    3.01
   1  15   4   98.58    4.48
   1  15   4  101.47    4.01
  -1  15  -4   97.24    3.88
   1 -15   4  103.70    4.25
   1 -15   4  105.82    4.47
   1  15   4  102.22    4.23
   1  15   4  106.24    4.37
   1  15   4  108.33    4.47
  -1 -15  -4  105.86    4.03
   1 -15   4  105.77    4.43
   1  15   5   49.43    2.33
  -1  15  -5   50.19    2.40
   1 -15   5   52.58    2.68
  -1 -15  -5   49.61    2.61
   1 -15   5   54.47    2.85
   1  15   5   51.38    2.68
   1  15   5   55.91    2.82
  -1 -15  -5   52.09    2.51
   1  15   5   52.90    2.90
   1  15   6   54.67    2.87
   1  15   6   62.57    2.87
   1  15   6   66.92    2.95
   1 -15   6   58.17    2.74
  -1 -15  -6   54.67    2.68
   1 -15   6   58.33    2.88
   1  15   6   59.30    2.74
   1  15   6   55.57    2.74
   1 -15   6   57.58    2.75
  -1 -15  -6   57.79    2.63
   1  15   7   20.52    1.42
   1  15   7   22.25    1.47
   1 -15   7   22.99    1.45
  -1 -15  -7   23.44    1.51
   1  15   7   19.74    1.36
   1 -15   7   24.72    1.47
  -1 -15  -7   21.61    1.38
   1  15   8    4.63    0.59
   1  15   8    4.54    0.57
  -1  15  -8    2.91    0.40
   1 -15   8    3.90    0.53
  -1 -15  -8    4.96    0.59
  -1 -15  -8    4.49    0.55
   1 -15   8    4.11    0.56
   1  15   8    3.77    0.53
  -1 -16   7    0.77    0.24
   1  16  -7    0.56    0.23
   1  16  -7    0.55    0.25
   1 -16  -7    1.38    0.30
   1 -16  -6    0.87    0.27
  -1 -16   6    0.78    0.30
   1 -16  -6    0.84    0.37
   1  16  -6    0.52    0.21
   1  16  -6    0.82    0.31
   1  16  -6    1.00    0.37
   1  16  -5    9.15    0.89
   1  16  -5    7.90    0.71
   1  16  -5    7.91    0.87
  -1  16   5    6.23    0.63
  -1  16   5    6.84    0.66
   1 -16  -5    6.39    0.76
   1 -16  -5    8.39    0.92
  -1 -16   5    7.34    0.78
   1  16  -4   67.23    2.69
   1  16  -4   70.57    2.99
   1  16  -4   71.07    3.02
  -1  16   4   64.98    2.68
  -1  16   4   61.25    2.64
  -1 -16   4   69.44    2.79
   1 -16  -4   66.43    2.99
   1 -16  -3    0.85    0.44
  -1 -16   3    0.73    0.38
   1 -16  -3    1.80    0.40
   1  16  -3    1.54    0.49
   1  16  -3    1.66    0.44
  -1  16   3    1.47    0.43
  -1  16   3    1.17    0.40
   1  16  -3    1.22    0.46
   1  16  -2  159.71    5.28
   1  16  -2  157.97    5.51
  -1  16   2  150.69    5.29
  -1  16   2  158.39    5.35
   1  16  -2  159.68    5.53
   1 -16  -2  154.43    5.14
  -1 -16   2  144.83    4.96
   1 -16  -2  154.45    5.62
   1 -16  -1    0.25    0.36
   1  16  -1    0.83    0.46
  -1  16   1    0.35    0.38
   1  16  -1    0.18    0.34
   1  16  -1    0.92    0.45
  -1  16   1   -0.09    0.34
   1  16  -1    0.48    0.35
   1  16  -1    0.28    0.41
  -1  16   1    0.24    0.26
   1  16   0   56.83    2.82
   1  16   0   55.35    2.81
   1  16   0   55.48    2.73
   1  16   0   55.06    2.64
   1  16   0   54.59    2.79
   1 -16   0   59.99    2.81
   1 -16   0   60.94    2.96
   1 -16   1    2.03    0.59
   1 -16   1    2.76    0.53
   1  16   1    2.24    0.56
   1  16   1    2.46    0.63
   1  16   1    1.89    0.60
   1 -16   1    2.87    0.65
   1  16   1    2.25    0.59
   1  16   1    1.78    0.59
   1  16   1    2.20    0.57
   1  16   1    2.34    0.53
   1 -16   2   68.35    3.09
   1 -16   2   64.36    2.84
   1  16   2   68.23    3.07
   1  16   2   65.57    2.81
   1  16   2   66.48    3.05
   1  16   2   60.84    2.79
   1  16   2   66.87    3.00
   1  16   2   61.42    3.00
   1  16   2   59.61    2.93
   1 -16   2   64.24    2.56
   1 -16   2   59.53    2.50
   1 -16   3    4.19    0.59
   1 -16   3    4.74    0.72
   1  16   3    4.23    0.60
   1 -16   3    4.44    0.72
   1  16   3    3.74    0.69
   1  16   3    5.75    0.74
   1  16   3    4.76    0.73
   1  16   3    5.34    0.80
   1  16   4    7.39    0.68
   1  16   4    9.86    0.95
   1  16   4    9.51    0.97
   1 -16   4    8.13    0.93
   1  16   4    9.24    1.01
   1 -16   4   10.50    1.02
   1 -16   4    9.37    0.84
   1  16   5    0.53    0.31
   1  16   5    0.72    0.35
   1 -16   5    0.80    0.35
   1 -16   5    1.10    0.42
   1 -16   6  183.90    5.52
   1  16   6  193.49    5.77
   1  16   6  201.46    5.82
   1 -16   6  188.63    5.80
   1 -16   6  188.50    5.69
   1  16   7    0.27    0.16
   1  16   7    0.40    0.17
   1 -16   7    0.14    0.16
   1  17  -4   25.50    1.24
   1 -17  -4   25.49    1.25
   1 -17  -3   27.43    1.48
   1  17  -3   27.71    1.39
   1  17  -3   25.19    1.33
   1 -17  -3   28.75    1.48
   1 -17  -2   35.63    1.78
  -1  17   2   29.94    1.44
  -1  17   2   28.21    1.42
   1  17  -2   33.45    1.61
   1  17  -2   34.22    1.62
   1 -17  -2   34.83    1.68
   1  17  -1    2.18    0.46
  -1  17   1    2.07    0.41
   1  17  -1    2.73    0.48
  -1  17   1    2.56    0.42
   1  17  -1    2.87    0.46
   1  17  -1    2.78    0.47
   1  17  -1    2.38    0.36
   1  17  -1    2.84    0.52
   1 -17  -1    1.62    0.32
   1 -17   0    8.57    0.83
   1  17   0    7.64    0.65
   1  17   0    9.90    0.84
   1  17   0   10.44    0.92
   1  17   0   10.29    0.87
   1  17   0    9.20    0.84
  -1  17   0    8.24    0.75
   1  17   0    9.17    0.75
  -1  17   0    8.93    0.78
   1 -17   0    8.68    0.74
   1  17   1   43.42    1.92
   1  17   1   47.23    2.08
   1  17   1   37.79    1.67
   1  17   1   46.63    2.05
  -1  17  -1   39.67    1.85
   1  17   1   44.28    2.01
  -1  17  -1   38.87    1.85
   1 -17   1   46.83    1.95
   1  17   2   61.54    2.41
   1  17   2   63.32    2.56
   1  17   2   62.70    2.53
   1  17   2   64.74    2.55
   1 -17   2   69.56    2.54
   1  17   3   44.32    1.82
   1  17   3   46.46    1.99
   1 -17   4   22.88    1.15
  -2   0  16    0.06    0.28
  -2   0  16    0.37    0.28
   2   0 -16   -0.15    0.35
   2   0 -16    0.29    0.38
  -2   0  15    0.57    0.44
   2   0 -15    0.11    0.51
   2   0 -15    0.57    0.59
  -2   0  15    0.38    0.40
   2   0 -14   44.81    2.72
  -2   0  14   48.73    2.87
  -2   0  14   48.33    2.85
   2   0 -14   45.03    3.01
   2   0 -14   48.48    3.15
  -2   0  13    0.14    0.46
  -2   0  13    0.14    0.49
   2   0 -13    0.18    0.68
   2   0 -13   -0.18    0.71
   2   0 -13   -0.14    0.49
  -2   0  13   -0.12    0.40
   2   0 -13   -0.14    0.56
   2   0 -12  123.64    5.52
   2   0 -12  113.02    5.23
  -2   0  12  109.35    4.86
  -2   0  12   99.96    8.61
  -2   0  12  103.48    8.31
   2   0 -12  108.43    5.67
   2   0 -12  106.56   10.28
  -2   0  12  117.74    5.33
  -2   0  12  115.44    5.27
   2   0 -11    0.50    0.66
   2   0 -11    0.50    0.61
  -2   0  11   -0.15    0.50
  -2   0  11   -0.57    0.59
  -2   0  11    0.61    0.89
   2   0 -11    0.62    0.71
   2   0 -11   -0.85    1.75
  -2   0  11    0.45    0.51
  -2   0  11    0.13    0.48
   2   0 -10  570.35   17.14
   2   0 -10  549.18   17.16
  -2   0  10  558.76   16.41
  -2   0  10  566.76   16.72
  -2   0  10  563.35   23.31
  -2   0  10  552.88   16.70
   2   0 -10  543.92   26.73
   2   0 -10  574.04   18.07
  -2   0  10  564.50   22.87
   2   0  -9   -0.17    0.62
  -2   0   9   -0.13    0.48
  -2   0   9    0.47    0.68
   2   0  -9    0.86    0.91
   2   0  -9    1.73    1.78
  -2   0   9    0.51    0.74
  -2   0   9    0.13    0.45
   2   0  -9    0.75    0.65
  -2   0   8  423.24   17.46
   2   0  -8  432.31   14.20
  -2   0   8  437.44   18.05
   2   0  -8  425.81   13.22
   2   0  -8  408.83   21.56
  -2   0   7    0.75    0.87
  -2   0   7   -0.35    0.62
   2   0  -7    1.23    1.79
   2   0  -7    0.27    0.62
  -2   0   6   60.00    4.75
   2   0  -6   57.83    4.29
   2   0  -6   63.27    6.21
  -2   0   5    0.25    0.45
   2   0  -5   -0.23    0.48
   2   0  -5    0.41    1.03
   2   0  -5   -0.07    0.36
   2   0  -4   87.09    5.21
   2   0  -4   93.90    3.59
   2   0  -3    0.24    0.48
   2   0  -3    0.92    0.94
   2   0  -3    0.22    0.44
   2   0  -2 1113.08   31.70
   2   0  -2 1116.16   32.08
   2   0  -2 1156.88   33.36
   2   0  -1    0.15    0.40
   2   0  -1    0.16    0.38
   2   0  -1    1.04    0.76
   2   0  -1    0.22    0.55
   2   0  -1    0.25    0.64
   2   0   0 1034.69   28.31
   2   0   0 1028.36   28.46
   2   0   0 1064.15   31.13
   2   0   0 1065.81   30.19
   2   0   0 1014.34   30.25
   2   0   1    0.13    0.33
   2   0   1   -0.29    0.59
   2   0   1    0.47    0.60
   2   0   1    1.15    0.71
   2   0   2  371.05   12.89
   2   0   2  328.90   10.23
   2   0   2  353.98   11.31
   2   0   2  376.38   14.21
   2   0   3    0.89    0.46
   2   0   3    0.18    0.36
   2   0   3    1.18    0.81
   2   0   3    0.13    0.34
   2   0   4   58.35    2.90
   2   0   4   52.20    2.80
   2   0   4   50.79    5.04
   2   0   4   52.42    3.53
   2   0   5    0.12    0.49
   2   0   5    0.62    0.46
   2   0   5    0.98    0.88
   2   0   5    0.24    0.42
   2   0   6  885.55   25.44
   2   0   6  941.91   25.59
   2   0   6  866.61   27.93
   2   0   6  963.41   33.61
   2   0   7    2.29    1.75
   2   0   7    0.98    0.52
   2   0   7    0.19    0.43
   2   0   7    0.57    0.55
   2   0   7   -0.19    0.62
   2   0   7    0.35    0.63
   2   0   7    0.42    0.49
   2   0   7    0.41    0.46
   2   0   7    0.89    0.41
   2   0   7    0.20    0.37
   2   0   8  974.87   26.48
   2   0   8  959.31   26.47
   2   0   8  940.47   26.77
   2   0   8  960.79   26.83
   2   0   8 1035.80   28.56
   2   0   8 1072.86   28.75
   2   0   8  975.28   26.56
   2   0   8  953.54   26.31
   2   0   8  986.36   26.14
   2   0   8  991.51   26.11
   2   0   8  960.86   26.77
   2   0   8  948.81   31.78
   2   0   8 1026.27   39.26
   2   0   8  976.12   26.34
   2   0   9    0.47    0.58
   2   0   9    0.71    0.58
   2   0   9    0.82    0.61
   2   0   9    0.16    0.53
   2   0   9    0.45    0.51
   2   0   9    0.30    0.53
   2   0   9    0.64    0.62
   2   0   9    0.64    0.72
   2   0   9   -0.13    0.46
   2   0   9    0.11    0.43
   2   0   9    2.17    0.66
   2   0   9    0.14    0.54
   2   0   9    0.47    0.83
   2   0   9    0.16    0.53
   2   0   9   -0.86    1.26
   2   0   9    0.46    0.44
   2   0   9    0.11    0.49
   2   0  10  317.90   10.63
   2   0  10  330.16   10.20
   2   0  10  308.44   15.26
   2   0  10  330.91   10.27
   2   0  10  324.58   10.28
   2   0  10  318.77   10.86
   2   0  10  344.75   11.91
   2   0  10  342.17   11.87
   2   0  10  323.31   10.54
   2   0  10  307.89   10.05
   2   0  10  306.24   10.05
   2   0  10  323.16   11.13
   2   0  10  321.55   19.03
   2   0  10  314.76   11.04
   2   0  10  314.74   10.87
   2   0  10  314.02   10.42
   2   0  10  299.93   10.72
   2   0  11    0.14    0.54
   2   0  11   -0.11    0.37
   2   0  11   -0.11    0.45
   2   0  11    0.20    0.55
   2   0  11    0.20    0.65
   2   0  11    0.27    0.44
   2   0  11    1.02    0.65
   2   0  11    0.83    1.20
   2   0  11    0.36    0.56
   2   0  11    0.24    0.51
   2   0  11    0.49    0.52
   2   0  11   -0.17    0.60
   2   0  11   -0.16    0.48
   2   0  12  147.11    5.87
   2   0  12  143.19    6.03
   2   0  12  141.01    6.02
   2   0  12  138.98    5.54
   2   0  12  134.04    6.20
   2   0  12  133.94    6.22
   2   0  12  140.06    5.72
   2   0  12  136.02    5.37
   2   0  12  131.95    5.31
   2   0  12  143.95    5.63
   2   0  12  126.33    5.06
   2   0  13    0.33    0.45
   2   0  13    0.16    0.35
   2   0  13    0.40    0.44
   2   0  13   -0.16    0.48
   2   0  13   -0.47    0.66
   2   0  13    0.53    0.58
   2   0  13   -0.11    0.40
   2   0  13   -0.13    0.53
   2   0  14  192.49    6.32
   2   0  14  204.70    7.14
   2   0  14  185.05    6.91
   2   0  14  192.65    6.29
   2   0  14  198.94    6.76
   2   0  15   -0.12    0.30
   2   0  15    0.13    0.29
   2   0  15    0.21    0.19
   2  -1 -16   46.78    2.30
   2  -1 -16   49.02    2.37
   2   1 -16   51.83    2.38
   2   1 -16   46.34    2.32
  -2  -1  16   49.13    2.21
  -2   1  16   50.01    2.23
  -2  -1  16   50.74    2.22
  -2   1  16   52.76    2.26
   2  -1 -15   50.61    2.57
  -2  -1  15   53.21    2.67
  -2   1  15   51.06    2.64
   2   1 -15   50.44    2.87
   2   1 -15   47.80    2.81
   2  -1 -15   61.65    3.12
  -2  -1  15   58.13    2.80
  -2   1  15   53.58    2.73
  -2  -1  15   57.20    2.81
  -2   1  15   54.63    2.77
  -2   1  14   45.76    2.71
  -2  -1  14   41.18    2.58
   2   1 -14   36.93    2.46
  -2   1  14   38.04    2.40
  -2  -1  14   35.88    2.33
   2  -1 -14   39.63    2.84
   2   1 -14   41.25    2.82
   2   1 -14   40.17    2.79
  -2  -1  14   39.57    2.55
  -2   1  14   42.68    2.65
   2  -1 -14   40.28    2.59
   2   1 -13    5.95    1.11
  -2  -1  13    7.07    1.14
  -2   1  13    4.79    0.97
  -2  -1  13    6.04    1.06
  -2   1  13    4.85    0.99
   2  -1 -13    4.96    1.20
   2   1 -13    5.74    1.25
   2  -1 -13    4.97    1.07
   2   1 -13    5.36    1.02
  -2   1  13    4.79    0.89
  -2   1  12   22.22    2.05
  -2  -1  12   22.57    2.09
   2   1 -12   17.20    4.13
   2   1 -12   23.10    2.40
   2   1 -12   21.51    2.05
   2  -1 -12   24.69    2.27
   2  -1 -12   21.50    1.98
   2   1 -12   18.74    2.02
  -2   1  12   23.07    1.93
  -2  -1  12   21.93    3.94
  -2   1  12   16.82    3.41
  -2   1  12   15.77    3.18
  -2   1  12   21.36    3.90
  -2  -1  12   20.66    2.03
  -2   1  12   22.71    2.07
   2   1 -11    0.64    0.61
   2  -1 -11    0.68    0.66
   2  -1 -11    1.67    0.75
   2   1 -11    0.86    0.77
  -2   1  11    2.39    0.78
  -2  -1  11   -0.15    0.50
  -2  -1  11    4.63    1.78
  -2   1  11    0.56    1.00
  -2   1  11    0.60    0.88
   2   1 -11    1.78    0.84
   2   1 -11    1.61    2.03
  -2   1  11    1.97    0.75
  -2  -1  11    1.04    0.57
  -2   1  11    1.15    0.62
   2   1 -10   15.24    1.76
   2  -1 -10   16.36    1.87
   2  -1 -10   18.72    1.94
   2   1 -10   17.79    1.98
  -2  -1  10   19.59    1.59
  -2   1  10   18.10    1.76
  -2  -1  10   19.32    3.52
  -2   1  10   18.12    3.35
   2  -1 -10   17.76    2.17
   2   1 -10   18.88    2.22
   2   1 -10   16.83    4.14
  -2   1  10   18.10    1.82
  -2  -1  10   15.55    1.70
  -2   1  10   14.03    3.08
  -2   1  10   21.84    1.94
  -2  -1  10   15.92    1.71
  -2   1  10   17.32    1.79
   2   1  -9  175.90    6.80
   2  -1  -9  163.54    6.81
   2  -1  -9  163.42    6.67
   2   1  -9  171.75    7.14
  -2  -1   9  174.92   10.89
  -2   1   9  166.15   10.54
  -2  -1   9  175.62    6.48
  -2   1   9  170.43    6.56
  -2   1   9  160.81    6.40
   2  -1  -9  177.27    6.47
  -2  -1   9  186.51   10.82
  -2   1   9  173.29   10.24
   2  -1  -9  172.93    7.49
   2   1  -9  173.66    7.47
   2   1  -9  176.67   13.00
  -2  -1   9  165.09    6.39
  -2   1   9  168.28    6.57
  -2  -1   9  163.28    5.86
   2   1  -8   13.29    1.54
   2  -1  -8   12.66    1.50
   2  -1  -8   11.36    2.34
  -2  -1   8   14.41    2.67
  -2   1   8   12.59    2.48
  -2  -1   8   13.07    1.15
  -2  -1   8   12.39    2.60
  -2   1   8    9.10    2.25
   2   1  -8    9.27    2.95
   2   1  -8   10.26    1.59
   2  -1  -8   11.26    1.62
   2  -1  -7 1198.30   36.55
  -2  -1   7 1267.70   37.85
  -2   1   7 1210.46   36.93
   2   1  -7 1184.94   40.67
  -2  -1   7 1190.95   31.17
  -2   1   7 1236.43   36.58
   2  -1  -6 1100.34   32.91
  -2   1   6 1109.48   32.22
  -2  -1   6 1113.15   33.26
  -2   1   6 1109.68   32.71
  -2  -1   6 1051.58   27.81
   2   1  -6 1097.02   35.94
   2   1  -5  570.89   15.34
   2  -1  -5  558.41   15.31
  -2   1   5  536.52   18.13
   2   1  -5  564.73   20.95
   2  -1  -5  565.82   19.21
   2   1  -5  536.88   17.14
   2   1  -4  232.96    7.11
   2  -1  -4  230.00    7.12
   2   1  -4  231.60    8.82
   2  -1  -4  239.27   10.18
   2   1  -4  240.32   11.24
  -2   1   4  228.45    8.82
   2  -1  -3  123.19    6.71
   2   1  -3  122.65    5.77
   2   1  -3  129.37    7.35
   2   1  -3  128.82    6.81
   2  -1  -2   23.70    2.63
   2   1  -2   20.39    2.12
   2  -1  -2   19.52    2.03
   2   1  -2   22.32    2.43
   2   1  -2   18.69    2.53
   2  -1  -1   58.95    2.35
   2   1  -1   56.71    4.37
   2  -1  -1   59.08    3.05
   2   1  -1   61.67    3.84
   2   1  -1   59.87    3.92
   2  -1  -1   69.55    3.54
   2   1  -1   57.10    4.30
   2  -1  -1   59.49    4.32
   2   1  -1   67.77    4.08
   2   1   0  705.66   23.02
   2  -1   0  709.05   19.66
   2  -1   0  716.92   20.04
   2   1   0  730.68   21.43
   2   1   0  754.06   21.35
   2   1   0  736.46   22.54
   2   1   0  750.36   22.04
   2  -1   0  722.13   22.71
   2   1   1  736.98   23.99
   2   1   1  758.62   21.90
   2  -1   1  739.19   20.37
   2   1   1  776.48   23.19
   2  -1   1  777.65   23.73
   2   1   2  436.25   14.87
   2  -1   2  438.33   14.23
   2   1   2  399.32   13.14
   2   1   2  416.11   12.33
   2  -1   3  376.99   10.89
   2   1   3  358.50   10.82
   2  -1   3  365.16   10.87
   2   1   3  369.44   10.88
   2   1   3  386.32   15.18
   2   1   3  377.76   13.45
   2  -1   3  369.80   11.20
   2   1   4 1009.46   31.12
   2  -1   4  948.64   26.33
   2   1   4  962.48   25.09
   2  -1   4  880.12   24.97
   2  -1   4  890.26   25.05
   2   1   4  973.52   25.12
   2   1   5   66.77    6.13
   2  -1   5   76.31    4.62
   2   1   5   62.76    4.64
   2   1   5   70.77    3.51
   2   1   5   69.18    3.47
   2   1   6   15.43    3.20
   2   1   6   22.99    2.01
   2   1   6   21.91    1.96
   2   1   6   16.46    2.55
   2  -1   6   19.97    2.55
   2  -1   7    5.76    0.93
   2  -1   7    7.95    1.07
   2   1   7    7.09    1.04
   2   1   7    6.53    0.99
   2  -1   7    5.88    0.93
   2   1   7    7.79    1.05
   2  -1   7    6.43    1.64
   2   1   7    6.78    1.70
   2  -1   7    7.80    1.12
   2   1   7    6.76    1.04
   2  -1   7    6.58    1.03
   2   1   7    8.18    1.10
   2  -1   7    6.62    1.09
   2  -1   7    5.56    1.01
   2   1   7    7.04    0.92
   2   1   7    5.45    0.81
   2  -1   7    6.01    0.86
   2  -1   7    7.12    0.92
   2  -1   7    6.95    0.91
   2   1   7    7.47    0.93
   2  -1   7    8.59    1.21
   2   1   7    6.57    1.09
   2   1   7    7.64    2.68
   2   1   7    8.54    1.40
   2   1   7    6.24    1.22
   2   1   7    6.60    1.07
   2  -1   7    6.82    0.94
   2   1   7    8.96    1.06
   2   1   8    5.63    0.97
   2  -1   8    4.12    0.88
   2   1   8    4.42    0.90
   2  -1   8    4.99    0.95
   2  -1   8    4.77    1.53
   2   1   8    4.37    1.49
   2   1   8    3.81    0.86
   2   1   8    5.19    0.95
   2  -1   8    3.79    0.90
   2   1   8    3.11    0.78
   2  -1   8    5.27    0.99
   2  -1   8    4.40    0.97
   2  -1   8    7.07    1.19
   2   1   8    3.21    0.73
   2  -1   8    4.70    0.83
   2   1   8    4.66    0.80
   2  -1   8    4.81    1.07
   2   1   8    4.00    2.18
   2   1   8    3.89    1.12
   2   1   8    2.99    0.99
   2  -1   8    3.30    0.82
   2   1   8    4.92    0.97
   2   1   8    3.81    0.80
   2  -1   8    3.15    0.71
   2   1   8    3.08    0.69
   2  -1   8    4.67    0.90
   2  -1   8    4.48    0.83
   2  -1   9    7.93    1.14
   2   1   9   12.95    1.35
   2  -1   9    8.21    1.30
   2  -1   9   11.19    1.26
   2   1   9    9.41    1.67
   2   1   9    9.12    1.57
   2   1   9   10.26    1.18
   2   1   9   11.02    1.35
   2   1   9   11.80    1.26
   2   1   9   11.89    1.31
   2  -1   9    9.19    1.18
   2  -1   9   11.76    1.38
   2  -1   9    9.26    1.40
   2   1   9   10.85    3.44
   2   1   9   11.18    1.30
   2   1   9    8.96    1.25
   2  -1   9   13.84    1.59
   2   1   9   12.04    1.52
   2   1   9    8.85    1.35
   2   1   9    8.41    1.22
   2  -1   9   11.20    1.47
   2  -1   9    8.58    1.38
   2  -1   9   11.06    1.48
   2   1   9    9.71    1.40
   2  -1   9   10.21    1.34
   2  -1   9    6.72    1.97
   2   1   9   10.74    2.47
   2   1  10  114.12    5.14
   2  -1  10  114.01    4.94
   2   1  10  121.64    6.01
   2   1  10  117.20    5.90
   2   1  10  115.71    5.08
   2  -1  10  122.34    4.92
   2  -1  10  118.03    5.16
   2   1  10  112.53    4.69
   2   1  10  117.80    4.76
   2  -1  10  117.96    5.53
   2   1  10  110.23    5.43
   2   1  10  133.37   11.44
   2  -1  10  117.77    5.21
   2  -1  10  127.09    5.01
   2   1  10  115.67    4.81
   2   1  10  120.79    4.94
   2   1  10  118.45    4.93
   2  -1  10  113.18    5.31
   2   1  10  113.52    5.32
   2  -1  10  113.38    5.31
   2   1  10  115.93    5.35
   2   1  10  108.33    4.71
   2   1  10  119.74    8.81
   2   1  10  114.09    5.45
   2  -1  10  116.49    5.36
   2  -1  10  118.28    5.58
   2   1  10  114.05    5.42
   2   1  11    2.62    0.74
   2   1  11    3.19    0.79
   2  -1  11    3.69    0.93
   2   1  11    3.60    1.01
   2   1  11    1.79    0.77
   2   1  11    3.09    0.78
   2  -1  11    3.14    0.78
   2   1  11    2.45    1.68
   2  -1  11    1.50    0.73
   2   1  11    2.90    0.86
   2   1  11    2.35    0.73
   2   1  11    2.61    0.71
   2  -1  11    2.50    0.79
   2   1  11    1.13    0.64
   2  -1  11    3.05    0.79
   2   1  11    3.15    0.75
   2  -1  11    2.90    0.74
   2  -1  11    1.95    0.74
   2   1  11    3.64    0.93
   2   1  11    4.17    1.00
   2  -1  11    3.56    0.94
   2   1  12  251.17    8.21
   2   1  12  238.58    8.13
   2   1  12  247.08    9.20
   2   1  12  245.66    9.22
   2   1  12  244.18    8.30
   2   1  12  231.16    7.96
   2  -1  12  227.82    7.49
   2  -1  12  255.36    8.41
   2   1  12  246.39    8.36
   2  -1  12  246.10    8.01
   2   1  12  239.78    7.80
   2  -1  12  233.68    8.69
   2   1  12  257.12    8.98
   2  -1  12  243.53    8.50
   2   1  12  242.25    8.65
   2  -1  12  238.11    8.82
   2   1  12  258.52    8.94
   2  -1  12  250.65    8.52
   2  -1  13   64.87    3.20
   2   1  13   75.77    3.57
   2   1  13   68.19    3.57
   2  -1  13   62.26    3.18
   2   1  13   69.65    3.41
   2   1  13   66.07    3.77
   2   1  13   65.30    3.71
   2   1  13   62.23    3.42
   2   1  13   64.23    3.46
   2   1  13   66.72    3.20
   2  -1  13   63.39    2.93
   2   1  13   62.39    2.76
   2   1  13   66.97    3.62
   2  -1  13   71.64    3.60
   2  -1  14  117.41    4.22
   2   1  14  118.64    4.34
   2   1  14  124.32    4.98
   2   1  14  124.80    5.00
   2  -1  14  120.71    4.91
   2   1  14  125.31    4.49
   2   1  14  120.82    4.68
   2  -1  14  109.53    4.10
   2  -1  14  114.70    3.92
   2  -1  14  121.48    4.64
   2   1  14  130.61    4.85
   2  -1  15    7.28    0.75
   2   1  15    6.15    0.54
   2   1  15    6.95    0.73
   2   1  15    5.72    0.54
  -2  -2  16    0.41    0.33
  -2   2  16    0.18    0.27
  -2   2  16    0.46    0.29
  -2  -2  16    0.17    0.28
   2   2 -16   -0.13    0.32
   2  -2 -16    0.06    0.29
   2   2 -16    0.30    0.34
  -2  -2  15   15.47    1.30
  -2   2  15   18.56    1.42
   2   2 -15   18.13    1.57
   2   2 -15   16.16    1.47
   2  -2 -15   13.49    1.40
   2  -2 -15   15.20    1.33
  -2  -2  15   17.71    1.44
  -2   2  15   16.22    1.40
   2   2 -15   14.79    1.31
  -2  -2  15   16.56    1.39
  -2   2  15   16.18    1.39
  -2  -2  14   12.08    1.29
  -2   2  14   11.92    1.29
   2   2 -14   14.46    1.63
   2   2 -14   12.96    1.56
   2  -2 -14   12.78    1.57
   2  -2 -14   12.25    1.43
  -2  -2  14   14.10    1.45
  -2   2  14   10.98    1.33
   2   2 -14   12.59    1.42
  -2  -2  14   15.87    1.53
  -2   2  14   15.37    1.52
  -2  -2  13  258.19    8.78
  -2   2  13  263.90    8.86
   2  -2 -13  258.15    9.36
   2  -2 -13  275.02    9.75
   2   2 -13  260.11    9.55
  -2  -2  13  267.99    9.15
  -2   2  13  262.89    9.19
   2   2 -13  263.80    9.28
  -2  -2  13  281.24    9.23
  -2   2  13  271.89    9.22
   2  -2 -12   18.81    2.01
   2   2 -12   19.23    1.88
   2   2 -12   21.08    2.09
  -2   2  12   20.83    1.83
  -2  -2  12   25.19    1.95
  -2  -2  12   21.96    4.03
  -2   2  12   14.76    3.24
  -2  -2  12   13.43    3.11
  -2   2  12   22.99    3.74
   2  -2 -12   20.36    2.23
   2   2 -12   21.35    2.24
   2   2 -12   23.11    4.50
   2  -2 -12   15.91    4.04
  -2  -2  12   20.30    1.96
  -2   2  12   23.66    2.13
  -2   2  12   17.92    3.62
  -2  -2  12   21.21    1.97
  -2   2  12   19.46    1.93
   2   2 -11  286.47   10.07
   2  -2 -11  308.41   10.66
   2  -2 -11  263.18    9.60
   2   2 -11  291.91   10.41
  -2   2  11  304.65    9.78
  -2  -2  11  319.58    9.87
  -2  -2  11  288.70    9.45
  -2  -2  11  275.67   15.20
  -2   2  11  279.22   14.94
   2   2 -11  294.78   10.73
   2  -2 -11  278.73   10.75
   2   2 -11  302.72   17.63
   2  -2 -11  313.95   18.44
  -2  -2  11  297.47   10.07
  -2   2  11  307.37   10.25
  -2   2  11  281.80   15.53
  -2  -2  11  279.52    9.89
  -2   2  11  310.11   10.25
  -2   2  11  302.84   10.20
   2   2 -10   78.62    4.14
   2  -2 -10   89.04    4.60
   2  -2 -10   69.60    3.79
   2   2 -10   75.86    4.34
   2  -2 -10   78.02    3.97
  -2   2  10   81.71    3.94
  -2  -2  10   78.38    3.73
  -2  -2  10   79.49    3.85
  -2  -2  10   78.10    7.19
  -2   2  10   80.13    7.03
   2  -2 -10   82.91    4.78
   2   2 -10   83.35    4.61
   2   2 -10   88.57    8.97
   2  -2 -10   71.43    8.40
  -2  -2  10   78.62    3.99
  -2   2  10   80.09    4.12
  -2   2  10   82.23    7.45
   2  -2 -10   78.10    3.94
  -2   2  10   76.19    4.05
  -2  -2  10   70.46    3.81
  -2   2  10   76.17    4.01
   2   2  -9   75.65    3.93
   2  -2  -9   73.81    4.11
   2  -2  -9   67.51    3.63
   2   2  -9   77.14    4.17
  -2  -2   9   70.45    3.64
  -2   2   9   68.05    3.58
  -2  -2   9   68.27    3.30
  -2  -2   9   65.96    6.36
  -2   2   9   71.26    6.22
   2  -2  -9   66.76    4.12
   2   2  -9   70.17    4.18
   2  -2  -9   64.31    7.58
   2   2  -9   76.04    7.96
  -2  -2   9   72.14    3.64
  -2   2   9   68.57    6.45
   2  -2  -9   68.78    3.67
  -2  -2   9   68.36    3.55
  -2   2   9   68.99    3.64
   2   2  -8    0.13    0.43
   2  -2  -8    0.59    0.58
   2  -2  -8    0.28    0.53
   2   2  -8    0.47    0.56
  -2   2   8    0.43    0.77
  -2  -2   8   -0.11    0.35
  -2  -2   8   -0.11    0.39
   2   2  -8    1.98    0.81
   2  -2  -8    1.12    0.77
   2  -2  -8    1.31    1.35
   2   2  -8    1.96    1.50
  -2   2   8    0.77    0.79
  -2  -2   7   95.90    3.76
  -2   2   7   84.11    5.96
   2   2  -7   82.65    7.67
   2  -2  -7  102.94    8.37
  -2   2   7   95.14    6.62
  -2   2   6   57.98    4.60
  -2  -2   6   54.96    2.55
   2  -2  -6   54.40    5.12
   2  -2  -6   62.85    5.93
   2   2  -6   57.13    5.73
  -2   2   6   59.01    4.41
  -2   2   5 1052.31   30.63
   2   2  -5 1088.98   27.98
   2  -2  -5 1120.21   28.06
  -2  -2   5 1016.56   27.72
   2  -2  -5 1110.83   33.43
   2  -2  -5 1047.47   34.13
   2   2  -5 1119.76   34.56
  -2   2   5 1073.90   31.14
   2   2  -4    2.59    1.16
   2  -2  -4    0.66    0.76
  -2   2   4    1.38    0.59
   2   2  -4    1.03    0.43
   2  -2  -4    0.97    0.49
   2   2  -4    1.16    0.47
  -2   2   4    1.62    0.62
   2   2  -4    0.35    0.80
   2  -2  -4    0.69    0.79
   2  -2  -4   -0.63    0.73
   2   2  -4    0.92    0.46
   2  -2  -3  313.01   12.77
  -2   2   3  325.25   10.10
   2   2  -3  337.39   13.00
   2   2  -3  317.14    9.62
   2  -2  -3  342.76   13.37
   2   2  -3  343.89   13.41
   2   2  -3  321.74   10.48
   2  -2  -3  321.79   12.96
  -2   2   3  324.72   10.30
  -2   2   2   14.11    1.15
   2  -2  -2   12.53    1.41
   2  -2  -2   15.04    1.64
   2   2  -2   13.21    2.01
   2   2  -2   12.20    1.47
   2  -2  -2   14.90    2.21
   2  -2  -2   15.56    2.25
   2   2  -2   17.83    2.40
   2  -2  -1  496.53   12.86
   2  -2  -1  518.33   16.56
   2   2  -1  502.51   15.37
   2  -2  -1  461.44   12.06
   2   2  -1  517.50   15.62
   2  -2  -1  479.53   13.03
   2  -2  -1  487.25   15.89
   2   2  -1  506.90   16.05
   2   2   0   72.22    4.98
   2  -2   0   78.02    5.18
   2  -2   0   74.75    5.11
   2   2   0   67.87    4.34
   2   2   0   72.89    4.51
   2   2   0   74.00    4.75
   2  -2   0   77.09    4.86
   2   2   1   15.00    2.28
   2  -2   1   18.63    2.56
   2   2   1   14.29    1.92
   2   2   1   17.04    2.02
   2  -2   1   18.32    2.49
   2   2   1   17.52    2.17
   2  -2   1   19.37    2.29
   2   2   2  104.74    6.54
   2  -2   2  113.77    6.79
   2   2   2  104.34    3.99
   2   2   2   88.87    5.25
   2  -2   2   97.80    6.17
   2  -2   2  102.71    5.73
   2   2   2  111.64    5.84
   2   2   3  125.29    7.61
   2  -2   3  134.14    7.91
   2   2   3  135.24    6.66
   2  -2   3  132.46    6.69
   2   2   3  123.28    4.65
   2  -2   3  125.66    4.72
   2  -2   3  126.96    4.73
   2   2   3  127.09    4.72
   2   2   3  129.10    6.51
   2  -2   4  105.27    7.32
   2   2   4  100.15    7.08
   2   2   4   97.67    4.09
   2  -2   4   92.61    4.06
   2  -2   4   95.74    4.12
   2   2   4  103.24    4.15
   2  -2   4  101.75    4.73
   2  -2   5 1155.49   36.75
   2   2   5 1169.78   36.30
   2  -2   5 1086.12   29.72
   2   2   5 1086.56   29.61
   2  -2   5 1073.74   29.63
   2   2   5 1150.73   29.67
   2  -2   5 1098.07   31.39
   2  -2   6  156.73   10.69
   2   2   6  153.54   10.35
   2   2   6  146.07    8.41
   2  -2   6  166.06    8.02
   2  -2   6  159.33    6.36
   2   2   6  154.82    6.23
   2  -2   6  166.31    6.45
   2   2   6  160.94    6.29
   2  -2   7  662.01   18.35
   2  -2   7  679.52   18.70
   2   2   7  657.23   18.36
   2  -2   7  647.93   18.38
   2   2   7  649.67   18.45
   2  -2   7  646.55   18.82
   2  -2   7  659.09   18.38
   2   2   7  640.86   18.37
   2  -2   7  643.06   18.41
   2   2   7  640.10   18.37
   2  -2   7  633.39   18.63
   2   2   7  661.28   18.75
   2   2   7  653.57   18.66
   2   2   7  642.27   18.68
   2  -2   7  645.20   18.67
   2  -2   7  646.05   19.03
   2  -2   7  666.96   27.38
   2   2   7  673.15   27.27
   2   2   7  681.30   19.12
   2   2   7  671.93   18.06
   2   2   7  666.81   18.17
   2  -2   7  672.70   18.19
   2  -2   7  688.33   18.29
   2  -2   7  666.61   18.17
   2  -2   7  646.97   18.44
   2   2   7  698.63   19.65
   2  -2   7  656.43   19.47
   2  -2   7  665.00   19.61
   2   2   7  674.62   19.55
   2   2   7  661.48   23.62
   2  -2   7  651.24   22.28
   2  -2   7  661.46   18.63
   2  -2   8   64.47    3.50
   2   2   8   69.13    3.33
   2  -2   8   68.21    3.35
   2  -2   8   68.03    3.68
   2   2   8   65.59    3.33
   2   2   8   69.45    3.42
   2  -2   8   68.90    3.42
   2  -2   8   62.04    3.28
   2  -2   8   66.07    3.59
   2   2   8   64.37    3.57
   2   2   8   68.34    3.65
   2  -2   8   67.94    3.65
   2   2   8   67.88    3.61
   2  -2   8   63.35    3.70
   2  -2   8   74.48    8.02
   2   2   8   68.49    7.67
   2   2   8   64.81    3.77
   2  -2   8   61.79    3.17
   2  -2   8   67.74    3.26
   2   2   8   66.45    3.12
   2   2   8   69.08    3.16
   2   2   8   69.74    3.35
   2  -2   8   64.55    3.21
   2  -2   8   66.57    4.01
   2  -2   8   65.22    4.05
   2   2   8   72.91    4.22
   2   2   8   68.23    4.07
   2  -2   8   65.10    3.43
   2   2   8   63.90    5.98
   2  -2   8   70.97    5.75
   2  -2   9  464.98   14.65
   2  -2   9  488.26   23.34
   2   2   9  444.32   22.70
   2   2   9  477.52   14.79
   2  -2   9  459.26   14.05
   2   2   9  430.04   13.65
   2   2   9  463.76   13.54
   2  -2   9  461.46   13.78
   2  -2   9  456.48   13.76
   2   2   9  472.45   13.59
   2  -2   9  487.90   15.20
   2   2   9  479.89   15.32
   2  -2   9  479.76   15.23
   2   2   9  489.62   15.41
   2   2   9  471.00   14.47
   2   2   9  439.33   13.68
   2  -2   9  466.51   14.25
   2  -2   9  457.75   13.85
   2   2   9  465.12   13.78
  -2  -2  -9  461.73   13.39
   2   2   9  460.05   14.45
   2  -2   9  444.17   14.28
   2   2   9  466.30   14.48
   2   2   9  462.76   14.27
   2  -2   9  462.41   14.38
   2   2   9  469.50   19.92
   2  -2   9  443.34   18.55
   2  -2   9  470.24   14.39
   2  -2   9  482.12   13.85
   2   2   9  486.53   13.91
   2  -2   9  479.86   13.88
   2   2   9  489.64   13.96
   2   2  10   31.55    4.56
   2  -2  10   30.39    2.67
   2   2  10   31.65    2.77
   2  -2  10   32.31    2.80
   2   2  10   29.19    2.69
   2   2  10   33.02    2.39
   2  -2  10   25.77    2.18
   2   2  10   27.93    1.99
   2  -2  10   29.41    2.14
   2   2  10   26.65    1.95
   2  -2  10   31.67    5.32
   2   2  10   20.31    4.40
   2  -2  10   33.34    2.62
   2   2  10   31.71    2.45
   2   2  10   23.30    1.96
   2  -2  10   31.14    2.35
   2   2  10   30.70    2.11
   2  -2  10   31.83    2.23
  -2  -2 -10   29.09    1.95
   2  -2  10   25.28    2.28
   2   2  10   25.78    2.33
   2   2  10   27.30    2.34
   2  -2  10   27.08    2.36
   2  -2  10   28.17    2.34
   2  -2  10   30.53    2.19
   2  -2  10   27.25    2.09
   2   2  10   32.90    2.24
   2   2  10   30.74    2.18
   2  -2  10   28.22    2.31
   2   2  11    5.61    1.08
   2  -2  11    3.21    0.72
   2   2  11    4.46    1.11
   2  -2  11    4.73    1.14
   2   2  11    5.83    1.24
   2  -2  11    7.09    1.28
   2   2  11    4.75    0.94
   2   2  11    4.36    0.81
   2  -2  11    4.94    0.99
   2   2  11    6.50    1.12
   2   2  11    3.97    0.77
   2  -2  11    2.88    0.76
   2  -2  11    5.93    0.97
   2  -2  11    3.35    0.80
   2   2  11    4.20    0.85
   2   2  11    4.98    0.94
   2  -2  11    4.47    0.87
   2   2  11    2.72    1.37
   2   2  11    4.67    1.09
   2  -2  11    4.25    0.92
   2   2  11    7.02    1.24
   2  -2  11    5.28    0.98
   2  -2  11    8.50    2.87
   2   2  11    3.96    2.00
   2  -2  11    4.23    0.97
   2   2  11    4.58    0.87
   2   2  12   13.33    1.45
   2  -2  12   11.22    1.39
   2   2  12   12.73    1.42
   2  -2  12   10.62    1.33
   2  -2  12   11.58    1.60
   2   2  12    9.52    1.52
   2  -2  12   14.30    1.74
   2   2  12   11.44    1.58
   2   2  12   10.38    1.28
   2   2  12   11.04    1.27
   2  -2  12   14.11    1.20
   2  -2  12   13.43    1.45
   2   2  12   11.09    1.14
   2  -2  12   12.01    1.31
   2   2  12   12.05    1.38
   2  -2  12   13.38    1.59
   2   2  12   12.61    1.59
   2   2  12   13.00    1.57
   2   2  12   10.91    1.45
   2  -2  12   12.79    1.40
   2  -2  12   12.45    1.45
   2   2  13   23.23    1.91
   2   2  13   24.92    1.99
   2  -2  13   25.47    1.75
   2  -2  13   25.53    1.82
   2  -2  13   22.96    2.06
   2   2  13   24.53    2.13
   2  -2  13   22.73    2.02
   2   2  13   25.60    2.17
   2   2  13   26.55    2.05
   2   2  13   23.84    1.97
   2   2  13   24.41    1.78
   2  -2  13   20.67    1.56
   2  -2  13   25.87    1.98
   2   2  13   22.70    2.01
   2  -2  14   11.45    0.99
   2   2  14   11.37    1.07
   2  -2  14   10.67    1.23
   2   2  14   12.17    1.32
   2   2  14   12.09    1.17
   2   2  14   13.83    1.22
   2  -2  14   11.87    0.91
   2   2  14   10.22    0.93
   2  -2  14   13.55    1.26
   2   2  14   10.93    1.20
   2  -2  15   99.35    3.30
   2   2  15  103.34    3.42
  -2  -3  16   37.36    1.80
  -2   3  16   44.51    1.92
  -2  -3  16   39.10    1.86
  -2  -3  16   39.35    1.82
  -2   3  16   45.20    1.92
   2   3 -16   38.36    1.80
   2   3 -16   36.51    1.71
   2  -3 -16   43.68    1.96
  -2   3  15   76.45    3.32
  -2  -3  15   74.79    3.27
   2  -3 -15   78.13    3.54
   2  -3 -15   84.62    3.71
   2   3 -15   77.59    3.48
   2   3 -15   84.95    3.63
   2  -3 -15   85.69    3.58
   2   3 -15   85.30    3.53
  -2  -3  15   87.90    3.54
  -2   3  15   86.15    3.57
  -2   3  15   91.31    3.61
  -2  -3  15   88.65    3.52
  -2  -3  14   33.31    2.17
  -2   3  14   34.63    2.22
   2  -3 -14   36.13    2.54
   2   3 -14   39.39    2.60
   2   3 -14   40.12    2.60
   2  -3 -14   38.10    2.64
   2  -3 -14   42.89    2.69
   2   3 -14   37.82    2.48
  -2  -3  14   40.10    2.47
  -2   3  14   38.96    2.47
  -2   3  14   40.42    2.48
  -2  -3  14   38.99    2.44
  -2   3  13   16.04    1.57
  -2  -3  13   14.72    1.45
   2  -3 -13   16.95    1.89
   2   3 -13   17.25    1.83
   2   3 -13   15.92    1.78
   2  -3 -13   13.34    1.74
   2  -3 -13   16.89    1.89
   2   3 -13   14.42    1.67
  -2  -3  13   18.06    1.72
  -2   3  13   15.44    1.69
  -2  -3  13   17.29    1.71
  -2   3  13   16.36    1.71
   2  -3 -12   59.36    3.72
   2   3 -12   61.23    3.64
  -2   3  12   57.04    3.16
  -2  -3  12   56.11    3.09
  -2  -3  12   54.77    3.06
   2   3 -12   52.71    6.48
   2  -3 -12   54.88    3.64
   2   3 -12   55.00    3.60
   2  -3 -12   55.43    3.72
   2   3 -12   65.95    7.27
   2  -3 -12   51.07    6.84
  -2  -3  12   57.90    3.37
  -2   3  12   55.08    3.43
  -2  -3  12   51.46    3.20
  -2   3  12   58.19    3.47
  -2   3  12   59.14    3.46
  -2   3  11    0.31    0.57
  -2  -3  11    0.29    0.45
   2   3 -11    1.45    1.49
   2  -3 -11    0.78    1.14
   2  -3 -11    0.57    0.73
   2  -3 -11    1.13    0.82
   2   3 -11    0.18    0.61
   2  -3 -11    0.54    0.64
   2   3 -11    0.28    0.52
   2  -3 -11    0.84    0.60
   2   3 -11    0.17    0.69
  -2  -3  11    0.12    0.42
  -2  -3  11    0.48    0.86
  -2  -3  11    0.59    1.05
  -2   3  11    0.54    0.79
  -2   3  11   -0.49    0.87
   2   3 -11    0.69    1.23
  -2   3  11   -0.58    0.85
  -2  -3  11    0.72    0.52
  -2   3  11    0.12    0.42
  -2   3  11    0.30    0.58
   2  -3 -11    0.54    0.59
  -2  -3  11    0.57    0.51
  -2   3  11   -0.15    0.61
   2   3 -10  106.50    4.85
   2  -3 -10  109.88    5.28
   2  -3 -10  100.85    4.83
   2   3 -10   99.59    5.06
  -2   3  10  108.30    4.63
  -2  -3  10   99.64    4.44
  -2  -3  10  103.45    4.50
  -2  -3  10   97.63    8.36
  -2   3  10  101.98    7.96
   2  -3 -10   95.74    5.14
   2   3 -10   98.85    5.13
   2  -3 -10  108.02    5.39
   2   3 -10  106.82    9.59
   2  -3 -10   99.77    9.57
  -2  -3  10  102.69    4.72
  -2   3  10   93.39    8.11
   2  -3 -10  106.19    4.88
  -2  -3  10  105.12    4.74
  -2   3  10   95.95    4.68
   2  -3  -9  194.34    7.85
   2  -3  -9  197.24    7.97
   2   3  -9  211.84    7.72
   2  -3  -9  210.05    7.84
   2   3  -9  205.06    8.04
  -2  -3   9  218.13    7.52
  -2  -3   9  208.80    7.28
  -2   3   9  217.42    7.60
  -2   3   9  194.64   11.10
   2  -3  -9  217.87    8.26
   2   3  -9  218.05    8.26
   2  -3  -9  218.72    8.30
   2  -3  -9  208.63   13.89
   2   3  -9  221.52   13.84
  -2  -3   9  215.33    7.56
  -2   3   9  217.85   12.13
   2  -3  -9  211.14    7.54
  -2  -3   9  217.03    7.56
  -2   3   9  209.67    7.62
   2  -3  -8   25.50    2.16
   2   3  -8   30.70    2.25
   2   3  -8   31.05    2.49
   2  -3  -8   28.34    2.29
  -2  -3   8   28.51    1.93
  -2   3   8   26.72    3.43
  -2   3   8   30.29    3.87
   2   3  -8   32.16    4.80
   2  -3  -8   32.97    4.92
   2  -3  -8   27.20    2.34
   2   3  -8   38.06    2.72
   2  -3  -8   28.98    2.39
  -2  -3   8   27.24    2.02
   2  -3  -8   31.87    2.28
  -2  -3   8   27.47    2.01
  -2   3   7  400.26   15.61
  -2   3   7  417.25   16.48
   2  -3  -7  426.69   18.63
  -2  -3   7  415.65   12.04
   2  -3  -7  404.55   18.60
   2   3  -7  422.98   18.76
  -2   3   6    0.77    0.70
  -2  -3   6    0.65    0.36
  -2   3   6    2.40    1.07
   2   3  -6    0.47    0.96
   2  -3  -6    1.38    0.94
   2  -3  -5  574.22   20.81
   2   3  -5  552.60   20.45
   2  -3  -5  529.29   20.07
  -2   3   5  534.66   17.02
  -2  -3   5  540.95   14.73
   2   3  -5  510.58   15.01
  -2   3   5  539.11   17.69
   2  -3  -4  349.42   14.64
   2   3  -4  368.24   14.56
   2  -3  -4  350.20   14.36
   2   3  -4  347.90    9.94
   2  -3  -4  357.35   10.02
  -2   3   4  341.69   11.28
   2   3  -4  331.80   10.33
  -2  -3   4  349.16    9.98
  -2   3   4  323.72   11.61
   2  -3  -4  368.20   14.71
   2  -3  -3   13.79    2.37
   2  -3  -3   12.46    2.17
   2   3  -3   15.06    2.36
   2  -3  -3   11.05    1.63
   2   3  -3   12.73    1.08
   2  -3  -3   13.11    1.12
  -2   3   3   12.52    1.19
   2   3  -3   13.93    1.28
  -2  -3   3   14.06    1.13
   2  -3  -3   14.05    2.29
  -2   3   3   11.78    1.25
   2   3  -3   12.49    2.15
   2  -3  -2   85.92    5.55
   2   3  -2   96.13    5.85
   2  -3  -2   86.87    4.49
   2   3  -2   80.93    3.50
   2  -3  -2   87.33    5.49
   2   3  -2   89.33    5.79
   2  -3  -2   87.36    4.05
   2  -3  -2   88.24    5.98
   2   3  -1  861.20   25.36
   2  -3  -1  835.97   25.24
   2   3  -1  809.22   21.91
   2  -3  -1  846.43   23.10
   2  -3  -1  864.91   24.97
   2   3  -1  842.27   25.58
   2  -3  -1  792.22   21.38
   2   3  -1  860.70   25.50
   2  -3  -1  847.14   26.42
   2  -3   0  167.45    8.61
   2  -3   0  160.74    7.64
   2   3   0  165.45    7.64
   2   3   0  167.45    5.62
   2  -3   0  163.13    6.08
   2  -3   0  164.85    8.17
   2   3   0  173.03    8.22
   2   3   0  158.62    5.60
   2   3   0  168.94    7.89
   2   3   0  183.52    8.14
   2  -3   1 2234.58   63.92
   2   3   1 2461.89   62.79
   2  -3   1 2411.99   62.58
   2  -3   1 2363.41   63.90
   2   3   1 2367.58   63.80
   2   3   1 2486.37   63.11
   2   3   1 2390.87   62.82
   2   3   1 2260.42   59.48
   2   3   2   37.41    3.18
   2  -3   2   38.15    3.21
  -2  -3  -2   29.11    1.99
   2  -3   2   33.89    1.97
   2   3   2   36.04    2.00
   2  -3   2   36.87    3.74
   2   3   2   32.36    3.49
   2   3   2   33.71    1.98
   2   3   2   35.45    3.27
   2  -3   3   87.23    6.02
   2  -3   3   82.06    5.04
   2   3   3   79.67    5.02
   2   3   3   82.33    3.49
   2   3   3   80.19    3.45
   2  -3   3   83.71    3.53
   2  -3   3   90.18    3.65
   2   3   3   79.06    5.24
   2   3   3   82.63    3.48
   2  -3   3   85.94    6.22
   2   3   3   83.81    6.01
   2  -3   4  383.94   11.67
   2   3   4  400.39   11.65
   2  -3   4  390.29   11.74
   2   3   4  398.00   11.68
   2   3   4  381.29   11.40
   2  -3   4  420.77   16.83
   2   3   4  406.05   16.41
   2  -3   5   87.82    3.99
   2   3   5   87.43    3.92
   2  -3   5   85.20    3.97
   2   3   5   84.58    3.89
  -2  -3  -5   80.81    4.58
   2  -3   5   78.99    6.82
   2   3   5   92.22    7.13
   2   3   5   83.23    3.53
   2  -3   6   18.87    3.50
   2   3   6   16.20    3.17
   2  -3   6   18.00    1.76
   2   3   6   21.59    1.87
   2  -3   6   18.68    1.80
   2   3   6   17.75    1.69
   2   3   7    3.91    0.81
   2  -3   7    2.26    0.69
   2   3   7    3.11    0.77
   2   3   7    4.01    0.86
   2  -3   7    3.82    0.78
   2  -3   7    4.57    0.86
   2   3   7    3.41    0.72
   2   3   7    4.37    1.49
   2   3   7    3.19    0.83
   2   3   7    2.81    0.71
   2  -3   7    3.89    0.83
   2  -3   7    3.13    0.81
   2   3   7    3.27    0.82
   2  -3   7    3.18    0.83
   2  -3   7    3.46    0.82
   2  -3   7    2.85    0.69
   2  -3   7    3.86    0.78
   2   3   7    3.64    0.73
   2  -3   7    4.32    0.85
   2  -3   7    3.80    1.72
   2   3   7    1.82    1.40
   2   3   7    4.17    0.90
   2  -3   7    3.34    0.86
   2  -3   7    3.01    0.73
   2   3   7    4.08    0.70
   2  -3   7    2.19    0.61
   2  -3   7    2.17    0.77
   2   3   7    4.74    0.96
   2  -3   7    3.15    0.89
   2   3   7    3.47    0.87
   2  -3   8    0.69    0.46
   2   3   8    1.89    0.57
   2  -3   8    0.79    0.59
   2   3   8    0.28    0.35
   2  -3   8    0.70    1.02
   2   3   8   -0.69    0.71
   2   3   8    0.63    0.51
   2  -3   8    1.06    0.66
   2  -3   8    0.98    0.54
   2   3   8    0.53    0.50
   2   3   8    0.74    0.42
   2  -3   8    0.72    0.49
   2   3   8    1.13    0.57
   2  -3   8    0.87    0.55
   2   3   8    0.99    0.60
   2  -3   8    0.44    0.47
   2   3   8    0.33    0.40
   2   3   8    0.99    0.88
   2   3   8    0.14    0.59
   2   3   8    0.57    0.49
   2  -3   8    0.42    0.50
   2   3   8    1.78    0.69
   2  -3   8    0.42    0.57
   2  -3   8    0.96    0.53
   2  -3   8    0.48    0.59
   2   3   8    2.26    0.89
   2  -3   8    0.86    0.63
   2  -3   8    0.87    0.69
   2   3   8    0.17    0.56
   2  -3   8    0.14    0.51
   2   3   9  210.51    8.43
   2  -3   9  206.74    8.25
   2  -3   9  210.58    8.38
   2   3   9  219.39    8.49
   2   3   9  207.49    7.08
   2   3   9  222.84    7.20
   2  -3   9  208.05    7.44
   2   3   9  214.71    7.36
   2   3   9  227.87    8.36
   2  -3   9  211.04    8.07
   2  -3   9  221.37   14.43
   2   3   9  208.89   14.09
   2   3   9  203.59    7.42
   2  -3   9  205.46    7.72
   2   3   9  213.85    7.35
   2  -3   9  219.97    7.55
   2   3   9  222.91    7.48
   2  -3   9  211.73    7.35
   2   3   9  224.54    7.49
   2  -3   9  206.08    7.32
   2   3   9  220.18    8.11
   2   3   9  212.24    8.02
   2   3   9  212.62    7.85
   2  -3   9  211.73    7.81
   2  -3   9  204.39    8.18
   2   3   9  212.48   12.48
   2  -3   9  212.74    7.88
   2   3  10  211.84   13.17
   2   3  10  226.52    8.20
   2  -3  10  245.84    8.97
   2  -3  10  226.51   14.91
   2   3  10  250.28    9.13
   2   3  10  250.11   15.82
   2   3  10  248.35    8.55
   2  -3  10  240.90    8.24
   2   3  10  224.32    7.76
   2   3  10  226.21    7.78
   2   3  10  246.44    9.35
   2  -3  10  247.31    9.29
   2   3  10  242.04    9.28
   2  -3  10  246.23    9.24
   2   3  10  252.36    8.89
   2  -3  10  249.14    8.15
   2  -3  10  243.86    8.60
   2  -3  10  246.93    8.33
   2   3  10  239.83    8.02
  -2  -3 -10  245.01    8.06
   2   3  10  236.64    8.81
   2   3  10  237.44    8.81
   2   3  10  242.25    8.70
   2  -3  10  242.25    8.66
   2   3  10  249.33    8.27
   2  -3  10  257.57    8.22
   2   3  10  249.01    8.24
   2  -3  10  251.99    8.20
   2  -3  10  241.06    8.62
   2  -3  10  254.90    9.18
   2   3  11  184.81    7.06
   2  -3  11  185.32    6.42
   2  -3  11  184.65    7.52
   2   3  11  181.62    7.60
   2  -3  11  190.46    7.65
   2   3  11  187.54    7.67
   2   3  11  179.39    6.28
   2  -3  11  181.59    6.71
   2   3  11  191.39    6.93
   2  -3  11  193.13    7.07
   2  -3  11  188.01    6.80
   2   3  11  177.85    6.33
  -2  -3 -11  185.82    6.52
   2   3  11  184.68    6.63
   2   3  11  197.32    6.75
   2  -3  11  170.87    6.51
   2  -3  11  178.08    6.57
   2  -3  11  184.20    6.90
   2  -3  11  187.16    7.47
   2   3  11  189.88    7.28
   2  -3  11  191.70    7.07
   2   3  11  178.83    6.71
   2  -3  11  196.28    7.42
   2  -3  12   78.57    3.58
   2   3  12   75.98    3.71
   2   3  12   68.62    3.05
   2  -3  12   71.22    3.08
  -2  -3 -12   66.97    3.20
   2  -3  12   84.16    4.29
   2   3  12   79.07    4.22
   2  -3  12   75.79    4.11
   2   3  12   73.85    4.12
   2   3  12   69.33    3.51
   2  -3  12   73.96    3.83
   2  -3  12   73.97    3.61
   2  -3  12   69.99    3.44
   2   3  12   68.66    3.43
   2   3  12   67.73    3.41
   2  -3  12   72.77    3.50
   2  -3  12   71.75    3.73
   2   3  12   78.57    3.90
   2  -3  12   72.30    3.50
   2  -3  12   78.78    4.08
   2   3  12   73.46    3.95
   2   3  12   72.65    3.57
   2  -3  13  133.56    5.23
   2   3  13  127.95    4.84
   2  -3  13  132.57    4.78
   2  -3  13  125.39    4.76
   2   3  13  124.78    5.18
   2   3  13  130.26    5.25
   2   3  13  123.06    5.35
   2   3  13  125.69    5.39
   2  -3  13  123.26    5.28
   2   3  13  125.04    5.41
   2  -3  13  133.18    5.46
   2   3  13  131.19    4.82
   2   3  13  120.62    4.53
   2   3  13  139.27    5.36
   2  -3  13  131.22    4.62
   2  -3  13  137.41    5.42
   2   3  13  127.55    5.07
   2   3  14    0.87    0.53
   2  -3  14    0.49    0.36
   2   3  14    0.73    0.44
   2   3  14    0.91    0.42
   2  -3  14    0.87    0.40
   2   3  14    0.79    0.34
   2   3  14    0.50    0.41
   2  -3  14    1.28    0.50
   2   3  14    0.58    0.38
   2  -3  14    0.66    0.44
   2   3  14    0.67    0.39
   2   3  14    0.30    0.32
   2  -3  14    0.70    0.32
   2   3  15   57.23    2.24
   2  -3  15   53.43    2.16
   2  -3  15   50.70    2.06
  -2  -4  16    0.18    0.20
  -2  -4  16    0.17    0.20
   2   4 -16    0.04    0.22
   2   4 -16    0.08    0.23
  -2  -4  16    0.59    0.24
   2   4 -15   15.05    1.27
  -2   4  15   13.50    1.10
   2   4 -15   12.84    1.15
   2   4 -15   10.97    1.05
   2  -4 -15   14.37    1.29
  -2  -4  15   11.68    1.11
  -2   4  15   14.30    1.22
   2  -4 -15   14.84    1.29
  -2  -4  15   13.33    1.15
  -2   4  15   13.86    1.21
   2   4 -14   70.92    3.53
  -2   4  14   69.99    3.23
  -2  -4  14   68.67    3.14
   2  -4 -14   68.53    3.48
   2  -4 -14   69.41    3.61
   2   4 -14   73.27    3.45
   2   4 -14   71.22    3.50
  -2  -4  14   75.15    3.46
  -2   4  14   71.85    3.48
   2  -4 -14   70.92    3.61
   2   4 -14   67.46    3.25
  -2  -4  14   75.46    3.45
  -2   4  14   78.57    3.58
   2   4 -13   34.77    2.54
  -2   4  13   34.57    2.26
  -2  -4  13   29.46    2.07
   2   4 -13   29.99    2.34
   2  -4 -13   33.70    2.53
   2   4 -13   37.18    2.61
   2  -4 -13   30.71    2.53
  -2  -4  13   32.98    2.35
  -2   4  13   35.79    2.50
   2  -4 -13   34.04    2.58
  -2  -4  13   30.15    2.26
  -2   4  13   36.94    2.52
   2   4 -12  156.65    6.62
   2  -4 -12  148.09    6.13
  -2   4  12  164.61    6.10
  -2  -4  12  159.20    5.96
  -2  -4  12  151.92    6.08
  -2  -4  12  161.80    6.37
  -2   4  12  164.94    6.55
   2  -4 -12  153.07    6.06
  -2   4  12  160.56    6.44
   2   4 -12  165.93    6.76
   2  -4 -12  165.50    6.80
   2  -4 -12  161.05    6.84
  -2  -4  12  157.57    6.34
  -2   4  12  164.94    6.58
   2  -4 -12  168.96    6.95
  -2  -4  11  171.17    6.79
  -2   4  11  188.73    7.23
   2   4 -11  164.64   12.07
   2  -4 -11  151.03   12.19
   2  -4 -11  173.67    7.37
   2   4 -11  181.77    7.29
   2  -4 -11  173.34    7.29
   2  -4 -11  174.14    7.42
   2  -4 -11  167.59    6.89
   2   4 -11  176.08   12.37
  -2  -4  11  177.69    6.85
   2  -4 -11  171.26    6.83
  -2   4  11  184.46    7.16
  -2   4  11  173.33    6.89
  -2  -4  11  182.19   11.79
  -2  -4  11  146.16   10.05
  -2   4  11  164.65   10.31
  -2   4  11  186.11    6.58
  -2  -4  11  184.09    6.49
  -2  -4  11  171.68    6.60
   2  -4 -11  178.15   12.22
   2  -4 -10  296.21   10.43
   2  -4 -10  300.78   10.31
   2   4 -10  289.31   16.53
  -2   4  10  258.45   14.52
  -2  -4  10  281.62    9.77
  -2   4  10  291.53    9.96
  -2  -4  10  278.84   15.42
  -2   4  10  254.33   13.85
   2  -4 -10  298.97   10.52
   2  -4 -10  300.79   10.61
   2   4 -10  285.44   10.35
   2   4 -10  304.16   16.66
   2  -4 -10  288.39   16.77
  -2   4  10  312.42    9.66
  -2  -4  10  292.13    9.52
  -2  -4  10  305.27    9.77
  -2  -4  10  297.14    9.92
  -2  -4   9    6.16    1.03
   2  -4  -9    6.03    2.29
   2   4  -9   11.45    3.07
   2  -4  -9    8.54    1.38
   2   4  -9    7.06    1.29
   2  -4  -9    6.94    1.29
   2  -4  -9    6.07    1.17
   2  -4  -9    6.52    1.22
   2   4  -9    4.46    1.97
  -2   4   9    8.52    2.31
  -2  -4   9    5.77    0.97
  -2   4   9    5.80    0.98
  -2  -4   9    5.35    0.95
  -2   4   9    5.72    1.76
   2  -4  -9    7.65    1.20
  -2  -4   9    5.58    0.98
  -2   4   9    8.07    1.18
  -2   4   8   74.02    6.43
   2  -4  -8   84.22    7.73
   2   4  -8   90.19    8.02
  -2  -4   8   96.21    4.06
   2  -4  -8   90.12    4.54
   2  -4  -8   97.93    4.83
   2  -4  -8   87.28    4.48
   2   4  -8   94.90    4.56
   2  -4  -8   87.69    4.43
   2   4  -8   86.79    7.91
   2  -4  -8   81.68    7.85
  -2  -4   8   87.44    4.03
  -2   4   8   89.62    4.07
   2  -4  -8   88.10    4.25
  -2  -4   8   88.29    4.02
  -2   4   8   82.62    6.46
   2  -4  -7   57.23    3.35
  -2  -4   7   59.05    2.96
  -2   4   7   58.10    4.75
   2   4  -7   78.30    6.89
   2  -4  -7   61.40    6.17
   2  -4  -7   55.02    3.28
   2  -4  -7   59.03    3.52
   2  -4  -7   59.86    6.16
  -2   4   7   54.58    5.01
   2   4  -7   56.65    6.06
   2   4  -6   59.07    5.80
   2  -4  -6   67.38    6.05
  -2  -4   6   67.05    3.10
  -2   4   6   67.13    5.14
   2   4  -6   68.03    6.30
   2  -4  -6   62.42    5.40
  -2   4   6   67.17    4.63
   2  -4  -5  108.35    7.92
   2  -4  -5   91.81    6.74
   2   4  -5  105.15    7.18
  -2  -4   5   93.43    3.75
   2   4  -5   89.75    3.93
   2  -4  -5   98.94    7.12
  -2   4   5   87.59    5.42
   2   4  -5   92.82    7.15
   2  -4  -5   99.81    6.45
  -2   4   5   82.06    4.77
   2   4  -4  295.59   12.76
   2  -4  -4  316.63   12.99
   2   4  -4  279.75    9.00
  -2  -4   4  288.21    8.64
   2  -4  -4  291.84   13.08
  -2   4   4  268.91   10.27
   2  -4  -4  310.78   14.00
   2   4  -4  283.12    8.42
   2  -4  -4  288.54    8.47
   2  -4  -4  281.42   11.68
   2  -4  -3  326.05   13.23
   2   4  -3  328.98   13.24
  -2  -4   3  341.12    9.69
   2   4  -3  325.70   10.03
   2  -4  -3  341.19   13.80
   2  -4  -3  336.00   14.42
   2   4  -3  319.88    9.40
   2  -4  -3  329.10    9.47
   2  -4  -3  338.07   12.41
   2   4  -2 1142.84   32.42
   2  -4  -2 1111.41   32.36
   2   4  -2 1085.36   28.76
   2  -4  -2 1133.03   32.79
   2  -4  -2 1028.03   28.56
   2  -4  -2 1150.21   34.24
   2  -4  -2 1127.15   31.12
   2   4  -1  189.07    8.38
   2  -4  -1  184.84    8.31
   2   4  -1  179.86    6.18
   2  -4  -1  181.41    8.32
   2   4  -1  183.88    8.99
   2   4  -1  175.05    6.04
   2  -4  -1  175.98    7.36
   2  -4  -1  187.65    9.54
   2  -4   0  377.02   12.94
   2   4   0  401.65   14.29
   2   4   0  380.88   14.26
   2   4   0  364.01   10.90
   2  -4   0  361.54   12.22
   2   4   0  363.84   13.76
   2  -4   0  352.58   13.64
   2   4   0  385.53   13.38
   2  -4   0  376.92   13.30
   2   4   1  162.02    7.46
   2  -4   1  168.65    7.55
   2   4   1  165.16    5.85
   2   4   1  163.17    8.18
   2   4   1  168.49    5.82
   2  -4   1  170.87    8.44
   2   4   1  156.29    8.14
   2  -4   2  428.97   16.27
   2   4   2  397.62   14.04
   2  -4   2  421.52   14.25
   2   4   2  403.58   12.11
   2   4   2  426.51   15.45
   2  -4   2  420.17   15.76
   2   4   2  397.95   15.44
   2  -4   2  403.01   11.74
   2   4   2  420.25   11.78
   2   4   2  414.26   12.08
  -2  -4  -2  394.33   13.07
   2  -4   3   31.12    1.95
   2   4   3   27.24    1.82
   2   4   3   27.80    1.97
  -2  -4  -3   30.01    2.52
   2   4   3   30.32    2.03
   2   4   3   32.37    3.42
   2  -4   3   35.38    3.85
   2  -4   3   28.61    3.45
   2   4   3   27.33    3.42
   2   4   4   65.24    3.17
   2  -4   4   69.04    5.43
   2  -4   4   60.32    3.04
   2  -4   4   60.79    3.02
   2   4   4   59.44    2.97
   2   4   4   59.81    2.99
   2  -4   4   64.66    5.66
   2   4   4   59.77    5.33
  -2  -4  -5  105.21    5.95
   2  -4   5  115.91    8.23
   2   4   5  126.97    8.32
   2  -4   5  108.54    4.66
   2   4   5  110.07    4.59
   2  -4   5  111.70    4.71
   2   4   5  116.66    4.70
   2   4   5  113.74    4.59
   2  -4   6  626.88   17.80
   2   4   6  617.68   17.91
   2  -4   6  662.55   17.90
   2  -4   6  649.78   18.47
   2  -4   6  633.04   24.90
   2   4   6  637.01   24.61
   2  -4   6  651.53   17.72
   2   4   6  650.81   17.64
   2  -4   6  657.90   17.72
   2   4   6  645.51   18.33
   2  -4   6  640.04   18.59
   2  -4   6  632.07   18.21
   2  -4   6  621.34   18.18
   2   4   6  661.05   18.48
   2  -4   6  634.42   18.45
   2  -4   6  664.40   18.62
   2   4   6  633.15   18.38
   2   4   7    4.55    0.88
   2  -4   7    4.30    0.71
   2  -4   7    4.51    0.96
   2   4   7    3.19    0.81
   2   4   7    4.38    0.94
   2  -4   7    7.55    1.17
   2   4   7    5.38    0.86
   2  -4   7    2.95    0.72
   2  -4   7    3.12    0.69
   2  -4   7    3.73    0.76
   2   4   7    3.72    0.78
   2   4   7    4.93    0.89
   2   4   7    2.47    0.71
   2  -4   7    3.29    0.70
   2  -4   7    4.28    0.79
   2  -4   7    4.54    0.84
   2  -4   7    4.84    1.97
   2   4   7    5.24    2.07
   2  -4   7    4.26    0.89
   2   4   7    4.49    1.00
   2  -4   7    5.06    1.00
   2   4   7    5.48    1.03
   2   4   7    4.14    0.90
   2   4   7    4.48    0.94
   2  -4   7    4.31    0.96
   2  -4   7    2.94    0.78
   2  -4   7    4.00    0.89
   2  -4   7    5.24    0.85
   2   4   7    4.44    0.72
   2  -4   7    4.45    0.85
   2   4   8  504.14   15.08
   2  -4   8  504.71   15.61
   2  -4   8  508.99   23.08
   2   4   8  497.89   22.82
   2   4   8  505.52   15.81
   2  -4   8  484.74   14.84
   2  -4   8  518.02   15.19
   2   4   8  520.54   14.53
   2   4   8  486.91   14.69
   2  -4   8  520.90   14.98
   2   4   8  521.51   14.51
   2  -4   8  526.87   15.91
   2   4   8  526.65   15.95
   2  -4   8  530.48   16.02
   2   4   8  516.38   15.86
   2  -4   8  514.19   15.33
   2  -4   8  545.38   15.18
   2   4   8  509.83   14.95
   2  -4   8  504.80   14.34
   2  -4   8  502.88   14.91
   2   4   8  512.04   15.40
   2  -4   8  516.71   14.82
   2  -4   8  514.46   14.86
   2   4   8  525.67   14.88
   2   4   8  535.33   14.94
   2   4   8  500.21   15.54
  -2  -4  -8  528.04   14.57
   2   4   8  497.84   15.39
   2   4   8  527.12   15.66
   2  -4   8  510.88   15.36
   2  -4   8  512.56   15.85
   2  -4   8  508.34   15.42
   2   4   8  493.79   21.30
   2   4   9   37.56    2.59
   2  -4   9   41.34    2.62
   2  -4   9   48.32    3.23
   2  -4   9   43.36    3.12
   2   4   9   48.24    3.29
   2   4   9   44.15    3.13
   2   4   9   46.88    2.47
   2   4   9   47.15    2.48
   2  -4   9   44.19    2.98
   2  -4   9   50.64    6.44
   2   4   9   53.90    6.53
   2   4   9   43.29    3.09
   2  -4   9   42.20    2.80
   2  -4   9   42.46    2.69
   2   4   9   44.28    2.60
   2  -4   9   44.49    2.67
   2  -4   9   45.10    2.73
   2  -4   9   43.12    2.54
   2   4   9   47.39    2.71
   2  -4   9   44.89    2.57
   2   4   9   44.29    2.63
   2   4   9   40.99    2.96
   2   4   9   41.60    2.96
   2   4   9   43.79    2.91
   2  -4   9   43.67    3.09
   2  -4   9   46.57    2.93
   2   4   9   47.68    5.61
   2  -4   9   47.05    2.97
   2   4  10   26.84    4.25
   2  -4  10   24.80    1.96
   2   4  10   26.47    2.10
   2   4  10   30.32    2.56
   2  -4  10   29.75    2.50
   2  -4  10   26.19    2.40
   2   4  10   24.91    2.38
   2   4  10   26.06    2.16
   2   4  10   25.75    1.77
   2   4  10   27.30    1.82
   2  -4  10   26.28    1.96
   2  -4  10   27.89    4.81
   2   4  10   33.96    5.30
   2  -4  10   26.04    2.27
   2   4  10   29.86    2.54
   2   4  10   22.89    2.17
   2  -4  10   29.91    2.29
   2  -4  10   28.82    2.15
   2   4  10   27.92    1.95
   2  -4  10   23.62    1.93
  -2  -4 -10   30.60    2.12
   2   4  10   30.53    2.47
  -2  -4 -10   25.14    1.89
   2   4  10   27.72    2.39
   2   4  10   29.12    2.33
   2  -4  10   25.16    2.14
   2   4  10   28.40    2.04
   2  -4  10   26.31    1.96
   2   4  10   28.50    2.05
   2  -4  10   30.48    2.09
   2  -4  10   29.70    2.52
   2  -4  10   29.13    2.21
   2   4  10   31.02    2.40
   2   4  11    2.15    0.80
   2  -4  11    1.46    0.67
   2   4  11    1.99    0.64
   2  -4  11    0.33    0.51
   2   4  11    0.68    0.66
   2   4  11    1.88    0.79
   2  -4  11    1.63    0.77
   2   4  11    2.15    0.77
   2  -4  11    0.87    0.52
   2   4  11    1.43    0.49
   2  -4  11    0.72    0.58
  -2  -4 -11    0.99    0.52
  -2  -4 -11    1.03    0.51
   2   4  11    1.65    0.69
   2  -4  11    1.30    0.67
   2  -4  11    1.19    0.64
   2  -4  11    1.81    0.69
   2   4  11    2.10    0.67
   2   4  11    1.72    0.66
   2   4  11    1.50    0.60
   2  -4  11    1.05    0.65
   2  -4  11    1.87    0.71
  -2  -4 -12   25.01    1.80
   2  -4  12   25.53    1.78
   2  -4  12   27.20    2.24
   2   4  12   25.91    2.19
   2  -4  12   24.27    2.05
   2  -4  12   27.02    2.19
   2   4  12   29.03    2.35
   2  -4  12   23.50    2.09
   2   4  12   23.97    2.16
   2   4  12   25.64    1.89
   2  -4  12   28.93    2.01
   2   4  12   25.31    1.97
   2  -4  12   24.52    1.62
   2   4  12   25.68    1.97
   2  -4  12   26.56    1.92
   2  -4  12   26.32    2.12
   2   4  12   24.90    2.15
   2   4  13   28.63    1.77
   2  -4  13   27.19    1.76
   2   4  13   36.08    2.30
   2  -4  13   29.91    2.15
   2   4  13   29.83    2.18
   2   4  13   28.48    2.21
  -2  -4 -13   29.40    1.73
   2   4  13   32.01    2.22
   2  -4  13   27.54    2.08
   2   4  13   31.96    1.94
   2  -4  13   31.92    2.13
   2  -4  13   33.09    1.98
   2   4  13   32.06    2.19
   2   4  13   31.61    1.88
   2  -4  13   30.19    2.10
   2   4  14  149.66    4.82
   2  -4  14  177.68    5.58
   2   4  14  154.89    5.47
   2   4  14  165.88    5.71
   2   4  14  163.36    5.54
   2  -4  14  142.42    4.70
   2   4  14  165.44    5.35
   2  -4  14  167.13    5.44
   2   4  14  161.71    5.53
   2  -4  14  177.29    5.65
   2   4  14  169.55    5.55
   2  -4  15    3.06    0.43
  -2   4 -15    3.91    0.47
   2   4  15    3.16    0.41
   2  -4  15    4.14    0.52
   2   5 -16   18.54    0.98
   2   5 -16   21.76    1.05
  -2   5  15    4.81    0.54
   2   5 -15    4.23    0.52
   2   5 -15    5.24    0.62
   2   5 -15    4.88    0.62
  -2  -5  15    5.73    0.73
  -2  -5  15    6.27    0.77
   2  -5 -15    6.04    0.80
  -2  -5  15    6.84    0.76
  -2   5  14   30.17    1.84
   2   5 -14   28.33    1.95
   2   5 -14   32.98    1.95
   2  -5 -14   33.59    2.20
   2  -5 -14   37.53    2.40
   2   5 -14   30.95    2.00
  -2  -5  14   33.73    2.07
  -2   5  14   33.57    2.14
  -2  -5  14   34.18    2.09
  -2   5  14   31.97    2.10
  -2   5  13    3.83    0.83
  -2  -5  13    2.49    0.67
   2   5 -13    3.19    0.81
   2  -5 -13    3.33    0.93
   2   5 -13    2.13    0.67
   2  -5 -13    2.70    0.74
  -2   5  13    2.87    0.66
   2  -5 -13    2.51    0.78
   2   5 -13    2.07    0.69
  -2  -5  13    2.81    0.74
  -2   5  13    2.77    0.72
   2  -5 -12   22.57    2.00
  -2  -5  12   18.51    1.80
  -2   5  12   23.97    2.09
   2  -5 -12   18.12    1.88
   2   5 -12   20.32    1.95
   2   5 -12   17.99    1.81
   2  -5 -12   19.22    2.01
   2  -5 -12   22.12    1.89
  -2  -5  12   21.04    1.89
  -2   5  12   23.11    2.04
  -2   5  12   20.01    1.85
   2  -5 -12   24.14    2.29
  -2   5  12   22.39    1.78
  -2  -5  12   19.90    1.79
  -2  -5  12   20.73    1.67
  -2  -5  11    6.76    1.10
   2   5 -11    5.59    2.12
   2  -5 -11    4.04    2.30
   2  -5 -11    5.20    1.10
   2  -5 -11    4.15    1.11
   2   5 -11    4.98    1.12
   2  -5 -11    6.21    1.27
   2  -5 -11    6.73    1.25
   2   5 -11    6.65    2.37
  -2   5  11    4.61    0.97
  -2  -5  11    5.83    1.05
  -2  -5  11    5.34    2.03
  -2  -5  11    6.95    2.00
  -2   5  11    6.61    1.98
   2  -5 -11    5.78    2.19
  -2  -5  11    5.20    0.88
  -2   5  11    6.10    0.95
  -2  -5  11    4.82    0.95
  -2  -5  10   82.01    4.17
   2   5 -10   95.10    8.53
   2  -5 -10   77.54    7.91
   2  -5 -10   83.74    4.61
   2   5 -10   86.74    4.52
   2  -5 -10   78.41    4.29
   2  -5 -10   91.51    4.77
   2   5 -10   91.60    4.71
   2  -5 -10   80.00    4.48
   2   5 -10   97.20    8.75
  -2   5  10   85.02    4.27
  -2  -5  10   86.83    4.23
   2  -5 -10   82.34    4.15
  -2  -5  10   79.72    7.58
  -2  -5  10   75.84    6.46
  -2   5  10   80.30    6.68
   2  -5 -10   74.97    7.57
  -2   5  10   91.25    3.99
  -2  -5  10   89.71    3.88
  -2  -5  10   89.91    4.25
   2  -5  -9    0.17    0.59
   2  -5  -9   -0.19    0.69
   2   5  -9    0.17    0.65
   2   5  -9   -0.65    1.15
  -2   5   9   -0.51    0.74
   2  -5  -9   -0.66    0.96
  -2   5   9    0.13    0.50
  -2  -5   9    0.13    0.44
   2  -5  -9    0.14    0.53
   2  -5  -9    0.17    0.75
   2   5  -9   -0.15    0.61
   2  -5  -9    0.45    0.60
   2  -5  -9   -0.63    0.92
   2   5  -9   -0.60    1.24
  -2  -5   9    0.39    0.43
   2  -5  -9    0.59    0.86
  -2   5   9    0.88    0.50
  -2  -5   9    0.91    0.45
  -2  -5   9    0.13    0.48
   2  -5  -8  410.81   13.43
   2  -5  -8  413.91   13.68
   2   5  -8  426.38   13.40
   2  -5  -8  437.54   20.33
  -2   5   8  389.91   17.44
   2   5  -8  444.61   20.04
   2  -5  -8  403.97   12.99
  -2  -5   8  415.69   12.63
   2  -5  -8  405.74   12.95
   2   5  -8  415.92   13.08
   2  -5  -8  430.34   13.40
   2  -5  -8  389.19   18.83
   2   5  -8  387.61   18.58
  -2  -5   8  415.73   12.66
   2  -5  -8  391.20   18.34
  -2   5   8  424.29   12.53
  -2  -5   8  416.65   12.37
  -2  -5   8  436.35   12.75
   2  -5  -7  130.09    6.02
   2   5  -7  136.19    5.75
  -2   5   7  128.69    8.23
   2   5  -7  140.45    9.89
  -2  -5   7  130.98    5.15
   2  -5  -7  137.98    5.63
   2   5  -7  128.31    5.45
   2  -5  -7  137.22    5.72
  -2  -5   7  140.51    5.32
   2  -5  -7  130.69    9.01
  -2  -5   7  132.46    5.19
   2   5  -7  146.18    9.63
   2  -5  -7  144.64    9.59
  -2  -5   6  605.47   17.09
  -2   5   6  584.17   20.89
   2   5  -6  640.21   24.11
   2   5  -6  630.34   23.09
   2  -5  -6  610.93   22.90
   2  -5  -6  600.37   22.42
   2  -5  -5   39.12    4.15
   2   5  -5   39.14    2.42
  -2  -5   5   42.58    2.35
   2  -5  -5   29.84    4.42
   2  -5  -5   44.75    4.91
  -2   5   5   39.59    3.64
   2   5  -5   45.36    4.95
   2   5  -5   44.16    4.51
   2  -5  -5   35.50    4.11
   2  -5  -4  215.55   10.26
   2   5  -4  207.92    7.33
  -2  -5   4  217.00    7.06
   2  -5  -4  226.85   12.18
   2  -5  -4  223.16   11.44
   2   5  -4  215.41   11.37
   2   5  -4  221.81   10.55
   2  -5  -4  223.02   10.58
   2  -5  -3  126.85    7.03
   2   5  -3  120.54    4.24
   2  -5  -3  125.36    4.31
  -2  -5   3  128.75    4.68
   2   5  -3  127.77    4.97
   2  -5  -3  142.36    8.90
   2  -5  -3  134.04    8.04
   2   5  -3  126.17    7.97
   2   5  -3  134.37    7.30
   2  -5  -3  129.38    7.18
   2  -5  -2   57.45    4.24
   2   5  -2   56.73    2.96
  -2  -5   2   60.40    2.76
   2  -5  -2   54.67    5.16
   2  -5  -2   65.48    5.13
   2   5  -2   54.48    4.24
   2  -5  -2   53.52    4.18
   2   5  -1   14.66    1.40
   2  -5  -1   12.75    2.09
   2   5  -1   14.49    2.01
   2  -5  -1   14.41    2.00
   2  -5  -1   12.71    1.87
   2   5  -1   14.82    1.32
   2  -5   0   33.58    3.12
   2   5   0   36.98    3.17
   2  -5   0   37.10    3.14
   2   5   0   40.27    2.32
   2  -5   0   46.12    3.51
   2   5   1    0.83    0.57
   2  -5   1    2.10    0.81
  -2  -5  -1    0.65    0.55
   2   5   1    0.81    0.48
   2   5   1    1.56    0.62
   2  -5   1    1.51    0.95
   2  -5   1    2.26    0.74
   2   5   1    1.63    0.89
   2  -5   1    1.71    0.93
   2   5   1    1.97    0.96
   2  -5   2 1083.17   30.31
   2   5   2 1049.61   28.36
   2   5   2 1033.38   28.14
   2  -5   2 1066.55   27.58
   2   5   2 1028.17   27.50
  -2  -5  -2 1042.16   30.31
   2   5   2 1071.15   32.54
   2  -5   2 1079.36   33.34
   2   5   2 1052.37   31.98
   2  -5   2 1092.94   32.46
   2   5   3  239.70    8.43
   2  -5   3  250.58    7.87
   2   5   3  239.48    7.79
   2   5   3  264.62    8.41
  -2  -5  -3  245.08    9.92
   2   5   3  247.56   11.54
   2  -5   3  239.11   11.77
   2  -5   3  259.51   11.75
   2   5   3  250.49   11.62
   2   5   4 1127.17   30.88
   2  -5   4 1146.37   30.26
   2   5   4 1135.62   30.18
   2   5   4 1171.85   30.85
  -2  -5  -4 1106.29   32.97
   2   5   4 1165.90   35.64
   2  -5   4 1178.96   35.79
   2  -5   4 1152.49   36.07
   2   5   4 1114.46   35.58
   2  -5   5    0.46    0.67
   2   5   5   -0.44    0.45
   2  -5   5    0.34    0.42
   2  -5   5    0.23    0.38
   2   5   5    0.33    0.34
   2   5   5    0.33    0.41
  -2  -5  -5   -0.28    0.58
   2   5   6   42.53    2.67
   2  -5   6   47.97    2.81
   2  -5   6   40.37    2.64
   2   5   6   42.88    2.69
   2  -5   6   40.46    2.32
   2   5   6   42.37    2.28
   2  -5   6   42.68    2.36
  -2  -5  -6   38.49    3.70
   2  -5   6   49.10    5.42
   2   5   6   44.66    5.14
   2  -5   6   46.99    2.93
   2   5   6   43.60    2.54
   2  -5   6   47.66    2.79
   2  -5   6   42.83    2.47
   2   5   6   45.26    2.72
   2   5   6   39.73    2.51
   2   5   6   45.86    2.74
   2  -5   6   45.57    2.55
   2  -5   6   40.51    2.28
  -2  -5  -6   37.79    2.19
   2   5   6   42.32    2.40
   2   5   6   42.51    2.71
   2   5   6   38.69    2.60
   2   5   6   44.55    2.75
   2  -5   6   44.02    2.70
   2  -5   6   47.28    3.15
   2  -5   6   41.67    2.82
   2  -5   6   41.15    2.58
   2   5   6   44.02    2.71
   2  -5   7  100.96    4.46
   2  -5   7  103.87    4.83
   2   5   7   94.70    4.55
   2  -5   7   98.37    4.62
   2  -5   7  101.57    4.70
   2   5   7   92.98    4.50
   2  -5   7  100.27    4.17
   2  -5   7   90.25    4.04
   2   5   7   92.60    4.01
   2   5   7   90.21    4.22
   2  -5   7   95.94    4.57
   2  -5   7  109.22    8.68
   2   5   7  100.66    8.22
   2  -5   7  105.08    4.75
   2  -5   7   94.59    4.37
   2  -5   7  100.79    4.43
   2   5   7  100.77    4.58
   2  -5   7  102.18    4.02
   2  -5   7   97.38    4.25
  -2  -5  -7   97.61    3.93
   2   5   7   92.13    4.53
   2   5   7   98.07    4.64
   2   5   7   98.49    4.60
   2  -5   7   89.81    4.60
   2  -5   7   95.63    4.49
   2  -5   7   92.66    4.30
   2   5   7  104.63    4.17
   2  -5   7  100.15    4.06
   2   5   7  102.48    4.15
   2  -5   7  100.40    4.09
   2  -5   8    4.40    0.99
   2   5   8    4.93    1.04
   2   5   8    5.25    1.02
   2  -5   8    4.61    0.98
   2   5   8    4.75    0.83
   2  -5   8    4.91    0.94
   2  -5   8    3.81    1.73
   2   5   8    6.84    2.22
   2  -5   8    4.60    0.95
   2   5   8    6.60    1.18
   2  -5   8    4.02    0.94
   2   5   8    5.01    0.87
   2  -5   8    6.25    0.98
   2  -5   8    5.12    0.95
   2   5   8    5.11    1.00
   2  -5   8    4.83    0.92
   2  -5   8    2.76    0.69
  -2  -5  -8    5.09    0.81
  -2  -5  -8    4.27    0.78
   2   5   8    3.97    0.96
   2   5   8    4.58    1.05
   2   5   8    4.97    0.98
   2  -5   8    4.90    1.07
   2  -5   8    4.18    0.88
   2  -5   8    3.65    0.85
   2  -5   8    2.48    0.81
   2   5   8    5.95    0.91
   2   5   8    7.02    1.00
   2  -5   8    5.68    0.90
   2  -5   8    4.38    0.80
   2   5   9   60.65    3.60
   2  -5   9   57.04    3.47
   2  -5   9   59.73    3.59
   2   5   9   59.41    3.57
   2  -5   9   61.31    3.23
   2  -5   9   57.09    3.43
   2  -5   9   48.33    6.21
   2   5   9   49.27    6.16
   2   5   9   56.55    3.58
   2   5   9   57.16    3.26
   2  -5   9   51.92    3.09
   2  -5   9   59.01    3.26
   2   5   9   53.08    2.91
   2  -5   9   58.82    3.09
   2  -5   9   50.75    3.07
   2  -5   9   54.84    2.86
   2   5   9   60.10    3.02
   2   5   9   56.13    2.95
   2  -5   9   57.42    2.91
  -2  -5  -9   56.45    2.89
   2   5   9   59.78    3.55
   2   5   9   53.22    3.31
   2   5   9   58.15    3.51
   2  -5   9   51.97    3.09
   2  -5   9   56.38    3.56
   2   5   9   64.01    6.60
   2  -5   9   54.21    3.26
   2  -5   9   52.95    3.09
   2   5  10  201.09   12.50
   2   5  10  187.79    7.08
   2  -5  10  186.26    6.90
   2   5  10  189.87    7.49
   2  -5  10  194.45    7.48
   2  -5  10  194.53    7.57
   2   5  10  185.15    7.48
   2  -5  10  172.91   12.20
   2   5  10  193.10   12.91
   2   5  10  200.08    7.72
   2  -5  10  194.04    7.06
   2  -5  10  198.77    7.52
   2   5  10  200.38    6.64
   2  -5  10  194.56    6.78
   2  -5  10  178.61    6.83
  -2  -5 -10  208.57    7.06
  -2  -5 -10  191.03    6.54
   2   5  10  178.43    7.35
  -2  -5 -10  194.86    6.80
   2   5  10  177.88    7.39
   2   5  10  193.54    7.32
   2   5  10  191.24    7.07
   2  -5  10  192.59    6.93
   2  -5  10  203.94    7.77
   2  -5  10  198.74    7.23
   2  -5  10  181.73    6.54
   2   5  10  186.77    6.64
   2  -5  10  191.44    6.63
   2   5  10  200.85    6.75
   2   5  11    1.11    0.57
   2  -5  11    0.15    0.44
   2   5  11    0.61    0.59
   2   5  11    0.61    0.55
   2  -5  11    0.29    0.50
   2   5  11    0.23    0.50
   2   5  11    0.14    0.53
   2  -5  11    0.09    0.40
   2  -5  11    0.29    0.50
   2  -5  11    0.24    0.46
   2  -5  11    0.72    0.58
  -2  -5 -11    0.79    0.53
  -2  -5 -11    0.30    0.40
   2   5  11   -0.27    0.47
   2   5  11    0.32    0.52
   2  -5  11    0.21    0.41
   2  -5  11    0.47    0.64
   2   5  11    0.80    0.47
   2   5  11   -0.10    0.48
   2  -5  11    0.76    0.85
   2  -5  11    0.95    0.87
  -2  -5 -12  254.68    8.18
  -2  -5 -12  234.16    7.69
   2   5  12  252.80    8.83
   2   5  12  250.64    8.10
   2  -5  12  266.37    8.77
   2  -5  12  247.74    8.58
   2   5  12  253.63    8.71
   2   5  12  249.34    8.68
   2  -5  12  257.76    8.70
   2   5  12  254.33    8.36
   2  -5  12  258.62    8.28
   2  -5  12  257.24    8.18
   2   5  12  253.14    8.44
   2  -5  12  263.26    8.80
   2  -5  12  264.15    8.85
   2   5  13   62.42    2.78
   2  -5  13   58.38    2.61
   2  -5  13   64.70    3.10
   2   5  13   61.84    2.77
   2   5  13   64.49    3.18
   2   5  13   62.20    3.14
   2   5  13   64.21    3.09
   2   5  13   62.89    3.34
   2  -5  13   60.30    3.05
   2   5  13   59.98    2.64
  -2  -5 -13   62.08    2.73
   2   5  13   60.50    3.15
   2   5  13   61.44    3.15
   2  -5  13   63.05    3.07
   2  -5  13   65.76    3.18
   2   5  14   70.65    2.87
   2  -5  14   66.86    2.79
   2   5  14   66.19    2.83
   2   5  14   70.99    2.90
   2  -5  14   70.39    2.82
   2   5  14   68.91    2.89
   2  -5  14   64.58    2.72
   2   5  14   68.52    3.02
   2   5  14   61.50    2.62
   2   5  15    0.36    0.21
   2  -5  15   -0.03    0.15
   2  -6 -15    0.60    0.33
  -2   6  15    0.63    0.24
  -2  -6  15    1.21    0.32
  -2  -6  15    1.80    0.42
  -2  -6  15    0.96    0.32
   2   6 -14   26.11    1.82
   2  -6 -14   27.05    1.91
   2   6 -14   25.31    1.71
  -2  -6  14   25.07    1.67
   2   6 -14   21.68    1.42
  -2  -6  14   27.40    1.74
  -2  -6  14   25.64    1.80
  -2  -6  13  119.71    4.65
  -2   6  13  111.04    4.68
   2  -6 -13  107.62    4.22
   2   6 -13  115.92    4.88
   2  -6 -13  116.77    4.60
   2   6 -13  116.82    4.71
  -2  -6  13  110.92    4.56
  -2   6  13  113.04    4.74
   2  -6 -13  106.13    4.63
   2   6 -13   98.50    4.09
   2   6 -13  109.57    4.40
  -2   6  13  101.42    4.09
  -2  -6  12   31.71    2.31
  -2   6  12   27.93    2.26
   2  -6 -12   32.28    2.32
  -2  -6  12   30.81    2.26
  -2   6  12   35.33    2.51
  -2   6  12   36.15    2.41
   2   6 -12   35.08    2.59
   2  -6 -12   34.82    2.51
   2   6 -12   32.39    2.40
   2  -6 -12   28.07    2.02
   2   6 -12   27.04    2.16
   2   6 -12   31.07    2.14
   2  -6 -12   33.62    2.48
  -2   6  12   33.11    2.08
  -2  -6  12   32.95    2.29
   2  -6 -11  141.84    6.26
   2  -6 -11  135.92    6.34
   2   6 -11  141.84    6.01
   2   6 -11  141.14    6.14
   2  -6 -11  147.23    6.28
  -2   6  11  134.52    5.25
  -2  -6  11  146.02    5.83
  -2  -6  11  135.91    5.16
  -2  -6  11  145.56    5.79
  -2   6  11  144.85    5.86
   2  -6 -11  148.17    6.21
   2  -6 -11  134.07    5.71
   2   6 -11  136.98    5.76
  -2  -6  11  148.43    5.86
  -2  -6  11  126.92    5.94
   2   6 -10    9.04    1.30
   2  -6 -10    9.06    1.44
   2  -6 -10    7.62    1.19
   2  -6 -10    6.65    2.25
  -2  -6  10    7.11    1.87
  -2  -6  10    9.79    1.30
   2  -6 -10    9.13    1.57
   2  -6 -10    9.02    1.50
   2  -6 -10    8.50    1.49
   2   6 -10    7.85    1.39
   2   6 -10    6.57    2.44
  -2   6  10    7.26    1.18
   2  -6 -10    7.81    1.22
  -2  -6  10    9.80    1.28
   2  -6 -10   10.81    2.86
  -2  -6  10    9.03    1.26
  -2   6  10    8.54    1.12
  -2  -6  10    6.95    0.95
   2  -6 -10    8.72    2.90
   2  -6  -9   46.14    3.36
   2  -6  -9   41.27    3.27
   2   6  -9   48.00    3.27
   2  -6  -9   40.56    5.72
   2   6  -9   48.81    6.08
  -2   6   9   43.01    2.80
  -2  -6   9   43.77    2.76
   2  -6  -9   42.99    2.95
   2  -6  -9   47.69    5.97
   2  -6  -9   49.94    3.26
   2  -6  -9   43.33    2.84
   2   6  -9   42.24    2.88
   2  -6  -9   46.11    5.74
  -2  -6   9   42.61    2.76
  -2   6   9   47.87    2.63
  -2  -6   9   45.47    2.48
  -2  -6   9   44.73    2.88
   2  -6  -8  231.58    9.11
   2   6  -8  227.19    8.60
   2  -6  -8  225.07   14.07
   2   6  -8  250.59   14.36
  -2  -6   8  239.66    8.08
   2  -6  -8  242.61    8.54
   2  -6  -8  225.06   13.25
   2  -6  -8  236.46    8.53
   2  -6  -8  222.46    8.38
   2  -6  -8  234.64    8.16
   2   6  -8  234.81    8.25
   2  -6  -8  226.46   12.98
   2   6  -8  247.56   13.18
  -2  -6   8  229.67    8.02
  -2  -6   8  232.28    7.49
  -2  -6   8  226.67    8.10
  -2   6   8  223.81    7.62
   2  -6  -7    2.30    0.86
   2  -6  -7    1.33    0.89
   2   6  -7    0.88    0.58
   2   6  -7    0.76    0.60
   2   6  -7    2.31    1.57
  -2  -6   7    0.99    0.53
   2  -6  -7    0.73    0.58
   2  -6  -7    0.51    0.92
  -2  -6   7    1.11    0.48
  -2   6   7    0.77    0.49
   2  -6  -7    1.16    0.68
   2  -6  -7    0.85    0.62
   2  -6  -7    0.48    0.86
   2   6  -7    0.47    0.96
  -2  -6   7    1.34    0.59
  -2  -6   7    2.54    0.77
  -2  -6   6    6.14    1.07
   2  -6  -6    6.21    1.21
   2   6  -6    7.81    1.19
   2  -6  -6    7.95    1.27
   2   6  -6    4.47    0.99
   2  -6  -6    7.02    1.02
   2  -6  -6    7.74    1.05
   2  -6  -6    5.81    1.04
   2  -6  -6    5.69    1.00
   2  -6  -6    6.44    1.96
   2  -6  -6    9.25    1.51
   2  -6  -6    7.67    1.17
   2   6  -6    5.69    0.96
  -2  -6   6    5.42    0.96
   2  -6  -6    7.82    2.30
   2   6  -6    7.48    2.40
   2  -6  -6   10.16    2.22
   2   6  -6    5.00    1.67
   2  -6  -5  244.72   11.86
   2   6  -5  267.28   12.20
   2  -6  -5  251.68   14.35
   2  -6  -5  272.21   12.80
   2   6  -5  249.86    8.56
  -2  -6   5  267.78    8.47
   2  -6  -5  257.90   13.66
   2   6  -5  259.24   13.56
   2   6  -4   77.64    5.64
   2  -6  -4   83.40    5.90
   2  -6  -4   82.67    7.23
   2  -6  -4   91.17    6.40
  -2  -6   4   89.97    3.82
   2   6  -4   85.20    4.00
   2  -6  -4   90.12    7.13
   2   6  -4   97.16    7.29
   2   6  -3  270.75   11.15
   2  -6  -3  253.69   10.95
   2  -6  -3  289.37   14.00
   2  -6  -3  250.52   12.71
   2   6  -3  284.99   13.24
   2   6  -3  262.89   13.00
  -2  -6   3  279.49    8.45
   2   6  -3  246.70    8.64
   2  -6  -3  258.55   11.68
   2  -6  -2  145.83    7.97
  -2  -6   2  153.72    5.49
   2   6  -2  152.47    5.81
   2   6  -2  137.01    7.08
   2  -6  -2  159.17    7.54
   2  -6  -2  156.86    9.02
   2   6  -2  166.64    9.25
   2  -6  -1  957.66   29.01
   2   6  -1  951.13   25.84
   2   6  -1  985.33   30.73
   2  -6  -1  990.69   30.23
   2   6  -1  908.74   27.48
   2  -6  -1  934.85   27.66
   2   6   0  286.44   10.50
   2  -6   0  276.74   10.43
   2  -6   0  293.76   13.63
   2   6   0  276.22    8.94
   2  -6   0  285.55   11.62
   2   6   0  284.38    9.30
   2  -6   0  277.15   11.54
   2   6   0  284.18   12.63
   2  -6   1  141.11    8.70
   2  -6   1  132.02    6.42
   2  -6   1  128.76    6.18
   2   6   1  137.07    6.32
  -2  -6  -1  130.86    7.15
   2   6   1  133.91    5.19
  -2  -6  -2   19.17    2.49
   2   6   2   20.54    1.74
   2  -6   2   22.47    2.80
   2   6   2   18.90    2.59
   2  -6   2   25.58    3.51
   2   6   2   20.60    1.90
   2   6   3  200.84    7.20
   2  -6   3  194.20    6.54
  -2  -6  -3  190.28    9.14
   2  -6   3  194.35    9.87
   2   6   3  192.88    9.80
   2  -6   3  201.44   10.69
   2   6   3  222.03    7.87
   2  -6   4   14.40    1.33
   2   6   4   16.05    1.41
   2   6   4   17.86    1.73
  -2  -6  -4   18.36    2.52
   2   6   4   18.34    1.93
   2  -6   4   12.09    2.34
   2   6   4   11.40    2.34
   2  -6   4   17.12    2.87
   2  -6   5   77.19    3.72
   2  -6   5   76.35    3.44
   2  -6   5   80.13    3.47
   2  -6   5   77.90    3.45
   2  -6   5   82.34    3.44
   2  -6   5   75.66    3.51
  -2  -6  -5   76.91    5.72
   2   6   5   76.96    3.66
   2   6   5   75.48    3.71
   2   6   5   74.94    3.64
   2   6   5   75.43    3.76
   2  -6   5   77.50    3.61
   2   6   5   75.89    3.57
   2   6   5   80.77    4.11
   2   6   5   75.01    3.23
   2  -6   5   75.93    3.26
   2  -6   5   76.38    3.86
   2  -6   5   71.79    3.21
   2  -6   5   72.81    3.81
   2  -6   5   74.43    3.60
   2   6   5   77.07    3.76
   2   6   5   75.74    3.74
   2   6   5   84.79    3.96
   2  -6   5   68.93    3.57
   2  -6   5   74.44    4.09
   2   6   5   84.82    4.32
   2  -6   5   81.02    6.63
   2   6   5   71.36    6.17
   2  -6   5   71.78    4.07
   2  -6   6  250.80   13.35
   2   6   6  247.51   13.05
   2  -6   6  264.04    9.34
   2  -6   6  262.54    8.25
   2  -6   6  249.45    8.97
  -2  -6  -6  254.81   11.86
   2  -6   6  261.90    8.51
   2  -6   6  273.69    8.99
   2  -6   6  256.57    8.77
   2   6   6  238.38    8.63
   2   6   6  265.06    8.94
   2   6   6  272.70    9.02
   2  -6   6  261.14    8.50
   2  -6   6  261.44    8.22
  -2  -6  -6  255.38    8.18
   2  -6   6  261.26    8.62
   2  -6   6  262.67    9.10
   2   6   6  262.78    9.00
   2   6   6  262.33    9.00
   2   6   6  258.04    8.98
   2  -6   6  252.05    8.70
   2  -6   6  245.49    9.32
   2  -6   6  266.35    8.81
   2  -6   6  257.02    8.69
   2   6   6  256.47    8.64
   2   6   6  257.23    9.13
   2   6   7  232.46    8.21
   2   6   7  227.77    8.16
   2  -6   7  235.58    8.28
   2  -6   7  226.97    7.73
   2   6   7  230.47    7.49
   2  -6   7  249.47    8.67
   2   6   7  223.90    8.22
   2  -6   7  216.50   12.85
   2   6   7  253.33   13.51
   2  -6   7  243.90    8.69
   2  -6   7  230.39    7.95
   2  -6   7  217.52    8.27
   2  -6   7  218.62    8.13
   2   6   7  230.00    8.36
   2   6   7  231.06    8.43
   2  -6   7  249.53    8.02
  -2  -6  -7  238.90    7.68
   2  -6   7  235.64    7.46
   2  -6   7  243.08    7.49
   2   6   7  238.40    8.51
   2   6   7  236.90    8.44
   2   6   7  233.42    8.47
   2  -6   7  227.97    8.58
   2  -6   7  240.45    8.28
   2  -6   7  238.65    8.61
   2  -6   7  233.23    8.06
   2  -6   7  219.00    8.09
   2  -6   8  285.89    9.49
   2  -6   8  294.52   10.20
   2   6   8  270.33    9.41
   2  -6   8  277.52   15.15
   2   6   8  276.53   15.03
   2   6   8  289.52   10.22
   2  -6   8  300.71   10.07
   2  -6   8  286.13   10.09
   2  -6   8  286.70    9.30
   2  -6   8  270.07    9.59
   2   6   8  291.95    9.35
   2  -6   8  290.38    9.99
   2  -6   8  275.40    9.64
   2   6   8  285.94    9.93
   2  -6   8  307.34    9.48
  -2  -6  -8  281.17    9.12
  -2  -6  -8  297.85    9.30
   2   6   8  266.15    9.88
   2   6   8  299.91    9.99
   2   6   8  277.06    9.97
   2   6   8  291.17    9.82
   2  -6   8  294.32    9.82
   2  -6   8  294.59    9.89
   2   6   8  296.48    9.86
   2  -6   8  297.19    9.79
   2  -6   8  293.59    9.98
   2   6   8  295.82    9.00
   2  -6   8  288.74    8.89
   2   6   8  291.80    9.00
   2  -6   8  295.13    8.94
   2   6   9  304.66   16.35
   2   6   9  306.58   10.33
   2  -6   9  295.26   16.01
   2   6   9  324.20   10.90
   2  -6   9  314.34   10.34
   2  -6   9  320.64   10.85
   2   6   9  301.72   10.45
   2  -6   9  300.85   10.32
   2  -6   9  310.47   10.48
   2   6   9  319.76   10.57
   2  -6   9  314.95   10.66
   2  -6   9  315.81   10.20
   2   6   9  310.56    9.74
   2  -6   9  325.23   10.04
   2  -6   9  309.09   10.27
  -2  -6  -9  315.16    9.76
   2   6   9  320.29   10.82
  -2  -6  -9  316.78    9.85
  -2  -6  -9  321.56   10.12
   2   6   9  310.01   10.51
   2   6   9  330.90   10.90
   2  -6   9  300.43   10.18
   2  -6   9  337.08   10.94
   2  -6   9  312.54   10.01
   2  -6   9  325.42   10.42
   2  -6   9  314.84   10.31
   2  -6   9  297.86    9.44
   2  -6   9  300.20    9.44
   2   6   9  308.37    9.59
   2   6   9  304.73    9.56
   2   6  10   85.42    4.13
   2  -6  10   86.71    4.22
   2   6  10   81.43    4.14
   2   6  10   80.64    4.14
   2  -6  10   87.31    4.42
   2   6  10   89.28    4.48
   2  -6  10   88.75    4.07
   2  -6  10   90.97    4.42
   2  -6  10   83.16    3.76
   2  -6  10   79.69    3.90
  -2  -6 -10   77.97    3.81
  -2  -6 -10   86.79    3.75
  -2  -6 -10   81.34    3.83
   2  -6  10   81.29    3.92
   2   6  10   83.07    4.16
   2  -6  10   72.81    3.56
   2  -6  10   89.97    4.48
   2  -6  10   81.60    3.96
   2   6  10   83.55    3.61
   2  -6  10   76.21    3.47
   2  -6  10   81.64    3.55
   2   6  10   71.39    3.49
   2   6  11   19.10    1.86
   2   6  11   18.47    1.58
   2  -6  11   15.36    1.70
   2  -6  11   13.07    1.55
   2  -6  11   14.59    1.48
   2   6  11   15.42    1.54
  -2  -6 -11   15.31    1.50
  -2  -6 -11   15.87    1.46
   2   6  11   16.87    1.62
   2   6  11   16.20    1.63
   2   6  11   16.98    1.93
   2  -6  11   17.41    1.52
   2  -6  11   16.71    1.53
   2  -6  11   13.86    1.64
   2  -6  11   18.84    1.81
   2   6  11   18.36    1.82
  -2  -6 -12   28.56    1.80
   2   6  12   30.91    2.14
   2   6  12   35.92    2.39
   2  -6  12   31.37    1.92
   2   6  12   28.09    1.83
   2  -6  12   33.60    2.31
  -2  -6 -12   32.06    2.05
   2  -6  12   33.90    2.27
   2  -6  12   34.36    2.20
   2  -6  12   31.50    2.29
   2  -6  12   31.67    2.22
   2   6  13   51.52    2.36
   2  -6  13   55.96    2.73
   2   6  13   55.00    2.78
   2  -6  13   50.11    2.18
   2   6  13   56.74    2.81
   2   6  13   57.07    2.82
   2   6  13   49.32    2.16
   2  -6  13   53.94    2.70
  -2  -6 -13   52.32    2.45
   2   6  13   52.08    2.41
   2   6  13   53.92    2.81
   2  -6  13   58.02    2.78
   2  -6  13   59.66    2.77
  -2   6 -14   20.37    1.10
   2   6  14   28.29    1.55
   2   6  14   25.32    1.48
   2  -6  14   25.81    1.45
   2   6  14   23.25    1.32
   2   6  14   26.18    1.50
   2  -6  14   25.18    1.37
   2  -6  14   25.55    1.44
   2   6  14   24.27    1.44
  -2  -7  15   73.74    2.70
  -2  -7  15   88.30    2.96
  -2   7  15   97.86    3.05
   2   7 -15   99.60    3.11
   2   7 -15  102.05    3.14
   2  -7 -15   96.14    3.15
  -2   7  15   93.48    3.00
  -2  -7  15   69.26    2.66
  -2  -7  14    1.84    0.36
   2   7 -14    3.62    0.66
   2   7 -14    3.60    0.63
  -2  -7  14    3.00    0.54
  -2  -7  14    2.95    0.59
  -2  -7  14    3.31    0.59
   2   7 -13   48.51    2.77
   2  -7 -13   50.38    2.70
   2   7 -13   47.96    2.69
  -2  -7  13   49.75    2.61
   2  -7 -13   47.27    2.44
  -2  -7  13   49.88    2.61
   2   7 -12   15.15    1.65
   2  -7 -12   16.73    1.71
   2  -7 -12   16.50    1.61
  -2  -7  12   15.06    1.48
  -2   7  12   16.44    1.66
  -2   7  12   14.29    1.42
  -2  -7  12   12.82    1.40
  -2   7  12   13.91    1.55
   2  -7 -12   16.84    1.53
  -2  -7  12   15.94    1.55
   2  -7 -12   14.99    1.71
   2   7 -12   14.04    1.57
  -2  -7  11    1.87    0.68
  -2   7  11    1.14    0.57
  -2  -7  11    2.42    0.73
   2  -7 -11    1.36    0.77
   2   7 -11    1.65    0.69
   2  -7 -11    2.19    0.87
   2  -7 -11    1.94    0.77
  -2  -7  11    1.68    0.66
   2   7 -11    2.96    0.86
   2  -7 -11    2.82    0.89
  -2  -7  10    2.97    0.89
  -2  -7  10    3.09    0.79
   2  -7 -10    3.89    0.96
   2  -7 -10    4.64    1.18
   2   7 -10    3.15    0.92
   2   7 -10    4.39    1.83
  -2   7  10    2.95    0.75
  -2  -7  10    3.72    0.84
   2  -7 -10    3.24    0.86
   2  -7 -10    2.53    1.46
   2  -7 -10    3.09    0.96
   2  -7 -10    3.47    1.10
   2   7 -10    2.58    0.82
  -2  -7  10    2.95    0.78
   2  -7 -10    3.68    1.86
  -2  -7   9  190.18    6.94
  -2  -7   9  188.88    7.45
   2  -7  -9  178.90    7.11
   2  -7  -9  172.03    7.05
   2   7  -9  176.84    7.30
   2  -7  -9  186.98   12.91
   2   7  -9  199.56   12.70
  -2  -7   9  187.91    6.90
  -2   7   9  173.15    6.76
   2  -7  -9  177.28    7.10
   2  -7  -9  185.21   12.17
   2  -7  -9  174.36    7.54
  -2  -7   9  190.85    7.05
   2  -7  -9  163.68   12.73
  -2  -7   8   20.59    1.85
  -2  -7   8   24.39    2.24
   2  -7  -8   21.89    2.21
   2  -7  -8   21.85    2.05
   2  -7  -8   24.11    2.42
   2   7  -8   22.78    2.20
   2   7  -8   18.13    3.68
  -2  -7   8   27.39    2.08
   2  -7  -8   24.35    2.21
   2  -7  -8   29.74    4.57
  -2  -7   8   22.82    2.00
   2  -7  -8   32.07    5.36
  -2  -7   7  280.86    9.32
  -2  -7   7  295.28   10.05
   2  -7  -7  286.28   13.73
   2  -7  -7  280.47   10.42
   2  -7  -7  290.69    9.75
   2  -7  -7  286.07   10.35
   2  -7  -7  261.28   10.12
   2   7  -7  294.61   10.04
   2   7  -7  293.58   15.57
   2  -7  -7  300.92    9.72
  -2  -7   7  289.29    9.34
   2  -7  -7  292.34   10.05
   2  -7  -7  284.18   14.93
  -2  -7   7  287.32    9.58
   2  -7  -7  289.86   16.95
  -2  -7   6  150.66    5.72
   2   7  -6  133.63    5.52
  -2  -7   6  147.10    6.03
   2  -7  -6  132.56    8.33
   2  -7  -6  133.34    6.48
   2  -7  -6  146.03    5.78
   2  -7  -6  125.81    6.12
   2  -7  -6  139.54    6.11
   2   7  -6  146.90    6.05
   2  -7  -6  151.44    5.66
   2  -7  -6  137.91    5.69
   2  -7  -6  142.42    5.49
   2  -7  -6  151.89   10.83
   2   7  -6  156.67   10.48
   2  -7  -6  141.76    9.60
   2  -7  -6  147.53    5.87
   2  -7  -6  142.43   10.95
   2   7  -5  194.58    7.00
  -2  -7   5  187.27    6.78
   2  -7  -5  180.33    7.66
   2  -7  -5  190.83    6.85
   2  -7  -5  172.61    9.25
   2  -7  -5  195.54   11.06
  -2  -7   5  190.75    7.13
   2  -7  -5  186.23    7.58
   2   7  -5  197.15    7.18
   2  -7  -5  182.38    6.74
   2  -7  -5  189.04    6.75
   2  -7  -5  188.14    7.03
   2  -7  -5  218.03   12.56
   2   7  -5  189.11   11.46
   2  -7  -5  181.39   12.14
   2  -7  -5  188.08    7.00
   2  -7  -4    3.54    0.97
  -2  -7   4    1.81    0.69
   2  -7  -4    2.00    0.89
   2  -7  -4    3.38    1.37
   2  -7  -4    4.00    1.77
   2   7  -4    3.00    0.75
   2   7  -4    3.47    0.84
  -2  -7   4    2.66    0.71
   2  -7  -4    3.19    0.79
   2   7  -4    2.60    1.31
   2  -7  -4    1.60    1.10
   2   7  -4    1.96    1.13
   2  -7  -3   40.66    4.95
   2   7  -3   42.39    4.96
   2   7  -3   45.82    4.98
   2   7  -3   39.11    2.62
   2  -7  -3   41.19    3.54
   2  -7  -3   46.59    4.63
   2   7  -2    5.06    1.84
   2  -7  -2    4.73    1.83
   2   7  -2    8.19    2.04
   2  -7  -2    8.11    1.36
   2   7  -2    5.20    0.97
   2  -7  -2    5.10    1.46
   2  -7  -1  674.59   24.97
   2  -7  -1  635.59   23.35
   2   7  -1  656.93   23.61
   2   7  -1  696.96   24.35
   2  -7  -1  632.56   19.61
   2   7  -1  670.87   18.88
   2  -7  -1  629.30   22.39
   2  -7   0    1.88    1.37
   2   7   0    0.43    0.62
   2  -7   0    0.33    0.59
   2  -7   0    0.33    0.38
   2   7   0    0.14    0.49
   2  -7   0    0.68    0.79
   2   7   0    0.11    0.39
   2  -7   1  206.84   11.51
   2  -7   1  204.70    9.14
   2   7   1  222.60   11.47
  -2  -7  -1  201.40   10.26
   2   7   1  230.55    7.67
   2   7   2    4.71    1.65
   2   7   2    3.95    0.92
   2  -7   2    1.80    1.04
  -2  -7  -2    4.08    1.36
   2   7   2    4.43    0.88
   2  -7   3 1130.97   28.86
   2  -7   3 1092.14   28.73
   2  -7   3 1115.38   28.67
   2   7   3 1061.45   29.07
   2   7   3 1082.65   29.16
   2   7   3 1074.38   29.08
   2  -7   3 1080.34   29.52
   2  -7   3 1091.70   35.22
   2  -7   3 1061.10   28.91
   2   7   3 1084.68   29.54
  -2  -7  -3 1008.59   33.04
   2  -7   3 1109.73   29.41
   2  -7   3 1090.97   29.74
   2   7   3 1125.37   30.50
   2  -7   3  988.26   32.29
  -2  -7  -4   71.16    3.45
   2   7   4   69.55    3.57
   2   7   4   75.81    3.63
   2   7   4   78.57    3.79
   2   7   4   77.19    3.76
   2  -7   4   72.02    3.31
   2  -7   4   73.62    3.31
   2  -7   4   72.13    3.30
   2   7   4   82.19    4.58
   2   7   4   74.88    3.95
   2  -7   4   73.57    3.78
   2  -7   4   72.94    3.67
   2   7   4   74.93    3.14
   2  -7   4   69.66    6.10
   2  -7   4   76.52    3.77
   2  -7   4   73.55    3.92
   2  -7   4   72.44    3.47
   2   7   4   72.73    3.66
   2   7   4   66.08    3.55
   2   7   4   71.13    3.74
   2  -7   4   74.73    4.36
   2  -7   4   75.48    5.74
   2  -7   4   72.95    3.32
   2  -7   4   71.31    3.61
   2  -7   4   70.12    3.54
   2  -7   4   72.38    4.03
   2  -7   5  118.06    7.90
   2  -7   5  134.73    6.11
   2  -7   5  121.69    4.64
   2   7   5  118.50    4.54
   2  -7   5  133.29    5.58
   2  -7   5  127.93    5.36
   2   7   5  141.07    6.32
   2  -7   5  126.49    5.33
   2  -7   5  132.21    5.02
   2   7   5  132.73    5.25
   2   7   5  126.85    5.34
   2   7   5  122.27    5.24
   2   7   5  120.12    5.28
   2  -7   5  134.03    4.94
   2  -7   5  128.53    5.04
  -2  -7  -5  128.36    4.89
   2  -7   5  126.89    5.68
   2  -7   5  127.94    5.46
   2  -7   5  125.71    5.04
   2   7   5  130.82    5.43
   2   7   5  122.48    5.33
   2   7   5  126.80    5.42
  -2  -7  -5  121.12    7.86
   2  -7   5  125.89    5.23
   2  -7   5  117.73    5.63
   2   7   5  126.69    5.68
   2  -7   6  101.96    5.05
   2  -7   6   88.52    3.84
   2  -7   6   95.36    4.66
   2  -7   6   97.93    4.53
   2   7   6   88.16    4.76
   2  -7   6   97.66    4.52
   2  -7   6   95.06    4.16
   2  -7   6   82.10    4.26
   2   7   6   94.91    4.42
   2   7   6   90.12    4.41
   2   7   6   94.08    4.51
   2  -7   6   92.00    4.14
  -2  -7  -6   94.01    4.00
   2  -7   6   96.67    4.57
   2  -7   6   92.07    4.14
   2   7   6   95.84    4.59
   2   7   6   83.60    4.39
   2   7   6   91.79    4.50
   2  -7   6   84.65    4.28
  -2  -7  -6   92.57    6.80
   2   7   6   95.85    4.84
   2  -7   6   93.04    4.33
   2  -7   6   90.21    4.76
   2   7   7    0.91    0.65
   2  -7   7    0.36    0.37
   2  -7   7    0.16    0.47
   2   7   7    0.16    0.50
   2  -7   7    0.34    0.64
   2  -7   7    1.06    0.69
   2  -7   7    0.25    0.46
   2   7   7    0.46    0.58
   2   7   7    1.16    0.58
   2  -7   7    0.29    0.45
   2   7   7    0.31    0.50
   2  -7   7    0.12    0.44
  -2  -7  -7    0.32    0.46
  -2  -7  -7    0.91    0.50
   2   7   7    0.30    0.62
   2   7   7    0.31    0.55
   2   7   7    0.62    0.64
   2  -7   7    0.14    0.61
   2  -7   7    1.29    0.57
   2  -7   7    0.47    0.55
   2  -7   7    3.78    0.84
   2   7   8    0.76    0.68
   2  -7   8    1.89    0.63
   2  -7   8    2.15    0.85
   2   7   8    1.70    0.70
   2  -7   8    1.61    0.70
   2   7   8    1.74    0.69
   2  -7   8    1.56    0.68
   2  -7   8    1.89    0.67
   2   7   8    2.83    0.86
   2  -7   8    1.31    0.62
  -2  -7  -8    1.78    0.60
  -2  -7  -8    1.03    0.52
   2   7   8    1.45    0.68
   2   7   8    2.90    0.83
   2   7   8    2.28    0.81
   2  -7   8    2.19    0.77
   2  -7   8    1.22    0.57
   2  -7   8    2.44    0.75
   2  -7   8    1.91    0.77
   2  -7   8    2.98    0.72
   2   7   9  331.50   11.01
   2  -7   9  322.37   10.69
   2  -7   9  331.95   11.11
   2   7   9  331.58   11.53
   2  -7   9  307.94   10.80
   2   7   9  320.26    9.86
   2  -7   9  332.70   10.23
   2  -7   9  310.38   10.55
   2   7   9  328.80   10.95
  -2  -7  -9  324.89   10.13
  -2  -7  -9  327.46   10.21
  -2  -7  -9  322.83   10.37
   2   7   9  331.98   11.08
   2   7   9  337.09   10.92
   2   7   9  312.13   10.92
   2  -7   9  295.01   10.41
   2   7   9  332.41   17.08
   2  -7   9  333.40   10.56
   2  -7   9  318.96   10.65
   2  -7   9  321.48   10.04
   2  -7   9  335.16   11.03
   2   7  10   41.29    2.84
   2  -7  10   42.75    2.73
   2  -7  10   50.51    3.10
   2  -7  10   39.23    2.57
   2  -7  10   42.44    2.83
   2   7  10   40.05    2.66
  -2  -7 -10   39.39    2.33
  -2  -7 -10   35.53    2.41
  -2  -7 -10   42.64    2.48
  -2  -7 -10   38.23    2.47
   2   7  10   38.28    2.65
   2   7  10   40.46    3.06
   2  -7  10   44.04    2.56
   2  -7  10   39.95    2.51
   2  -7  10   38.66    2.74
   2   7  11  234.42    8.24
   2   7  11  230.10    7.65
   2  -7  11  232.18    7.99
   2  -7  11  246.52    8.42
   2  -7  11  234.73    7.97
   2  -7  11  246.73    8.32
   2   7  11  232.82    7.96
  -2  -7 -11  247.63    7.99
  -2  -7 -11  239.82    7.81
   2   7  11  233.09    7.98
   2   7  11  231.27    8.69
   2  -7  11  238.54    7.73
   2   7  11  233.72    8.31
   2  -7  11  234.43    8.45
   2  -7  11  241.98    8.24
  -2  -7 -12    0.46    0.42
  -2  -7 -12    0.94    0.44
   2   7  12    0.53    0.44
   2   7  12    0.95    0.39
   2  -7  12    1.20    0.51
   2   7  12    0.67    0.49
   2  -7  12    0.32    0.44
   2  -7  12    0.71    0.39
   2   7  12    1.11    0.53
   2  -7  12    0.40    0.44
   2  -7  12    0.69    0.44
   2   7  13  141.78    4.79
   2   7  13  153.48    5.15
  -2  -7 -13  157.04    4.98
  -2   7 -13  127.64    4.41
   2   7  13  155.91    5.26
   2   7  13  165.75    5.36
   2  -7  13  158.48    5.22
   2  -7  13  169.17    5.28
   2   7  13  136.10    4.59
   2   7  13  149.43    5.46
   2   7  13  156.26    5.31
   2  -7  13  156.20    5.02
   2  -7  13  160.30    5.29
   2   7  14    0.34    0.21
   2  -7  14    0.35    0.21
   2   7  14    0.91    0.30
   2   7  14    0.14    0.22
   2   7  14    0.53    0.28
  -2  -8  14   34.33    1.66
   2   8 -14   41.68    1.95
   2   8 -14   40.24    1.93
   2  -8 -14   40.24    2.01
   2   8 -14   40.44    1.91
  -2  -8  14   34.74    1.67
  -2  -8  14   38.28    1.88
   2  -8 -13   92.88    3.87
   2   8 -13   96.17    3.96
   2  -8 -13   98.06    4.09
   2   8 -13  102.76    4.02
  -2  -8  13   93.06    3.71
  -2  -8  13   99.96    4.00
  -2  -8  13   94.24    3.71
   2  -8 -13   90.40    3.59
   2   8 -12  112.50    4.64
   2  -8 -12   96.33    4.49
  -2   8  12   90.64    3.96
  -2  -8  12  100.79    4.32
   2  -8 -12   98.76    4.19
   2  -8 -12  101.35    4.62
  -2  -8  12  106.14    4.28
   2  -8 -12  113.25    4.55
  -2  -8  12  106.64    4.27
  -2   8  12   94.87    3.99
  -2  -8  11  200.26    7.20
  -2  -8  11  208.97    7.43
   2  -8 -11  201.73    7.81
   2  -8 -11  206.73    7.84
   2  -8 -11  210.99    7.94
   2   8 -11  208.38    7.65
  -2  -8  11  205.21    7.22
  -2   8  11  199.62    7.09
  -2  -8  10  157.43    6.14
  -2  -8  10  164.65    6.34
  -2   8  10  145.35    5.96
   2  -8 -10  158.80    6.33
  -2  -8  10  155.81    6.10
   2  -8 -10  159.99    6.18
   2  -8 -10  163.08    6.90
   2  -8 -10  154.94    6.70
   2   8 -10  166.79    6.65
   2  -8 -10  165.44    7.03
   2  -8  -9  175.74    7.52
   2   8  -9  194.35    7.53
   2  -8  -9  178.62   12.79
   2   8  -9  189.09   12.28
  -2   8   9  184.30    6.91
   2  -8  -9  188.78    7.40
  -2  -8   9  186.56    6.95
   2  -8  -9  185.53   12.31
   2  -8  -9  188.95    7.41
   2  -8  -9  186.38    7.04
  -2  -8   9  193.42    7.20
  -2  -8   9  184.80    6.97
  -2  -8   9  193.09    7.54
   2  -8  -9  170.65   13.00
   2   8  -8   11.79    1.58
   2  -8  -8   12.29    1.70
   2  -8  -8   12.29    1.75
   2   8  -8   12.02    1.60
   2   8  -8   14.19    3.18
   2  -8  -8   12.33    1.60
  -2  -8   8   10.84    1.35
   2  -8  -8   10.50    2.85
   2  -8  -8   11.49    1.61
   2  -8  -8   12.89    1.52
  -2  -8   8   10.34    1.34
  -2  -8   8   10.31    1.32
  -2  -8   8    9.67    1.41
   2  -8  -8    6.96    2.65
  -2  -8   7    9.05    1.18
  -2  -8   7    7.01    1.22
  -2  -8   7    6.60    1.13
   2  -8  -7    8.14    1.37
   2   8  -7   10.75    1.49
   2  -8  -7    5.85    1.32
   2   8  -7    9.46    1.38
   2  -8  -7    8.15    1.19
   2  -8  -7    5.58    2.28
   2   8  -7    9.66    2.64
   2  -8  -7    8.24    2.43
   2  -8  -7   11.68    1.71
   2  -8  -7    8.03    1.22
   2  -8  -7    6.32    1.24
   2  -8  -7    8.28    1.24
  -2  -8   7    8.23    1.13
   2  -8  -7    6.75    2.68
  -2  -8   6   34.19    2.60
   2   8  -6   32.02    2.32
  -2  -8   6   28.83    2.25
   2  -8  -6   31.90    2.83
   2  -8  -6   30.68    2.44
   2   8  -6   35.35    2.66
   2   8  -6   33.50    2.53
   2  -8  -6   33.30    2.27
   2  -8  -6   35.62    2.57
   2  -8  -6   31.44    2.21
   2  -8  -6   35.43    5.30
   2   8  -6   30.21    4.54
   2  -8  -6   28.74    4.33
   2  -8  -6   29.36    2.76
   2  -8  -6   34.46    2.52
   2  -8  -6   35.48    5.37
  -2  -8   5  123.78    5.31
   2   8  -5  112.69    5.00
  -2  -8   5  113.48    4.87
   2  -8  -5   94.82    5.26
   2   8  -5  111.49    5.16
   2   8  -5  118.87    5.14
   2  -8  -5  115.23    4.83
   2  -8  -5  116.23    5.25
   2  -8  -5  117.02    4.90
   2  -8  -5  115.42    9.46
   2   8  -5  117.14    9.27
   2   8  -5  117.96    8.95
   2  -8  -5  113.45    8.49
   2  -8  -5  100.47    5.41
   2  -8  -5  120.22    5.22
   2  -8  -5  106.47    9.32
   2  -8  -4   53.68    3.55
   2   8  -4   60.37    3.48
   2   8  -4   60.29    3.34
   2   8  -4   63.04    3.40
   2  -8  -4   60.49    3.29
   2  -8  -4   57.64    3.20
   2  -8  -4   63.51    3.70
   2  -8  -4   60.59    3.45
   2  -8  -4   62.15    5.92
   2  -8  -4   59.91    3.82
   2   8  -4   62.38    3.47
   2  -8  -4   69.15    7.05
   2   8  -4   55.33    6.11
   2   8  -4   53.76    5.80
  -2  -8   4   68.54    3.60
   2   8  -3  573.58   16.80
   2   8  -3  547.71   16.41
   2   8  -3  560.37   16.50
   2  -8  -3  552.29   16.54
   2  -8  -3  575.13   16.55
   2  -8  -3  566.19   16.81
   2  -8  -3  596.03   17.44
   2  -8  -3  577.61   21.95
  -2  -8   3  580.68   16.75
   2   8  -3  563.45   16.85
   2   8  -3  600.20   23.44
   2  -8  -3  560.19   23.65
   2   8  -3  588.64   22.84
   2  -8  -2  382.78   18.35
   2  -8  -2  381.70   12.22
   2  -8  -2  400.42   12.47
   2  -8  -2  371.76   16.42
   2  -8  -2  390.31   12.73
  -2  -8   2  401.42   12.21
   2   8  -2  398.94   12.30
  -2  -8   2  403.49   12.09
   2   8  -2  393.93   12.52
   2  -8  -2  379.30   18.31
   2   8  -2  406.09   17.48
   2   8  -2  417.30   18.19
  -2  -8   1  270.86    8.66
   2   8  -1  265.54    9.20
   2  -8  -1  263.21   12.69
  -2  -8   1  261.90    8.73
   2   8  -1  270.18    8.93
   2   8  -1  264.52    8.85
   2  -8  -1  259.44    8.61
   2  -8  -1  261.07   14.10
   2   8  -1  258.45    8.87
   2  -8  -1  256.18    8.91
   2  -8  -1  254.40    8.95
   2  -8  -1  264.65   13.65
   2   8  -1  251.78   13.39
   2   8  -1  261.02   13.20
   2  -8   0    7.38    1.19
   2  -8   0    8.68    1.28
   2  -8   0    8.52    1.14
  -2  -8   0    9.34    1.16
   2  -8   0    7.73    2.02
   2   8   0    9.19    1.18
   2   8   0    8.44    1.17
   2   8   0    8.25    1.15
   2  -8   0    6.70    1.99
   2  -8   0   10.30    1.73
   2  -8   0    7.43    1.12
   2   8   0    7.44    1.15
   2  -8   0    9.98    1.61
   2  -8   0    9.95    1.32
  -2  -8   0    9.79    1.19
   2   8   0    7.15    1.20
   2  -8   0    7.36    1.92
   2   8   0   10.04    2.42
   2   8   1  167.30    6.76
   2   8   1  163.96    6.28
   2  -8   1  157.34    6.18
  -2  -8  -1  165.20    6.17
   2  -8   1  164.86    6.02
   2  -8   1  173.14    5.90
   2  -8   1  167.26    6.92
   2   8   1  160.20    6.22
   2   8   1  159.39    6.16
   2   8   1  161.22    6.21
   2  -8   1  168.56    6.11
   2  -8   1  163.30   10.23
   2  -8   1  158.87    6.21
   2   8   1  173.45    6.46
   2  -8   1  168.05    6.53
   2  -8   1  169.12    6.10
   2  -8   1  164.73    6.69
   2  -8   1  164.64    6.53
   2   8   1  165.52   10.11
   2  -8   2   10.63    1.60
   2  -8   2   10.36    1.31
  -2  -8  -2   10.62    1.26
   2  -8   2   11.97    1.11
   2  -8   2   11.40    1.11
   2  -8   2   12.08    1.27
   2  -8   2   12.19    1.31
   2   8   2   11.10    1.36
   2   8   2   11.11    1.31
   2   8   2   12.90    1.40
   2  -8   2   11.08    1.31
   2  -8   2   12.67    1.46
   2  -8   2   13.01    2.73
   2   8   2   13.30    1.44
   2   8   2   10.15    1.25
   2   8   2   15.28    2.92
  -2  -8  -2   13.25    2.49
   2   8   2   13.50    1.50
   2  -8   2   11.84    1.45
  -2  -8  -3    1.21    0.93
   2   8   3   -0.14    0.42
   2  -8   3    0.93    0.51
   2  -8   3    0.56    0.52
   2  -8   3    1.52    0.53
   2  -8   3    0.21    0.47
   2  -8   3    1.26    0.53
  -2  -8  -3    0.24    0.42
   2  -8   3    0.26    0.44
   2  -8   3    1.40    0.50
   2  -8   3    0.85    0.82
   2   8   3    0.93    0.61
   2   8   3    0.39    0.42
   2   8   3    0.12    0.42
   2   8   3    0.36    0.45
   2  -8   3    1.31    0.68
   2  -8   3    0.33    0.40
   2  -8   3   -0.46    0.67
   2  -8   3    0.13    0.39
   2   8   3    1.81    0.74
   2   8   3    0.64    0.45
   2   8   3    0.51    0.57
   2  -8   3    1.92    0.69
   2  -8   3    0.96    0.55
   2   8   3   -0.49    0.87
   2   8   3    0.18    0.56
  -2  -8  -4   81.25    3.88
   2   8   4   84.18    3.98
   2   8   4   79.07    3.97
   2   8   4   82.76    4.12
   2   8   4   77.61    4.03
   2   8   4   85.83    4.78
   2   8   4   80.09    4.22
   2  -8   4   83.40    4.29
   2  -8   4   83.70    4.04
   2  -8   4   83.43    6.70
   2  -8   4   90.66    3.87
   2   8   4   79.97    4.06
   2   8   4   75.68    4.05
   2   8   4   83.48    4.10
   2  -8   4   69.73    3.99
   2  -8   4   81.63    4.09
   2  -8   4   79.22    3.98
   2  -8   4   77.70    3.61
   2  -8   4   84.05    3.97
   2  -8   4   83.99    4.44
   2  -8   4   73.36    3.81
   2  -8   5   47.66    3.48
   2  -8   5   44.91    2.93
   2  -8   5   46.41    3.06
   2   8   5   51.66    3.62
   2  -8   5   45.31    2.93
   2  -8   5   44.67    2.62
   2   8   5   46.48    2.98
   2   8   5   46.48    2.97
   2   8   5   49.69    3.09
   2   8   5   49.33    2.89
   2  -8   5   46.79    2.73
  -2  -8  -5   48.62    2.69
   2  -8   5   45.48    2.91
   2  -8   5   39.10    2.97
   2  -8   5   45.69    2.67
   2   8   5   48.71    3.07
   2   8   5   47.31    3.08
   2   8   5   49.06    3.06
  -2  -8  -5   43.84    4.76
   2  -8   5   45.26    2.84
   2  -8   5   46.06    3.22
   2   8   5   44.08    3.09
   2  -8   6  331.43   11.22
   2  -8   6  296.80   10.35
   2  -8   6  301.83   10.58
   2   8   6  308.75   11.02
   2  -8   6  314.23   10.45
   2  -8   6  299.30    9.85
   2   8   6  314.63   10.42
   2   8   6  304.03   10.41
   2   8   6  321.48   10.61
   2  -8   6  310.67    9.92
  -2  -8  -6  325.00    9.90
   2  -8   6  305.75   10.82
   2  -8   6  303.47    9.77
   2  -8   6  293.83   10.26
   2   8   6  301.28   10.46
   2   8   6  320.02   10.58
   2   8   6  299.94   10.47
  -2  -8  -6  307.06   14.54
   2  -8   6  306.32   10.12
   2  -8   6  302.69   10.76
   2   8   6  304.39   10.80
   2   8   7  190.86    7.27
   2  -8   7  207.52    8.06
   2  -8   7  203.16    7.76
   2  -8   7  190.14    7.45
   2   8   7  194.83    7.93
   2  -8   7  188.07    7.51
   2  -8   7  200.82    7.17
   2  -8   7  192.50    7.03
   2   8   7  192.12    7.49
   2   8   7  198.00    7.60
   2   8   7  207.16    7.75
  -2  -8  -7  193.78    6.93
  -2  -8  -7  210.56    7.19
   2   8   7  201.92    7.68
   2   8   7  205.11    7.62
   2   8   7  204.82    7.71
   2  -8   7  193.45    7.69
   2  -8   7  181.42    7.10
   2   8   7  190.16    7.72
   2  -8   7  193.75    7.85
   2  -8   7  203.18    7.55
   2  -8   7  187.02    6.80
   2   8   8  406.13   12.90
   2  -8   8  428.08   13.47
   2  -8   8  399.34   12.99
   2  -8   8  395.05   13.14
   2   8   8  417.44   13.73
   2  -8   8  410.04   13.14
   2  -8   8  413.41   12.64
   2   8   8  404.41   12.15
   2  -8   8  400.33   12.40
   2   8   8  401.27   13.14
  -2  -8  -8  406.03   12.37
  -2  -8  -8  420.07   12.55
   2   8   8  417.70   13.27
  -2  -8  -8  417.87   12.70
   2   8   8  420.84   13.08
   2   8   8  427.82   13.32
   2  -8   8  408.90   13.15
   2  -8   8  414.98   12.72
   2   8   8  390.38   12.89
   2  -8   8  427.13   13.61
   2  -8   8  401.61   12.10
   2  -8   8  406.22   12.99
   2   8   9    9.95    1.43
  -2  -8  -9   12.18    1.37
  -2  -8  -9    7.02    1.06
  -2  -8  -9    9.67    1.20
   2   8   9   11.71    1.52
  -2  -8  -9    9.27    1.28
   2   8   9   10.13    1.37
   2   8   9   10.63    1.46
   2   8   9   12.40    1.67
   2  -8   9    9.56    1.32
   2  -8   9    9.42    1.34
   2  -8   9    9.78    1.31
   2  -8   9   12.71    1.41
   2  -8   9   10.07    1.35
   2   8   9    8.75    1.26
   2  -8   9   10.38    1.50
   2  -8   9   12.01    1.47
   2   8  10    5.86    1.00
   2   8  10    4.31    1.03
   2   8  10    2.76    0.76
  -2  -8 -10    5.06    0.82
  -2  -8 -10    4.26    0.86
  -2  -8 -10    3.06    0.74
  -2  -8 -10    3.76    0.77
   2   8  10    4.07    0.84
   2  -8  10    4.06    0.88
   2  -8  10    3.14    0.76
   2  -8  10    4.83    0.87
   2  -8  10    4.91    1.03
   2  -8  10    4.41    0.93
   2   8  11    2.20    0.73
   2   8  11    3.29    0.83
   2   8  11    2.41    0.64
   2  -8  11    4.19    0.83
  -2  -8 -11    3.49    0.73
   2   8  11    2.98    0.69
   2   8  11    3.30    0.61
   2  -8  11    2.92    0.66
  -2  -8 -11    3.78    0.75
  -2  -8 -11    3.20    0.62
   2  -8  11    2.71    0.61
   2  -8  11    1.76    0.59
  -2  -8 -12    5.84    0.76
   2   8  12    6.68    0.91
   2   8  12    6.00    0.94
   2   8  12    5.68    0.60
   2  -8  12    4.71    1.00
   2  -8  12    6.19    0.87
   2  -8  12    5.35    0.75
  -2  -8 -12    6.86    0.87
   2   8  13    5.19    0.70
   2   8  13    6.67    0.77
   2   8  13    6.10    0.62
  -2  -8 -13    7.61    0.73
   2  -8  13    7.88    0.82
   2  -8  13    5.98    0.57
   2  -8  13    5.64    0.70
  -2   9  14   19.06    1.06
   2  -9 -14   19.42    1.09
   2   9 -14   17.16    0.97
   2   9 -14   18.94    1.01
  -2   9  14   19.23    1.05
  -2  -9  13    4.07    0.64
  -2  -9  13    3.55    0.55
   2  -9 -13    3.21    0.63
   2   9 -13    3.72    0.63
   2  -9 -13    4.58    0.69
   2   9 -13    3.11    0.58
   2  -9 -13    3.72    0.56
  -2  -9  13    3.73    0.54
   2  -9 -12    3.25    0.67
   2  -9 -12    4.08    0.76
  -2  -9  12    3.11    0.64
  -2  -9  12    3.81    0.77
  -2  -9  12    4.31    0.72
  -2  -9  12    2.95    0.66
  -2   9  12    4.37    0.71
   2  -9 -12    4.62    0.84
   2  -9 -12    3.72    0.83
   2   9 -12    4.05    0.78
  -2  -9  11   12.08    1.27
  -2   9  11   12.16    1.19
  -2  -9  11   10.57    1.22
  -2  -9  11   11.39    1.30
   2  -9 -11   13.21    1.58
   2  -9 -11   12.76    1.51
   2   9 -11   11.73    1.39
   2  -9 -11   11.77    1.50
   2   9 -11   16.34    1.58
  -2   9  10   19.00    1.60
  -2  -9  10   16.06    1.54
   2  -9 -10   19.09    1.80
  -2  -9  10   20.11    1.81
  -2  -9  10   20.08    1.71
   2  -9 -10   15.48    1.74
   2   9 -10   19.61    1.92
   2  -9 -10   18.00    2.00
   2   9 -10   20.10    1.91
  -2  -9   9   40.39    2.61
   2  -9  -9   45.50    2.99
   2  -9  -9   40.62    2.91
  -2  -9   9   40.92    2.72
  -2  -9   9   39.81    2.61
   2  -9  -9   40.70    3.05
   2  -9  -9   37.06    2.81
   2   9  -9   42.52    2.96
   2   9  -9   43.47    2.93
   2  -9  -9   42.82    3.22
   2  -9  -8  138.09    6.38
   2  -9  -8  132.55    5.97
   2   9  -8  145.06    6.24
   2   9  -8  146.46    6.15
   2  -9  -8  128.85   10.82
   2   9  -8  129.92   10.37
   2   9  -8  134.45   10.11
  -2  -9   8  139.78    5.60
   2  -9  -8  141.99    6.19
   2  -9  -8  140.14    6.36
  -2  -9   8  143.14    5.92
  -2  -9   8  133.48    5.56
  -2  -9   8  153.43    6.32
   2  -9  -8  132.72   10.23
   2  -9  -8  153.16   12.03
   2  -9  -7   51.48    5.97
   2  -9  -7   42.81    3.24
   2  -9  -7   43.17    2.93
   2   9  -7   47.13    3.16
   2   9  -7   39.28    2.83
   2  -9  -7   44.75    2.88
   2  -9  -7   41.53    2.79
  -2  -9   7   40.70    2.60
   2  -9  -7   38.54    2.98
   2  -9  -7   43.11    3.28
  -2  -9   7   44.03    2.85
  -2  -9   7   42.10    2.64
  -2  -9   7   40.41    2.96
   2  -9  -7   46.25    6.22
   2   9  -7   38.29    5.45
   2   9  -7   52.11    5.96
   2  -9  -7   44.36    6.38
   2  -9  -6  564.32   23.69
  -2  -9   6  592.21   17.43
   2   9  -6  557.93   16.60
   2  -9  -6  559.78   17.67
   2  -9  -6  521.46   16.61
   2   9  -6  572.39   17.31
   2   9  -6  591.88   17.15
   2  -9  -6  576.63   17.18
   2  -9  -6  575.00   16.52
   2  -9  -6  580.07   16.44
   2  -9  -6  605.03   25.99
   2   9  -6  562.44   24.53
   2   9  -6  612.00   24.34
   2  -9  -6  576.63   18.01
   2  -9  -6  571.43   17.05
   2  -9  -6  574.99   25.79
   2   9  -5    1.27    0.69
   2  -9  -5    1.07    0.66
   2   9  -5    1.85    0.70
   2   9  -5    1.84    0.68
   2  -9  -5    0.67    0.60
   2  -9  -5    1.25    0.56
   2  -9  -5    2.22    0.74
   2   9  -5    0.63    1.44
   2  -9  -5    1.37    1.41
   2   9  -5    0.57    0.82
   2  -9  -5    0.56    0.82
   2  -9  -5    2.15    0.92
   2   9  -5    0.84    0.58
   2  -9  -5    1.05    0.60
  -2  -9   5    0.64    0.59
   2  -9  -4  206.28    8.30
   2   9  -4  207.67    7.72
   2  -9  -4  202.38    7.90
   2   9  -4  200.11    7.71
   2   9  -4  205.57    7.48
   2   9  -4  200.71    7.43
   2  -9  -4  207.51    7.44
   2  -9  -4  201.62    7.42
   2  -9  -4  203.23    8.08
   2   9  -4  230.46   13.41
   2  -9  -4  208.16   13.54
   2   9  -4  222.04   12.62
   2  -9  -4  177.08   11.57
  -2  -9   4  198.39    7.72
   2  -9  -4  215.20    7.87
   2  -9  -4  224.17   13.80
  -2  -9   3   29.79    2.18
   2   9  -3   28.79    2.38
   2  -9  -3   28.88    2.24
   2   9  -3   31.58    2.41
   2  -9  -3   32.78    2.46
   2   9  -3   30.86    2.24
   2   9  -3   32.71    2.31
   2   9  -3   21.32    3.90
   2  -9  -3   21.34    4.11
   2   9  -3   25.65    3.91
   2  -9  -3   28.98    2.25
   2  -9  -3   26.07    2.15
   2  -9  -3   29.96    2.62
  -2  -9   3   25.37    2.12
   2  -9  -3   28.58    4.09
   2  -9  -3   26.79    2.28
   2  -9  -3   30.58    4.73
   2   9  -2   24.41    4.01
   2  -9  -2   19.80    3.82
   2   9  -2   33.89    4.46
  -2  -9   2   28.34    2.22
   2  -9  -2   28.96    4.03
   2  -9  -2   26.01    2.15
  -2  -9   2   26.53    2.05
   2   9  -2   29.21    2.37
   2   9  -2   29.71    2.28
   2   9  -2   27.06    2.24
   2   9  -2   27.44    2.03
   2  -9  -2   24.12    2.06
   2   9  -2   28.79    2.08
   2   9  -2   27.45    2.23
   2  -9  -2   26.35    2.16
   2  -9  -2   23.95    2.18
   2  -9  -2   26.69    4.33
   2  -9  -1   -0.48    0.70
   2  -9  -1   -0.15    0.50
   2   9  -1    0.14    0.42
   2   9  -1    0.70    0.56
   2  -9  -1    0.36    0.50
   2   9  -1    0.33    0.42
   2   9  -1    0.33    0.45
   2  -9  -1   -0.11    0.39
   2  -9  -1    0.58    0.84
   2   9  -1   -0.14    0.47
   2   9  -1    0.16    0.52
  -2  -9   1   -0.37    0.52
   2  -9  -1   -0.15    0.58
  -2  -9   1    0.39    0.47
   2  -9  -1    0.15    0.46
   2   9  -1    0.54    0.96
   2  -9  -1    0.53    0.54
   2  -9   0  593.91   17.65
  -2  -9   0  576.99   16.96
   2  -9   0  544.59   22.09
   2   9   0  585.07   17.10
   2   9   0  592.93   17.15
   2  -9   0  587.21   16.74
   2  -9   0  591.59   23.79
   2  -9   0  583.66   16.85
   2   9   0  554.77   17.16
  -2  -9   0  609.07   16.97
   2   9   0  601.73   17.73
   2  -9   0  578.11   21.72
   2   9   0  599.55   23.44
   2  -9   0  578.96   17.36
   2  -9   0  565.18   16.92
   2  -9   1   74.14    4.34
   2  -9   1   76.22    3.95
   2   9   1   74.79    3.84
  -2  -9  -1   74.65    3.82
   2  -9   1   85.36    3.34
   2  -9   1   82.55    3.31
   2   9   1   73.56    3.91
   2   9   1   79.32    3.94
   2   9   1   76.42    3.89
   2  -9   1   82.13    3.81
   2  -9   1   74.87    6.93
   2  -9   1   76.27    3.86
   2  -9   1   77.59    3.76
   2  -9   1   79.52    4.21
   2  -9   1   73.66    4.22
   2  -9   1   75.25    4.16
  -2  -9  -1   79.09    3.86
   2   9   1   83.44    4.43
   2   9   1   70.41    6.69
   2  -9   2  770.94   23.58
   2  -9   2  791.74   22.73
  -2  -9  -2  741.33   27.72
   2   9   2  812.58   22.72
  -2  -9  -2  814.15   22.59
   2  -9   2  844.75   22.23
   2  -9   2  793.73   21.60
   2  -9   2  810.14   21.66
   2   9   2  842.74   22.88
   2   9   2  799.53   22.52
   2   9   2  817.04   22.58
   2  -9   2  795.20   22.34
   2  -9   2  779.92   28.75
   2  -9   2  819.62   22.78
   2   9   2  828.72   22.64
   2   9   2  795.31   22.56
   2   9   2  789.86   22.85
   2  -9   2  781.89   23.00
   2  -9   2  805.77   23.09
   2  -9   2  780.62   23.07
   2   9   2  865.50   29.77
   2   9   3  204.29    7.64
   2  -9   3  198.57    7.54
   2  -9   3  201.73    8.42
  -2  -9  -3  198.81    7.35
   2  -9   3  201.62    7.10
   2   9   3  197.68    7.48
   2   9   3  197.90    7.26
   2   9   3  203.12    7.56
   2   9   3  198.71    7.27
   2  -9   3  197.69    7.57
   2  -9   3  200.43    7.23
   2  -9   3  204.18   11.46
   2   9   3  207.36    7.52
   2   9   3  203.32    7.50
   2   9   3  203.43    7.63
   2  -9   3  204.09    7.30
   2  -9   3  201.53    7.61
   2   9   3  199.89   11.97
   2   9   3  190.87    8.00
   2   9   4  129.76    5.75
   2  -9   4  126.61    5.14
  -2  -9  -4  123.63    5.39
   2   9   4  124.94    5.34
   2   9   4  138.17    5.73
   2   9   4  142.39    5.86
   2   9   4  125.55    5.68
   2   9   4  137.17    6.42
  -2  -9  -4  139.68    5.28
   2  -9   4  136.86    5.92
   2  -9   4  126.04    8.53
   2  -9   4  132.74    5.47
   2   9   4  139.50    5.76
   2   9   4  133.87    5.69
   2   9   4  127.41    5.72
  -2  -9  -4  121.75    8.80
   2  -9   4  128.04    5.20
   2  -9   4  127.41    5.66
   2  -9   4  137.28    5.61
   2  -9   4  127.41    5.45
   2  -9   5    0.40    0.68
   2  -9   5    0.15    0.45
   2  -9   5    0.60    0.49
   2  -9   5    0.12    0.83
   2   9   5    0.99    0.74
   2   9   5    0.31    0.48
   2   9   5    0.45    0.53
   2   9   5   -0.16    0.56
  -2  -9  -5    0.70    0.49
   2   9   5    1.03    0.56
   2  -9   5    0.17    0.55
   2  -9   5    0.44    0.53
   2  -9   5   -0.41    0.53
   2   9   5    0.16    0.53
   2   9   5    0.15    0.50
   2   9   5    0.31    0.50
  -2  -9  -5   -0.48    0.70
   2   9   5    0.67    0.57
   2  -9   5    0.13    0.50
   2  -9   5    0.49    0.42
   2  -9   5   -0.18    0.49
   2   9   6   22.32    2.17
   2  -9   6   21.71    2.08
   2   9   6   23.48    2.35
   2  -9   6   23.41    2.35
   2  -9   6   24.42    2.15
   2  -9   6   23.78    2.09
   2   9   6   17.75    1.85
   2   9   6   22.59    2.11
   2   9   6   22.42    2.15
   2  -9   6   25.73    1.86
  -2  -9  -6   20.96    1.79
  -2  -9  -6   24.31    1.94
   2   9   6   23.64    2.18
   2   9   6   20.40    2.02
   2   9   6   18.22    1.94
  -2  -9  -6   26.16    3.83
   2  -9   6   24.15    2.02
   2  -9   6   22.60    2.23
   2  -9   6   21.34    2.15
   2  -9   6   20.61    1.93
   2   9   7   43.29    3.16
   2  -9   7   51.07    3.46
   2  -9   7   50.53    3.21
   2   9   7   48.99    3.37
   2  -9   7   46.78    3.14
   2  -9   7   46.57    2.94
   2  -9   7   47.45    2.61
   2   9   7   50.76    3.27
   2   9   7   53.32    3.28
   2   9   7   44.54    3.13
  -2  -9  -7   52.78    2.92
  -2  -9  -7   50.27    2.90
  -2  -9  -7   53.00    3.06
   2   9   7   52.93    3.36
   2   9   7   46.26    3.07
   2   9   7   50.03    3.27
   2  -9   7   49.52    3.31
   2  -9   7   50.00    2.98
   2  -9   7   50.13    3.03
   2  -9   7   50.89    3.41
   2  -9   7   50.12    3.07
   2  -9   8   24.69    2.15
   2   9   8   23.02    2.09
   2   9   8   25.18    2.22
   2  -9   8   22.84    1.92
   2  -9   8   27.07    2.28
  -2  -9  -8   25.23    1.94
  -2  -9  -8   22.59    1.89
  -2  -9  -8   22.81    1.95
   2   9   8   24.31    2.10
   2   9   8   23.45    2.16
   2   9   8   22.97    2.14
   2   9   8   24.17    2.30
   2  -9   8   27.68    2.25
   2  -9   8   24.47    2.27
   2  -9   8   21.54    2.17
   2  -9   8   25.18    2.06
   2   9   9   12.43    1.54
  -2  -9  -9   14.61    1.43
  -2  -9  -9   14.13    1.47
  -2  -9  -9   14.39    1.45
  -2  -9  -9   10.81    1.33
   2   9   9   11.52    1.39
   2   9   9   14.72    1.63
   2   9   9    9.26    1.35
   2   9   9   13.69    1.68
   2  -9   9   15.59    1.63
   2  -9   9   13.39    1.56
   2  -9   9   13.18    1.37
   2  -9   9   14.17    1.55
   2  -9   9   13.89    1.59
   2  -9   9   13.16    1.64
   2  -9   9   11.74    1.39
   2   9  10  157.18    6.26
   2   9  10  148.02    5.73
   2  -9  10  153.41    5.86
  -2  -9 -10  146.84    5.46
  -2  -9 -10  149.49    5.62
   2   9  10  146.05    5.60
   2  -9  10  153.33    5.77
  -2  -9 -10  146.56    5.38
  -2  -9 -10  148.24    5.60
   2  -9  10  147.40    5.35
   2  -9  10  168.58    6.25
   2  -9  10  148.84    5.53
   2  -9  11    2.80    0.64
   2   9  11    2.98    0.75
   2   9  11    2.43    0.57
   2   9  11    2.30    0.45
   2  -9  11    2.87    0.63
  -2  -9 -11    2.04    0.59
  -2  -9 -11    2.68    0.53
  -2  -9 -11    2.20    0.59
   2  -9  11    2.23    0.66
   2  -9  11    2.35    0.54
   2   9  11    3.09    0.75
   2   9  12  224.46    6.97
  -2  -9 -12  246.21    7.03
   2   9  12  230.18    7.30
   2  -9  12  207.24    6.38
   2   9  12  226.02    7.08
   2   9  12  218.85    6.54
  -2  -9 -12  235.20    6.80
  -2  -9 -13    0.52    0.25
   2   9  13    0.63    0.27
   2   9  13    0.70    0.27
   2   9  13    0.84    0.28
  -2  10  13   59.43    2.28
   2 -10 -13   45.74    1.92
   2 -10 -13   57.28    2.30
   2  10 -13   51.90    2.03
   2  10 -13   54.11    2.06
  -2  10  13   62.27    2.33
   2  10 -13   61.60    2.37
   2  10 -13   59.62    2.27
  -2 -10  12  113.13    4.23
   2 -10 -12  114.01    4.43
   2  10 -12  109.26    4.04
   2  10 -12  109.48    4.05
   2  10 -12  121.25    4.36
   2 -10 -12  117.84    4.28
   2 -10 -12  107.92    4.07
  -2 -10  11  139.15    5.03
  -2 -10  11  149.04    5.50
  -2  10  11  148.19    5.37
  -2 -10  11  150.63    5.46
  -2 -10  11  138.59    5.01
   2  10 -11  149.11    5.55
   2  10 -11  143.04    5.29
   2 -10 -11  148.65    5.82
   2  10 -11  144.00    5.31
   2  10 -10   64.32    3.34
   2 -10 -10   66.28    3.78
   2  10 -10   67.94    3.40
   2 -10 -10   68.92    3.42
  -2 -10  10   63.62    3.21
  -2  10  10   70.68    3.43
  -2 -10  10   69.47    3.45
  -2 -10  10   60.41    3.06
  -2 -10  10   63.82    3.14
   2  10 -10   73.03    3.65
  -2 -10   9    7.70    1.05
   2 -10  -9    8.54    1.26
   2 -10  -9    9.73    1.38
  -2 -10   9    8.53    1.17
  -2 -10   9    8.51    1.21
  -2 -10   9    9.11    1.15
   2  10  -9    8.96    1.25
   2  10  -9    7.05    1.17
   2 -10  -9    8.28    1.20
   2  10  -9   10.27    1.38
   2 -10  -9    5.73    1.21
  -2 -10   8   46.55    2.75
   2 -10  -8   53.96    3.48
   2 -10  -8   53.16    3.34
  -2 -10   8   46.90    2.79
   2 -10  -8   51.80    3.47
   2  10  -8   51.90    3.30
   2 -10  -8   49.15    3.05
   2  10  -8   50.07    3.07
   2  10  -8   50.45    3.09
   2 -10  -7    5.75    1.05
   2  10  -7    7.48    1.28
   2 -10  -7    5.37    1.23
   2  10  -7    7.07    1.18
   2  10  -7    7.11    1.19
   2 -10  -7    4.26    0.94
   2  10  -7    5.08    2.17
   2 -10  -7    5.02    2.34
   2  10  -7    6.64    2.14
   2 -10  -7    6.17    2.20
  -2 -10   7    8.35    1.31
  -2 -10   7    7.46    1.07
   2 -10  -7    6.22    1.23
   2 -10  -7    6.95    1.12
  -2 -10   7    5.40    0.95
   2 -10  -7    5.72    1.29
  -2 -10   7    5.62    1.07
   2 -10  -7   10.59    3.12
   2  10  -6   33.39    2.48
   2  10  -6   31.86    2.42
   2 -10  -6   36.93    2.72
   2  10  -6   29.42    4.63
   2 -10  -6   28.68    4.96
   2  10  -6   34.86    4.80
   2 -10  -6   28.80    4.53
  -2 -10   6   33.78    2.66
   2 -10  -6   31.61    2.70
   2  10  -6   34.73    2.69
   2 -10  -6   31.96    2.85
  -2 -10   6   31.72    2.49
   2 -10  -6   35.09    2.56
   2  10  -5   72.88    3.89
  -2 -10   5   76.81    3.96
   2  10  -5   75.97    3.92
   2  10  -5   78.54    3.98
   2 -10  -5   74.54    3.72
   2 -10  -5   73.20    3.72
   2 -10  -5   77.10    4.34
   2 -10  -5   69.84    7.64
   2  10  -5   79.44    7.32
   2  10  -5   79.68    7.68
   2 -10  -5   80.54    4.66
  -2 -10   5   76.49    4.06
   2 -10  -5   79.42    7.63
   2 -10  -5   80.63    4.35
   2  10  -5   81.44    4.30
   2 -10  -5   82.51    4.23
   2 -10  -5   86.04    8.56
  -2 -10   4   61.13    3.49
   2  10  -4   62.25    3.63
   2  10  -4   70.12    3.57
   2 -10  -4   67.76    3.90
   2  10  -4   63.74    3.46
   2 -10  -4   64.65    3.51
   2 -10  -4   64.27    3.46
   2 -10  -4   68.84    4.12
   2 -10  -4   63.10    7.16
   2  10  -4   61.69    6.37
   2  10  -4   66.86    6.95
   2 -10  -4   60.85    3.98
   2 -10  -4   59.75    6.50
   2 -10  -4   54.56    3.45
   2  10  -4   67.14    3.83
   2 -10  -4   64.46    3.76
   2 -10  -4   70.18    7.59
  -2 -10   3   34.94    2.45
   2  10  -3   35.89    2.70
   2 -10  -3   30.79    2.33
   2  10  -3   32.69    2.56
   2  10  -3   32.32    2.28
   2  10  -3   34.92    2.37
   2 -10  -3   36.22    2.67
   2 -10  -3   32.78    5.11
   2  10  -3   39.36    5.00
   2  10  -3   31.95    4.71
   2 -10  -3   33.83    2.50
   2 -10  -3   33.29    2.46
   2 -10  -3   31.04    2.80
   2 -10  -3   37.17    2.97
   2 -10  -3   36.01    4.84
   2 -10  -3   38.81    2.81
   2 -10  -3   37.63    5.42
   2 -10  -2  422.61   20.48
   2  10  -2  523.85   21.84
  -2 -10   2  477.78   14.37
   2  10  -2  468.37   14.94
   2  10  -2  475.93   14.72
   2  10  -2  470.43   14.80
   2 -10  -2  468.76   14.47
   2  10  -2  477.69   14.88
   2 -10  -2  486.97   14.75
   2 -10  -2  493.79   14.71
   2 -10  -2  467.12   14.93
  -2 -10   2  504.89   14.77
   2 -10  -2  457.84   20.38
   2 -10  -2  443.26   21.26
   2 -10  -1   65.98    6.51
  -2 -10   1   78.89    4.00
   2 -10  -1   69.13    7.11
   2  10  -1   68.54    3.93
   2 -10  -1   74.59    4.15
   2 -10  -1   72.99    4.01
  -2 -10   1   72.22    3.70
   2  10  -1   68.41    4.03
   2 -10  -1   72.00    6.76
   2  10  -1   76.24    7.22
   2  10  -1   75.14    3.95
   2  10  -1   71.47    3.90
   2 -10  -1   68.25    3.87
   2  10   0  331.01   10.84
   2  10   0  324.97   10.90
  -2 -10   0  331.68   10.86
   2 -10   0  350.30   11.33
   2 -10   0  324.18   10.68
   2 -10   0  335.41   11.61
   2 -10   0  337.03   11.40
   2 -10   0  341.61   16.84
   2 -10   0  320.09   10.47
   2  10   0  342.75   16.76
   2  10   0  322.46   11.39
  -2 -10   0  325.11   10.60
   2  10   1  546.11   16.50
   2 -10   1  573.78   16.21
   2 -10   1  506.73   22.26
   2 -10   1  555.22   16.36
  -2 -10  -1  551.00   16.52
  -2 -10  -1  578.56   16.40
   2  10   1  558.09   17.22
   2 -10   1  564.25   17.03
   2 -10   1  520.49   16.00
   2 -10   1  581.42   17.24
   2 -10   1  543.55   17.30
   2  10   1  563.30   16.80
   2  10   1  562.23   16.53
   2  10   1  559.43   23.18
  -2 -10  -2   10.66    1.38
  -2 -10  -2   10.05    1.29
   2  10   2    7.32    1.37
   2  10   2   10.77    1.45
   2  10   2   11.47    1.50
   2 -10   2   10.58    1.48
   2 -10   2    9.34    1.45
   2  10   2    7.70    1.17
   2  10   2    7.68    1.17
   2 -10   2    8.40    1.25
   2 -10   2    9.23    2.37
   2 -10   2    9.51    1.34
   2  10   2    7.80    1.19
   2  10   2    9.88    1.44
   2  10   2    8.33    1.24
   2  10   2    8.80    1.27
   2 -10   2    9.28    1.49
   2 -10   2   10.55    1.44
   2 -10   2   11.13    1.75
   2  10   2    5.58    1.92
   2  10   3  325.99   11.02
   2 -10   3  331.05   11.24
  -2 -10  -3  338.64   11.02
  -2 -10  -3  344.84   10.81
   2  10   3  345.59   11.25
   2  10   3  316.20   10.71
   2  10   3  342.65   11.32
   2 -10   3  347.27   11.64
   2  10   3  332.52   10.76
   2 -10   3  335.00   10.66
   2 -10   3  341.57   15.70
   2 -10   3  333.44   11.13
   2  10   3  352.55   11.26
   2  10   3  346.84   11.38
   2  10   3  333.94   11.12
   2 -10   3  329.45   11.98
   2 -10   3  353.80   11.10
   2 -10   3  321.12   11.09
   2 -10   3  323.15   11.46
   2  10   3  322.71   16.39
   2  10   4   71.69    4.00
   2 -10   4   70.11    4.01
   2 -10   4   71.60    4.48
  -2 -10  -4   74.09    3.95
   2  10   4   76.87    3.89
   2  10   4   82.70    4.22
   2  10   4   79.88    4.22
   2  10   4   74.06    4.10
   2  10   4   76.72    4.53
  -2 -10  -4   82.41    3.79
   2 -10   4   79.05    4.17
   2 -10   4   78.20    3.79
   2  10   4   75.49    4.07
   2  10   4   75.17    4.06
   2  10   4   74.10    4.13
   2 -10   4   75.50    3.95
   2 -10   4   77.24    4.18
   2 -10   4   80.24    4.34
  -2 -10  -4   82.19    7.10
   2 -10   5  132.27    5.81
   2  10   5  124.04    5.69
   2 -10   5  136.07    5.36
   2  10   5  128.65    6.22
   2  10   5  126.33    5.67
   2  10   5  127.75    5.74
   2  10   5  133.66    5.90
  -2 -10  -5  135.24    5.34
   2 -10   5  129.67    5.82
   2 -10   5  124.37    5.27
   2  10   5  134.34    5.83
   2  10   5  134.34    5.83
   2  10   5  132.52    5.80
   2 -10   5  136.53    5.63
   2 -10   5  123.12    5.20
  -2 -10  -5  131.69    9.35
   2 -10   5  129.91    5.81
  -2 -10  -6   90.12    7.45
   2  10   6   90.52    4.61
   2 -10   6   94.93    4.63
   2 -10   6   84.20    4.01
   2 -10   6   88.86    4.89
   2  10   6   88.66    4.56
   2  10   6   83.77    4.37
   2  10   6   87.07    4.54
   2  10   6   88.67    4.84
  -2 -10  -6   81.28    4.02
  -2 -10  -6   93.11    4.20
  -2 -10  -6   88.68    4.20
   2  10   6   92.27    4.60
   2  10   6   87.59    4.53
   2  10   6   89.60    4.55
   2 -10   6   96.91    4.41
   2 -10   6   92.13    4.79
   2 -10   6   89.37    4.43
   2 -10   6   88.62    4.61
   2 -10   6   93.59    4.23
   2 -10   7   28.71    2.49
   2 -10   7   26.83    2.27
   2  10   7   31.48    2.46
   2  10   7   28.41    2.30
   2  10   7   27.62    2.37
   2  10   7   26.62    2.35
   2  10   7   27.05    2.41
  -2 -10  -7   28.15    2.09
  -2 -10  -7   31.56    2.23
   2  10   7   28.34    2.37
   2  10   7   27.58    2.28
   2  10   7   25.85    2.30
   2 -10   7   30.84    2.54
   2 -10   7   28.46    2.33
   2 -10   7   28.02    2.16
   2 -10   7   32.53    2.55
   2 -10   7   30.02    2.15
   2  10   8  299.23   10.34
   2  10   8  300.21   10.46
   2 -10   8  305.19   10.25
   2  10   8  298.60   10.32
  -2 -10  -8  324.41    9.98
  -2 -10  -8  318.50    9.96
  -2 -10  -8  303.76    9.95
   2  10   8  318.15   10.24
   2  10   8  317.63   10.46
   2  10   8  312.42   10.42
   2 -10   8  305.04   10.53
   2 -10   8  314.06    9.90
   2 -10   8  302.66   10.38
   2 -10   8  331.50   10.68
   2 -10   8  308.36    9.75
  -2 -10  -9  128.27    5.02
  -2 -10  -9  141.19    5.22
   2  10   9  145.54    5.64
  -2 -10  -9  136.87    5.25
   2  10   9  127.95    5.17
   2  10   9  132.92    5.48
   2 -10   9  133.05    5.39
   2 -10   9  138.45    5.20
   2 -10   9  131.07    5.32
   2  10   9  123.05    5.43
   2 -10   9  133.92    5.57
   2 -10   9  123.33    4.80
   2 -10   9  130.73    5.30
   2  10   9  119.33    5.28
  -2 -10 -10   74.64    3.23
  -2 -10 -10   77.75    3.41
   2  10  10   71.32    3.26
   2  10  10   68.11    2.86
   2 -10  10   77.70    3.44
   2  10  10   77.72    3.69
   2  10  10   73.17    3.40
  -2 -10 -10   76.68    3.41
   2 -10  10   81.21    3.70
   2 -10  10   70.66    2.97
  -2 -10 -11    0.08    0.34
  -2 -10 -11    0.11    0.30
   2  10  11    0.44    0.42
  -2 -10 -11    0.61    0.42
   2 -10  11    0.18    0.35
   2  10  11   -0.09    0.33
   2  10  12    0.10    0.24
  -2 -10 -12    0.65    0.31
   2 -10  12    0.53    0.31
   2  10  12    0.53    0.28
  -2 -10 -12    0.09    0.26
   2 -11 -12    0.24    0.22
   2 -11 -12    0.46    0.31
  -2  11  12    0.40    0.28
  -2  11  12    0.35    0.28
   2 -11 -12    0.26    0.28
   2  11 -12    0.50    0.21
   2 -11 -12    0.96    0.43
   2  11 -12    0.32    0.21
   2  11 -12   -0.06    0.30
   2  11 -12    0.48    0.36
   2 -11 -11   11.60    1.21
  -2  11  11   11.54    1.10
  -2 -11  11   12.97    1.18
   2 -11 -11   11.41    1.17
   2  11 -11   12.67    1.03
   2 -11 -11   15.03    1.39
   2  11 -11   11.50    0.99
   2  11 -11   12.00    1.16
   2  11 -10    4.33    0.81
   2 -11 -10    1.95    0.72
  -2  11  10    2.82    0.66
   2  11 -10    2.34    0.59
   2 -11 -10    2.85    0.80
   2  11 -10    4.20    0.70
   2 -11 -10    2.60    0.64
  -2 -11   9  109.72    4.48
   2 -11  -9  108.54    4.72
   2  11  -9  106.42    4.38
   2  11  -9  109.97    4.43
   2 -11  -9  107.57    4.91
   2  11  -9  104.85    4.74
   2 -11  -8   34.12    2.69
  -2 -11   8   34.52    2.37
   2 -11  -8   27.62    2.00
   2 -11  -8   37.40    2.64
   2  11  -8   30.37    2.16
   2 -11  -8   37.15    2.83
   2  11  -8   35.88    2.33
   2 -11  -8   34.10    2.60
   2  11  -8   34.26    2.49
   2 -11  -7  278.45    9.70
   2 -11  -7  279.32    9.92
  -2 -11   7  263.02    9.12
   2 -11  -7  263.13    9.09
  -2 -11   7  263.40    9.08
   2  11  -7  270.09    8.92
   2 -11  -7  276.91    9.89
   2  11  -7  265.58    8.90
   2 -11  -7  263.70    9.51
   2  11  -7  266.45    9.41
   2  11  -6    0.85    0.54
   2 -11  -6    1.06    0.77
   2  11  -6    0.24    0.45
   2 -11  -6    0.32    0.54
   2 -11  -6    0.56    0.55
   2 -11  -6    0.95    0.73
  -2 -11   6    1.12    0.61
  -2 -11   6    0.27    0.42
   2  11  -6    0.47    0.60
   2 -11  -6    1.92    0.75
   2 -11  -6    0.73    1.29
   2 -11  -5  102.24    4.91
   2  11  -5  106.22    5.00
   2  11  -5  103.30    4.48
   2 -11  -5  102.68    5.14
   2  11  -5  104.76    4.52
   2 -11  -5  106.06    4.44
   2 -11  -5  101.00    4.40
   2 -11  -5  103.47    5.15
   2 -11  -5   90.13    4.65
   2 -11  -5  107.64    5.47
  -2 -11   5   97.66    4.71
   2 -11  -5  109.49    8.91
   2  11  -5   91.68    4.48
  -2 -11   5  110.63    4.79
   2 -11  -5  104.45    9.31
   2  11  -5  101.87    8.13
   2  11  -5   92.22    8.23
   2 -11  -5  110.23    9.87
   2 -11  -4   87.25    8.38
   2  11  -4   89.68    8.06
   2 -11  -4   83.48    4.18
   2  11  -4   78.24    4.24
   2  11  -4   84.03    4.43
   2 -11  -4   78.03    4.28
   2  11  -4   77.86    4.27
   2 -11  -4   80.55    4.35
  -2 -11   4   81.16    4.19
   2 -11  -4   80.43    4.64
  -2 -11   4   85.88    4.16
   2  11  -4   82.34    4.26
   2 -11  -4   74.02    7.39
   2 -11  -4   84.74    4.01
   2 -11  -4   84.68    4.05
   2 -11  -4   79.89    4.59
   2 -11  -4   90.80    8.65
   2 -11  -3   29.18    4.63
   2  11  -3   27.18    4.38
  -2 -11   3   31.77    2.36
   2  11  -3   32.32    2.57
   2  11  -3   34.25    2.57
   2  11  -3   25.58    2.34
   2 -11  -3   35.36    2.56
   2  11  -3   33.54    2.66
   2 -11  -3   29.67    2.36
   2 -11  -3   33.52    2.44
   2 -11  -3   34.30    2.89
   2 -11  -3   34.65    4.90
   2 -11  -3   35.54    2.73
   2 -11  -3   43.47    5.81
   2 -11  -2   -0.59    0.60
   2 -11  -2    0.17    0.53
   2  11  -2    1.19    0.72
  -2 -11   2    0.66    0.45
   2  11  -2    1.21    0.64
   2  11  -2    0.47    0.61
   2 -11  -2    0.66    0.53
   2  11  -2    0.33    0.64
   2 -11  -2    0.29    0.52
   2 -11  -2    1.75    1.34
   2  11  -2    1.19    1.23
   2 -11  -2    1.30    1.50
   2 -11  -2    0.59    0.59
   2 -11  -2    0.40    0.61
   2 -11  -2    1.06    0.60
  -2  11   1   33.56    2.17
  -2 -11   1   36.68    2.48
   2  11  -1   35.07    2.80
   2  11  -1   38.16    2.67
   2  11  -1   37.68    2.72
   2 -11  -1   33.99    4.96
   2 -11  -1   37.69    2.76
   2 -11  -1   37.35    2.66
   2 -11  -1   35.43    2.71
   2 -11  -1   40.36    5.24
   2 -11  -1   36.56    2.85
  -2 -11   1   36.88    2.64
   2  11  -1   29.41    4.49
   2  11   0   19.21    1.91
   2 -11   0   11.05    2.78
   2 -11   0   17.43    1.70
   2 -11   0   19.40    1.98
   2 -11   0   16.82    2.06
   2 -11   0   19.54    2.08
  -2 -11   0   18.74    1.90
  -2 -11   0   18.42    1.74
   2  11   0   19.92    2.10
   2  11   0   18.76    1.96
   2  11   0   18.72    1.85
   2 -11   0   18.67    2.00
   2  11   0   19.16    3.66
   2  11   1  463.01   13.99
   2 -11   1  445.37   19.74
   2 -11   1  430.94   13.58
   2  11   1  456.09   14.06
   2  11   1  444.37   14.01
   2  11   1  486.33   14.57
   2 -11   1  456.56   14.50
   2 -11   1  447.69   14.54
  -2 -11  -1  453.22   14.09
  -2 -11  -1  441.49   13.61
   2  11   1  443.66   14.69
   2  11   1  477.49   14.52
   2  11   1  461.57   14.02
   2 -11   1  454.66   14.77
   2  11   1  439.14   20.09
   2 -11   2   64.97    4.10
  -2 -11  -2   61.27    3.53
  -2 -11  -2   62.48    3.34
   2  11   2   61.71    3.96
   2  11   2   57.85    3.59
   2  11   2   58.74    3.35
  -2 -11  -2   62.20    3.29
   2  11   2   62.45    3.44
   2  11   2   51.47    5.84
   2  11   2   60.51    3.53
   2  11   2   56.84    3.44
   2  11   2   63.19    3.76
   2 -11   2   60.44    3.77
   2 -11   2   61.33    3.77
   2 -11   2   68.24    4.01
   2 -11   2   59.18    3.61
   2 -11   2   57.52    5.89
   2 -11   2   62.45    3.42
   2 -11   3  368.16   12.75
   2 -11   3  392.93   12.27
   2  11   3  345.17   11.48
  -2 -11  -3  355.47   11.80
  -2 -11  -3  368.56   11.41
   2  11   3  365.98   11.57
   2  11   3  363.90   12.09
   2 -11   3  353.32   11.64
   2 -11   3  377.14   11.31
  -2 -11  -3  339.69   11.13
   2  11   3  379.25   12.03
   2  11   3  367.41   11.96
   2  11   3  383.01   12.25
   2 -11   3  357.47   11.92
   2 -11   3  360.30   12.28
   2 -11   3  383.12   12.42
  -2 -11  -3  336.69   16.88
  -2 -11  -4   33.61    2.28
   2  11   4   29.47    2.70
   2  11   4   30.32    2.50
   2  11   4   32.19    2.57
   2  11   4   30.91    2.25
   2  11   4   31.09    2.39
   2 -11   4   27.99    2.42
   2 -11   4   32.15    2.81
   2 -11   4   31.71    2.21
   2 -11   4   31.85    2.47
  -2 -11  -4   34.18    2.33
  -2 -11  -4   34.05    2.30
   2  11   4   35.44    2.62
   2  11   4   33.17    2.56
   2  11   4   31.63    2.53
   2 -11   4   34.91    2.80
   2 -11   4   33.49    2.43
  -2 -11  -4   27.95    4.25
   2 -11   4   29.51    2.53
   2  11   5  172.22    6.92
   2  11   5  165.91    6.85
   2  11   5  166.09    6.65
  -2 -11  -5  163.28    6.15
   2  11   5  170.53    7.31
  -2 -11  -5  176.22    6.44
  -2 -11  -5  169.25    6.38
   2  11   5  172.17    6.87
   2  11   5  178.27    6.96
   2  11   5  177.04    6.92
   2 -11   5  170.91    6.89
   2 -11   5  167.01    6.89
   2 -11   5  172.10    6.16
   2 -11   5  169.31    6.76
   2 -11   6  118.02    5.58
   2 -11   6  116.21    5.21
   2  11   6  106.27    5.03
   2  11   6  101.66    5.03
   2  11   6  118.33    5.31
   2  11   6  104.08    4.94
   2  11   6  114.48    5.48
  -2 -11  -6  116.32    4.84
  -2 -11  -6  110.48    4.73
  -2 -11  -6  111.60    4.79
   2  11   6  109.33    5.13
   2  11   6  111.93    5.09
   2  11   6  113.89    5.18
   2 -11   6  111.48    5.33
   2 -11   6  116.42    5.11
   2 -11   6  114.58    4.52
   2 -11   6  116.40    5.19
   2  11   7    6.53    1.13
  -2 -11  -7    8.50    1.09
  -2 -11  -7    6.46    1.03
  -2 -11  -7    8.87    1.16
   2  11   7    6.75    1.12
   2  11   7    5.59    1.06
   2  11   7    6.74    1.14
   2 -11   7    7.81    1.26
   2 -11   7    4.70    0.96
   2 -11   7    6.04    0.99
   2  11   7    5.50    1.13
   2  11   7    6.40    1.08
   2 -11   7    5.12    1.07
   2 -11   7    5.95    1.09
   2 -11   7    6.78    0.91
  -2 -11  -8    4.01    0.80
  -2 -11  -8    3.82    0.78
  -2 -11  -8    4.34    0.82
   2  11   8    3.12    0.82
   2  11   8    3.51    0.86
   2  11   8    4.79    0.85
   2 -11   8    2.60    0.76
   2 -11   8    4.04    0.82
   2  11   8    3.51    0.86
   2 -11   8    3.00    0.89
   2  11   8    3.97    0.81
   2 -11   8    3.09    0.80
   2 -11   8    3.60    0.61
   2  11   9   82.69    3.74
   2 -11   9   80.34    3.67
  -2 -11  -9   92.65    3.75
   2  11   9   88.40    3.91
  -2 -11  -9   82.39    3.66
   2  11   9   76.44    3.50
   2  11   9   85.37    3.85
   2 -11   9   78.65    3.66
   2 -11   9   83.40    3.81
  -2 -11  -9   86.37    3.62
   2 -11   9   84.81    3.79
   2  11   9   82.29    3.71
  -2 -11 -10   15.19    1.19
   2  11  10   12.92    1.07
   2 -11  10   16.89    1.28
   2  11  10   14.65    1.25
   2  11  10   13.06    1.19
   2 -11  10   14.67    1.30
  -2 -11 -10   14.53    1.27
  -2 -11 -11   86.73    3.07
   2  11  11   84.09    3.15
  -2 -11 -11   86.01    3.07
   2 -11  11   91.43    3.14
   2 -12 -12    9.09    0.69
   2 -12 -11   63.20    2.70
  -2  12  11   59.30    2.53
   2 -12 -11   69.41    2.86
  -2  12  11   62.04    2.58
   2  12 -11   69.46    2.65
   2 -12 -11   67.30    2.72
   2  12 -10   61.73    2.84
   2  12 -10   62.15    2.92
   2 -12 -10   63.04    2.73
   2 -12 -10   63.14    3.04
  -2  12   9   21.21    1.66
  -2 -12   9   22.91    1.68
   2 -12  -9   20.29    1.72
   2  12  -9   21.75    1.71
   2  12  -9   19.03    1.27
   2  12  -9   20.33    1.31
   2 -12  -9   23.42    1.94
   2 -12  -9   20.23    1.66
   2  12  -8    1.51    0.54
   2 -12  -8    0.64    0.51
  -2 -12   8    0.54    0.40
  -2  12   8    0.46    0.44
  -2 -12   8    0.10    0.35
   2  12  -8    0.35    0.44
   2 -12  -8    0.38    0.50
   2  12  -8    1.59    0.49
   2  12  -8    0.30    0.33
   2 -12  -8    0.42    0.53
   2 -12  -8    0.51    0.41
   2  12  -7    4.17    0.90
   2 -12  -7    2.82    0.84
  -2 -12   7    4.72    0.87
  -2  12   7    2.82    0.75
  -2 -12   7    5.15    0.93
   2  12  -7    4.05    0.87
   2 -12  -7    2.81    0.85
   2 -12  -7    3.73    0.94
   2 -12  -7    2.14    0.70
   2  12  -6    0.42    0.52
   2 -12  -6   -0.16    0.60
   2 -12  -6    0.25    0.47
  -2 -12   6    0.25    0.40
  -2  12   6    1.02    0.52
   2 -12  -6    1.57    0.76
  -2 -12   6    0.38    0.43
   2  12  -6    1.11    0.62
   2 -12  -6    0.14    0.44
   2  12  -6   -0.15    0.50
   2 -12  -6   -0.15    0.63
   2 -12  -6    0.73    0.58
   2  12  -5   46.12    3.05
   2 -12  -5   47.55    2.99
  -2  12   5   44.46    2.79
  -2 -12   5   44.51    2.76
   2 -12  -5   46.24    3.31
  -2 -12   5   43.60    2.84
   2  12  -5   47.76    3.03
   2  12  -5   46.48    3.06
   2 -12  -5   42.95    2.95
   2 -12  -5   42.82    3.05
   2  12  -4   21.19    2.06
   2 -12  -4   20.93    2.01
   2  12  -4   18.71    1.82
  -2  12   4   20.66    1.82
  -2 -12   4   23.24    1.91
  -2 -12   4   21.15    1.93
   2  12  -4   23.28    2.06
   2  12  -4   24.49    2.17
   2 -12  -4   16.68    1.62
   2 -12  -4   21.34    1.77
   2 -12  -4   24.63    2.34
   2 -12  -4   20.85    1.97
   2  12  -3  292.70   15.69
  -2  12   3  326.50   10.14
  -2 -12   3  308.49   10.14
   2  12  -3  296.87   10.47
   2  12  -3  321.67   10.56
   2  12  -3  332.18   10.80
   2 -12  -3  301.72   10.18
   2  12  -3  320.11   10.85
   2 -12  -3  303.12   10.13
   2 -12  -3  312.12   10.23
   2 -12  -3  310.24   11.11
  -2 -12   3  322.16   10.52
   2 -12  -3  304.32   16.76
   2 -12  -3  321.21   10.81
   2 -12  -2   74.14    3.83
   2 -12  -2   65.95    6.86
   2  12  -2   78.46    4.01
   2  12  -2   76.81    4.07
   2 -12  -2   73.81    3.97
   2 -12  -2   76.84    3.98
   2 -12  -2   68.69    3.80
   2 -12  -2   74.61    4.38
   2 -12  -2   81.40    4.33
   2 -12  -2   87.05    7.94
   2  12  -2   68.81    6.87
  -2  12   2   72.05    3.55
  -2 -12   2   79.44    3.83
   2  12  -2   73.67    4.14
   2  12  -1   32.75    2.49
   2 -12  -1   33.48    4.75
   2 -12  -1   29.22    2.30
   2 -12  -1   34.11    2.57
   2 -12  -1   32.90    2.68
   2 -12  -1   31.38    2.50
  -2 -12   1   33.07    2.30
   2  12  -1   36.05    2.76
   2  12  -1   33.16    2.45
   2  12  -1   32.22    2.63
   2  12  -1   30.81    4.50
   2  12   0   35.21    2.72
   2  12   0   35.62    2.52
  -2 -12   0   38.07    2.46
   2  12   0   36.41    2.87
  -2 -12   0   36.75    2.28
   2  12   0   37.14    2.62
   2 -12   0   37.60    4.90
   2  12   0   35.76    2.80
   2 -12   0   40.93    3.06
   2 -12   0   33.71    2.30
   2 -12   0   34.09    2.66
   2 -12   0   35.31    2.76
  -2 -12   0   28.41    2.35
   2 -12   0   34.47    2.77
   2  12   0   33.97    4.74
  -2 -12  -1   64.80    3.24
   2  12   1   59.69    3.37
  -2 -12  -1   65.01    3.21
  -2 -12  -1   59.56    2.95
   2  12   1   63.26    3.59
   2  12   1   66.46    3.66
   2  12   1   63.66    3.80
   2 -12   1   70.95    3.95
   2 -12   1   63.88    3.86
   2 -12   1   72.91    4.15
   2  12   1   65.80    3.52
   2  12   1   66.81    3.87
  -2 -12  -1   61.47    3.28
   2  12   1   62.99    3.94
   2  12   1   65.07    6.61
  -2 -12  -1   63.86    3.63
  -2 -12  -2   69.31    3.79
  -2 -12  -2   71.52    3.46
   2  12   2   70.10    4.18
   2  12   2   68.78    3.55
   2  12   2   66.07    3.86
   2 -12   2   77.80    4.21
   2 -12   2   72.51    4.04
  -2 -12  -2   70.24    3.44
   2  12   2   65.51    3.47
  -2 -12  -2   74.22    3.50
  -2 -12  -2   67.14    3.26
   2  12   2   72.08    3.88
   2  12   2   70.88    3.85
   2  12   2   69.67    3.98
   2 -12   2   67.41    4.11
  -2 -12  -2   57.13    6.16
   2 -12   2   66.96    3.42
   2  12   3    0.63    0.59
   2  12   3    1.49    0.82
  -2 -12  -3    2.44    0.65
   2  12   3    0.94    0.49
  -2 -12  -3    1.73    0.63
  -2 -12  -3    1.38    0.57
  -2 -12  -3    1.46    0.56
   2  12   3    2.22    0.78
   2  12   3    1.50    0.69
   2  12   3    2.09    0.78
  -2 -12  -3    1.60    0.67
   2 -12   3    1.86    0.78
   2 -12   3    2.06    0.90
   2 -12   3    0.88    0.61
   2 -12   3    1.53    0.74
   2 -12   3    1.35    0.62
   2  12   4    6.22    1.11
   2  12   4    4.60    0.96
   2  12   4    6.23    1.12
   2 -12   4    7.89    1.12
   2 -12   4    4.84    1.05
   2 -12   4    6.58    1.30
   2 -12   4    5.77    1.08
   2 -12   4    7.88    1.30
   2  12   4    6.20    1.13
   2 -12   4    5.93    1.02
  -2 -12  -4    5.08    0.93
  -2 -12  -4    6.30    1.00
   2  12   5  369.07   12.30
  -2 -12  -5  361.96   11.28
  -2 -12  -5  372.39   11.30
  -2 -12  -5  344.83   11.13
   2  12   5  374.90   11.86
   2  12   5  374.46   11.86
   2  12   5  383.00   11.89
   2 -12   5  369.18   12.08
   2 -12   5  367.91   11.81
   2  12   5  367.12   11.91
   2 -12   5  382.86   12.39
   2 -12   5  356.11   11.44
   2 -12   5  356.91   11.78
  -2 -12  -6   29.65    2.05
  -2 -12  -6   22.45    1.73
  -2 -12  -6   24.03    1.87
   2  12   6   28.11    2.21
   2  12   6   27.70    2.14
   2  12   6   25.93    2.12
   2 -12   6   26.94    2.09
   2  12   6   26.37    2.17
   2  12   6   21.97    2.12
   2 -12   6   25.97    2.09
   2 -12   6   23.17    1.92
  -2 -12  -7  406.02   11.92
  -2 -12  -7  386.98   11.84
   2  12   7  399.17   12.03
   2  12   7  397.15   12.22
   2  12   7  389.69   12.18
   2 -12   7  410.76   12.39
   2 -12   7  402.01   12.16
  -2 -12  -7  395.61   11.66
  -2 -12  -7  393.02   11.83
   2  12   7  386.93   12.36
   2 -12   7  390.58   11.98
   2 -12   7  397.80   12.48
   2  12   8   31.93    1.97
   2  12   8   33.23    2.16
   2 -12   8   28.02    2.06
   2 -12   8   29.43    2.06
  -2 -12  -8   30.45    1.96
   2  12   8   28.56    2.04
  -2 -12  -8   33.11    2.01
  -2 -12  -8   30.70    1.90
   2 -12   8   29.09    1.96
   2 -12   8   27.59    1.94
   2  12   9  171.76    5.82
   2  12   9  165.94    5.77
   2  12   9  163.70    5.39
   2 -12   9  161.24    5.58
  -2 -12  -9  171.93    5.57
  -2 -12  -9  169.07    5.58
   2 -12   9  167.14    5.62
   2  12   9  167.47    5.69
   2 -12   9  175.03    5.75
  -2 -12 -10   13.54    1.05
   2 -12  10   10.51    0.89
  -2 -12 -10   10.87    0.86
  -2 -12 -10   13.78    1.01
   2  12  10   12.43    1.05
   2  12  11    7.59    0.59
  -2 -12 -11    7.95    0.61
   2  13 -11    9.59    0.64
   2 -13 -10   16.23    1.20
   2 -13 -10   16.27    1.20
   2 -13 -10   14.74    1.16
   2  13 -10   16.64    1.13
   2  13 -10   15.82    1.04
   2  13  -9   13.08    1.09
   2  13  -9    9.49    1.02
   2 -13  -9   12.33    1.18
  -2  13   9   11.91    1.10
  -2 -13   9   11.65    1.03
   2 -13  -9   11.20    1.06
   2 -13  -9   11.49    1.16
   2  13  -8   49.12    2.55
   2  13  -8   50.88    2.67
   2  13  -8   50.60    2.54
   2 -13  -8   46.55    2.67
  -2  13   8   48.97    2.61
  -2 -13   8   52.53    2.56
   2 -13  -8   51.57    2.74
  -2  13   7   99.32    4.18
  -2 -13   7   97.07    3.99
   2 -13  -7   95.79    3.98
   2  13  -7   95.90    4.10
   2  13  -7  103.14    4.31
   2 -13  -7   96.83    4.29
  -2 -13   7   90.86    3.87
   2  13  -7   95.18    4.11
   2 -13  -7   94.65    4.33
  -2  13   6  383.78   11.73
  -2 -13   6  380.31   11.51
   2 -13  -6  378.26   11.86
   2  13  -6  404.12   11.83
   2  13  -6  395.79   11.97
   2 -13  -6  380.16   11.89
   2  13  -6  385.24   11.89
   2 -13  -6  380.68   11.44
   2 -13  -6  383.41   12.19
  -2 -13   6  375.84   11.57
   2  13  -5   93.64    4.27
   2  13  -5   97.36    4.45
  -2 -13   5   95.23    4.24
   2  13  -5   96.64    4.48
   2 -13  -5   94.94    4.56
   2 -13  -5   96.25    4.28
  -2  13   5   99.66    4.32
  -2 -13   5   91.82    4.09
   2  13  -4  104.72    4.56
   2  13  -4   98.13    4.56
  -2 -13   4   93.18    4.36
   2  13  -4  103.97    4.77
   2 -13  -4   98.98    4.66
   2 -13  -4   98.88    4.87
   2 -13  -4  102.53    4.65
  -2  13   4  102.07    4.40
  -2 -13   4   98.38    4.25
   2  13  -3   48.76    2.91
   2  13  -3   46.71    2.91
   2 -13  -3   48.79    3.07
   2  13  -3   43.16    2.96
   2  13  -3   48.20    2.92
  -2  13   3   44.35    2.62
  -2 -13   3   46.64    2.68
  -2 -13   3   46.48    2.87
   2 -13  -3   46.00    2.64
   2 -13  -3   44.62    2.63
   2 -13  -3   50.80    3.04
   2 -13  -3   47.74    3.24
   2  13  -2    5.39    0.96
  -2 -13   2    6.10    0.82
   2  13  -2    7.85    1.20
  -2 -13   2    6.21    0.96
  -2  13   2    6.14    0.92
   2  13  -2    6.22    1.12
   2 -13  -2    5.77    1.13
   2 -13  -2    6.76    1.31
   2 -13  -2    7.00    1.05
   2 -13  -2    5.36    0.96
   2 -13  -2    5.41    0.98
   2 -13  -1   33.47    2.63
   2 -13  -1   35.47    2.48
  -2 -13   1   31.93    2.15
   2  13  -1   32.55    2.58
  -2 -13   1   33.07    2.04
   2  13  -1   36.21    2.47
   2  13  -1   32.50    2.31
   2 -13  -1   37.07    2.53
   2 -13  -1   30.69    2.34
  -2 -13   0  282.93    9.28
   2  13   0  293.88   10.35
   2  13   0  300.87    9.89
   2  13   0  299.77    9.88
   2  13   0  313.39   10.38
   2 -13   0  309.77   10.15
   2 -13   0  299.48   10.40
   2 -13   0  281.33   10.02
  -2 -13   0  294.60    9.20
   2  13   0  284.24    9.59
   2  13   0  299.70    9.63
   2  13   0  311.66   10.28
   2 -13   0  302.04   10.40
   2  13   1  195.00    7.32
   2  13   1  192.91    6.75
   2  13   1  189.92    7.57
  -2 -13  -1  178.81    6.32
   2  13   1  191.92    7.11
   2  13   1  187.21    7.07
   2  13   1  189.74    7.36
   2 -13   1  184.20    7.21
   2 -13   1  187.62    7.40
   2 -13   1  185.21    7.38
  -2 -13  -1  193.26    6.57
   2  13   1  188.69    6.70
   2 -13   1  182.35    7.38
  -2 -13  -1  188.20    7.13
  -2 -13  -2  208.97    7.05
  -2 -13  -2  202.09    6.90
   2  13   2  205.99    7.55
   2  13   2  200.91    7.50
   2  13   2  216.41    7.85
   2 -13   2  202.10    7.65
   2 -13   2  221.73    7.94
   2 -13   2  204.60    7.93
   2  13   2  200.71    7.96
  -2 -13  -2  206.49    7.55
   2  13   2  194.10    6.97
   2  13   2  208.26    7.67
  -2 -13  -3    0.61    0.44
   2  13   3    0.57    0.55
   2  13   3    1.63    0.71
   2  13   3    1.49    0.62
   2 -13   3    0.13    0.42
   2 -13   3    0.76    0.62
   2 -13   3    0.92    0.59
   2 -13   3    1.16    0.66
   2  13   3    1.25    0.52
  -2 -13  -3    0.42    0.41
   2  13   3    1.84    0.67
   2  13   3    1.45    0.62
   2  13   3    0.68    0.60
  -2 -13  -4   63.99    3.13
  -2 -13  -4   56.94    2.99
  -2 -13  -4   59.37    2.95
   2  13   4   61.48    3.38
   2  13   4   62.47    3.41
   2  13   4   67.01    3.52
   2 -13   4   67.07    3.63
   2  13   4   51.81    3.18
   2  13   4   62.18    3.45
   2 -13   4   58.39    3.57
   2 -13   4   60.01    3.44
   2 -13   4   58.31    2.87
  -2 -13  -5    6.18    0.84
  -2 -13  -5    7.00    0.96
  -2 -13  -5    7.76    1.02
   2  13   5   10.63    1.29
   2  13   5    8.22    1.13
   2  13   5    8.35    1.18
   2 -13   5    7.78    1.16
   2 -13   5    7.93    1.14
   2  13   5    9.34    1.26
   2 -13   5    7.69    1.27
   2 -13   5    8.79    1.02
   2  13   5    7.49    1.22
  -2 -13  -6    6.57    0.92
  -2 -13  -6    5.66    0.89
   2  13   6    5.86    0.93
   2  13   6    7.29    1.07
   2  13   6    6.95    1.03
   2  13   6    5.70    1.00
   2 -13   6    6.87    0.99
   2  13   6    6.35    0.98
  -2 -13  -6    7.28    0.89
  -2 -13  -6    7.26    0.96
   2 -13   6    6.17    0.87
  -2 -13  -7   12.40    1.18
   2  13   7   11.64    1.21
   2 -13   7   12.90    1.36
  -2 -13  -7   10.13    1.00
  -2 -13  -7   10.82    1.11
   2  13   7    9.74    1.18
   2 -13   7   12.05    1.07
   2  13   7   10.93    1.11
   2  13   7   11.94    1.25
   2  13   8    4.09    0.70
   2  13   8    4.58    0.70
   2  13   8    4.44    0.61
   2 -13   8    4.11    0.70
   2 -13   8    3.76    0.69
  -2 -13  -8    3.24    0.59
  -2 -13  -8    3.35    0.57
   2 -13   8    3.16    0.52
  -2 -13  -8    4.09    0.68
   2  13   8    4.78    0.70
  -2 -13  -9   -0.10    0.23
  -2 -13  -9    0.16    0.26
   2  13   9    0.36    0.29
   2  13   9    0.49    0.28
   2 -13   9    0.41    0.22
   2  13   9    0.39    0.26
   2 -13   9    0.50    0.30
  -2 -13 -10   38.23    1.58
   2  13  10   41.85    1.62
   2  14  -9    1.23    0.26
   2  14  -9    1.61    0.37
   2 -14  -9    1.20    0.38
   2  14  -8    1.06    0.35
   2  14  -8    1.04    0.42
   2 -14  -8    1.21    0.41
   2 -14  -8    0.84    0.40
  -2 -14   8    0.78    0.26
   2  14  -7    8.40    0.94
   2 -14  -7    7.47    0.98
  -2  14   7    7.33    0.89
  -2 -14   7    7.07    0.79
   2  14  -7    7.85    0.84
   2  14  -7    6.41    0.85
   2 -14  -7    7.45    0.80
  -2 -14   7    6.87    0.68
   2 -14  -7    7.65    0.96
   2  14  -6   47.54    2.54
   2 -14  -6   43.35    2.58
  -2 -14   6   42.26    2.23
  -2  14   6   42.13    2.35
  -2 -14   6   45.13    2.27
   2  14  -6   44.88    2.31
   2  14  -6   45.62    2.44
   2 -14  -6   44.95    2.54
   2 -14  -6   46.96    2.48
   2  14  -5    9.92    1.20
   2 -14  -5   12.27    1.19
  -2 -14   5   13.23    1.23
  -2  14   5   10.48    1.13
  -2 -14   5    9.47    1.01
   2  14  -5   10.53    1.09
   2  14  -5   11.07    1.20
   2 -14  -5   12.16    1.32
   2 -14  -5   11.67    1.31
   2  14  -4  206.33    7.29
   2 -14  -4  206.83    7.09
   2 -14  -4  202.41    7.42
  -2 -14   4  207.80    7.03
  -2  14   4  196.75    6.81
   2  14  -4  200.11    6.84
   2 -14  -4  206.43    7.12
   2 -14  -4  218.31    7.56
   2  14  -4  212.59    7.11
  -2  14   3    0.64    0.38
  -2  14   3    0.48    0.38
   2  14  -3    0.39    0.40
   2  14  -3    1.06    0.52
  -2 -14   3    0.77    0.54
   2 -14  -3    0.28    0.53
   2 -14  -3    0.24    0.43
  -2  14   3    0.90    0.42
   2  14  -3    0.51    0.43
   2 -14  -2  149.60    5.47
   2 -14  -2  159.96    5.58
   2 -14  -2  150.87    6.25
   2 -14  -2  154.38    6.08
  -2 -14   2  155.55    5.86
   2  14  -2  148.99    5.87
   2  14  -2  156.30    5.70
   2  14  -2  153.55    5.56
   2  14  -1   12.16    1.44
   2  14  -1   12.75    1.25
   2  14  -1   11.68    1.39
   2 -14  -1   13.54    1.38
   2 -14  -1   15.16    1.44
   2 -14  -1   14.10    1.35
   2  14  -1   14.32    1.59
   2  14  -1   10.71    1.20
   2 -14  -1   11.45    1.44
   2  14   0  225.79    7.96
   2  14   0  220.18    7.26
   2  14   0  220.45    8.04
   2  14   0  233.91    7.74
   2  14   0  217.06    7.61
   2  14   0  229.14    8.10
   2 -14   0  225.53    7.75
   2 -14   0  224.16    7.70
   2 -14   0  229.17    8.15
   2 -14   0  225.89    7.76
  -2 -14   0  225.83    7.14
   2  14   0  217.22    7.26
   2 -14   0  231.18    8.17
   2 -14   1    4.34    0.95
   2  14   1    4.67    0.96
   2  14   1    3.37    0.77
   2  14   1    2.66    0.69
   2 -14   1    2.95    0.83
   2 -14   1    3.69    0.84
   2 -14   1    4.15    0.92
  -2 -14  -1    2.90    0.76
   2  14   1    3.04    0.83
   2  14   1    3.42    0.65
  -2 -14  -1    3.36    0.67
   2  14   1    3.09    0.80
   2 -14   2   20.68    1.81
   2 -14   2   24.82    1.99
   2 -14   2   25.14    2.07
  -2 -14  -2   21.38    1.61
   2  14   2   24.18    2.08
   2  14   2   24.15    1.97
   2  14   2   25.11    2.00
   2  14   2   25.68    1.94
   2  14   2   24.92    1.92
   2  14   2   24.22    1.97
  -2 -14  -3   18.14    1.41
   2  14   3   18.27    1.62
   2  14   3   16.14    1.54
   2  14   3   19.60    1.72
   2 -14   3   18.10    1.71
   2 -14   3   19.67    1.82
  -2 -14  -3   17.92    1.44
   2  14   3   17.33    1.75
   2 -14   3   17.14    1.63
   2  14   3   19.55    1.72
   2  14   3   18.01    1.68
  -2 -14  -4   19.43    1.47
   2  14   4   19.46    1.64
   2  14   4   21.98    1.73
   2  14   4   19.25    1.63
   2 -14   4   19.96    1.71
   2 -14   4   19.77    1.70
   2 -14   4   20.62    1.81
   2  14   4   18.71    1.78
   2  14   4   20.35    1.69
   2  14   4   17.61    1.60
  -2 -14  -4   21.28    1.56
   2  14   5    6.22    0.88
   2  14   5    7.84    0.98
   2  14   5    7.25    0.96
   2  14   5    6.65    0.94
   2  14   5    7.36    1.02
   2 -14   5    7.29    1.05
  -2 -14  -5    9.70    1.00
  -2 -14  -5    7.72    0.92
   2 -14   5    6.32    0.94
   2 -14   5    7.65    1.05
   2 -14   6  245.26    7.80
   2  14   6  223.93    7.66
   2 -14   6  254.89    7.71
   2  14   6  233.66    7.32
   2  14   6  235.93    7.51
   2  14   6  232.07    7.49
  -2 -14  -7   23.30    1.44
   2  14   7   23.96    1.50
   2  14   7   23.43    1.34
   2  14   7   26.64    1.57
   2  14   8   99.18    3.30
   2 -14   8   96.15    3.27
  -2 -14  -8   89.75    3.23
  -2 -14  -8   87.85    3.12
   2  14   8   96.33    3.27
  -2 -14  -8   93.13    3.22
   2  14   8   95.99    3.24
   2 -15  -8   59.43    2.11
   2  15  -8   58.60    2.08
   2  15  -8   57.05    2.00
   2  15  -7   52.88    2.11
   2 -15  -7   50.60    2.17
   2  15  -7   49.62    2.02
   2 -15  -6   45.08    2.04
   2  15  -6   40.88    1.73
   2 -15  -6   50.19    2.35
   2  15  -6   54.28    2.29
   2  15  -6   45.26    2.00
   2 -15  -5   95.09    3.72
   2  15  -5   86.19    3.16
   2  15  -5   99.07    3.76
   2  15  -5   98.91    3.47
  -2 -15   4    1.34    0.46
   2 -15  -4    2.45    0.55
   2 -15  -4    2.42    0.66
   2  15  -4    3.25    0.63
   2  15  -4    2.34    0.45
   2  15  -4    2.25    0.49
   2 -15  -4    3.12    0.69
  -2 -15   3   22.67    1.56
   2 -15  -3   23.24    1.63
   2 -15  -3   23.90    1.74
   2  15  -3   22.79    1.68
   2  15  -3   19.73    1.28
   2 -15  -3   22.43    1.78
   2  15  -3   20.69    1.38
   2 -15  -2    0.46    0.51
  -2 -15   2    0.45    0.42
   2 -15  -2    0.20    0.38
   2 -15  -2    0.10    0.40
   2  15  -2    0.40    0.38
   2  15  -2    0.06    0.27
   2  15  -2   -0.07    0.28
  -2  15   2   -0.06    0.28
   2  15  -2    0.52    0.52
  -2  15   2    0.06    0.24
   2  15  -1    4.72    0.85
  -2  15   1    3.46    0.57
  -2  15   1    2.77    0.53
   2 -15  -1    3.44    0.60
   2 -15  -1    4.12    0.66
  -2 -15   1    3.09    0.67
   2  15  -1    4.19    0.78
   2  15  -1    3.79    0.55
   2 -15  -1    3.91    0.79
   2  15  -1    4.64    0.77
   2  15   0    8.25    1.06
   2  15   0    9.03    1.11
   2 -15   0    9.14    0.98
   2 -15   0    8.96    0.95
   2 -15   0    8.76    1.12
   2  15   0   10.46    1.22
   2 -15   0    8.17    1.08
   2  15   1   87.06    3.82
   2  15   1   82.80    3.84
   2  15   1   91.02    3.84
   2  15   1   86.29    3.79
   2 -15   1   87.38    3.58
   2 -15   1   86.80    3.59
   2 -15   1   83.21    3.76
   2 -15   1   79.89    3.55
   2 -15   1   90.29    3.92
   2  15   2  145.79    5.30
   2 -15   2  141.15    5.32
   2  15   2  140.95    5.41
   2  15   2  146.98    5.27
   2  15   2  146.56    5.32
   2 -15   2  137.60    5.19
   2 -15   2  136.32    5.06
   2 -15   2  140.64    5.08
   2 -15   3  142.88    5.13
   2 -15   3  141.47    5.07
   2  15   3  144.64    5.42
  -2 -15  -3  136.10    4.76
   2  15   3  142.72    5.16
   2  15   3  133.98    5.14
   2  15   3  152.03    5.30
   2 -15   3  143.94    5.26
   2  15   3  146.56    5.08
   2  15   3  148.88    5.11
   2  15   3  147.78    5.19
   2  15   4   98.04    3.79
   2  15   4   97.77    3.78
   2  15   4  100.51    3.81
   2 -15   4  101.18    3.94
   2  15   4   94.85    4.05
  -2 -15  -4   99.18    3.65
   2 -15   4  105.03    3.94
   2  15   4  101.06    3.96
   2  15   4   99.37    3.90
   2  15   4  109.30    4.03
   2 -15   4  105.70    4.08
   2 -15   5  112.59    3.95
   2  15   5  106.58    3.95
   2 -15   5  103.56    3.83
  -2 -15  -5  104.62    3.71
   2 -15   5  108.11    4.03
   2  15   5  105.35    3.71
   2  15   5  107.57    3.84
   2  15   5  107.51    3.84
   2 -15   6    8.48    0.83
  -2 -15  -6    9.52    0.80
   2  15   6    6.70    0.60
   2  15   6    8.33    0.75
   2  15   6    9.25    0.78
   2  15   6    8.05    0.80
   2 -15   6    8.13    0.77
   2 -15   6    9.46    0.82
   2 -15   7    0.18    0.19
   2 -15   7    0.15    0.19
   2  15   7    0.14    0.17
   2 -16  -6    6.64    0.56
   2  16  -5    9.85    0.73
   2  16  -5    8.70    0.73
   2 -16  -5    8.14    0.66
   2  16  -4    1.05    0.33
   2 -16  -4    0.94    0.35
   2 -16  -4    0.69    0.32
   2  16  -3  107.13    3.66
   2 -16  -3  113.67    3.86
   2 -16  -3   91.15    3.31
   2 -16  -3   98.58    3.59
   2 -16  -2    1.76    0.50
   2  16  -2    1.19    0.41
   2  16  -2    1.29    0.42
   2  16  -2    0.92    0.39
   2 -16  -2    0.96    0.36
   2  16  -1  212.25    6.59
   2  16  -1  209.37    6.57
   2  16  -1  215.08    6.66
   2 -16  -1  212.71    6.58
   2 -16   0    3.31    0.60
   2  16   0    3.31    0.58
   2  16   0    3.33    0.59
   2  16   0    2.80    0.55
   2  16   0    3.67    0.61
   2 -16   0    2.41    0.52
   2 -16   1   12.95    0.87
   2 -16   1   13.32    0.87
   2  16   1   15.01    1.12
   2  16   1   15.15    1.17
   2  16   1   16.78    1.20
   2  16   1   16.36    1.19
  -2  16  -1   10.92    0.76
  -2  16  -1    9.85    0.73
   2 -16   1   15.04    1.17
   2 -16   2    0.14    0.23
   2 -16   2    0.36    0.24
   2  16   2    0.33    0.27
   2  16   2    0.51    0.34
   2  16   2    1.36    0.40
   2  16   2    0.55    0.32
   2 -16   2    0.20    0.29
   2  16   3   46.36    2.07
   2  16   3   45.69    2.05
   2 -16   3   42.00    1.82
   2 -16   3   43.74    1.84
   2  16   3   45.91    1.94
   2 -16   4    1.21    0.29
   2 -16   4    0.99    0.28
   2  16   4    1.22    0.28
   2  16   4    1.42    0.35
   2 -16   4    1.38    0.32
   2  16   5   47.51    1.78
   2  17  -1    0.62    0.21
   2  17   0    6.43    0.53
   3   0 -15   20.79    1.41
   3   0 -15   20.46    1.45
   3   0 -15   18.76    1.40
  -3   0  15   19.72    1.21
  -3   0  15   20.38    1.20
   3   0 -14   -0.45    0.53
   3   0 -14    0.35    0.52
  -3   0  14    0.40    0.34
  -3   0  14    0.16    0.30
   3   0 -13  212.97    7.84
   3   0 -13  205.77    7.88
   3   0 -13  194.09    6.75
  -3   0  13  220.48    7.18
  -3   0  13  204.02    7.07
  -3   0  12   -0.12    0.48
   3   0 -12   -0.58    0.82
   3   0 -12    0.19    0.63
   3   0 -12    0.30    0.54
   3   0 -12   -0.12    0.50
  -3   0  12    0.12    0.41
  -3   0  12    0.12    0.41
  -3   0  11   16.95    1.70
   3   0 -11   13.90    3.95
  -3   0  11   15.33    1.62
   3   0 -11   16.60    2.22
   3   0 -11   17.21    2.22
   3   0 -11   15.75    1.89
  -3   0  11   16.31    1.65
   3   0 -11   17.17    1.83
   3   0 -10    0.17    0.62
   3   0 -10    0.13    0.51
  -3   0  10    0.13    0.52
   3   0 -10    0.18    0.61
   3   0 -10    0.23    0.83
   3   0 -10    0.26    0.84
   3   0 -10   -1.04    1.85
  -3   0  10    0.13    0.45
  -3   0  10   -0.14    0.55
   3   0 -10    1.38    1.42
   3   0  -9   64.41    3.92
  -3   0   9   65.56    3.50
   3   0  -9   69.94    3.83
  -3   0   9   69.37    6.26
   3   0  -9   65.18    4.50
   3   0  -9   70.76    4.94
   3   0  -9   71.85    9.36
  -3   0   9   65.43    3.50
   3   0  -9   73.36    4.21
   3   0  -9   75.85    7.84
   3   0  -8    0.15    0.59
   3   0  -8   -0.29    0.68
  -3   0   8    0.11    0.45
  -3   0   8    0.42    0.75
   3   0  -8    1.34    0.89
   3   0  -8    0.20    0.72
  -3   0   8    0.23    0.43
   3   0  -8   -0.17    0.62
   3   0  -8    0.64    0.93
   3   0  -7   -0.57    1.02
   3   0  -7    0.91    0.50
   3   0  -7    0.77    1.12
   3   0  -7    0.14    0.51
  -3   0   7    0.38    0.55
   3   0  -7    2.06    0.77
   3   0  -7    0.38    0.65
   3   0  -7    0.89    0.91
   3   0  -6   -0.66    0.97
   3   0  -6    0.14    0.40
   3   0  -6    0.47    0.56
   3   0  -6   -0.33    0.69
   3   0  -6    0.50    0.89
   3   0  -6    0.12    0.48
   3   0  -6    0.25    0.44
   3   0  -5  199.71    9.98
   3   0  -5  215.00    7.26
   3   0  -5  197.92    7.53
   3   0  -5  201.45   11.09
   3   0  -5  217.94    7.64
   3   0  -5  206.61    7.81
   3   0  -5  230.02   13.22
   3   0  -4    0.37    0.76
   3   0  -4   -0.52    0.93
   3   0  -4   -0.33    0.60
   3   0  -4   -0.21    0.61
   3   0  -3 1249.20   37.26
   3   0  -3 1357.65   38.65
   3   0  -3 1297.66   34.29
   3   0  -3 1296.72   38.93
   3   0  -3 1343.20   41.56
   3   0  -2    0.46    0.58
   3   0  -2    0.54    0.62
   3   0  -2   -0.44    0.78
   3   0  -2   -0.35    0.62
   3   0  -2   -0.11    0.37
   3   0  -1  262.73   10.11
   3   0  -1  282.70   10.83
   3   0  -1  270.45    8.88
   3   0  -1  285.93   12.69
   3   0  -1  262.13   12.83
   3   0   0    0.37    0.42
   3   0   0    1.57    1.14
   3   0   0   -0.37    0.54
   3   0   0    1.39    1.06
   3   0   0    1.29    0.58
   3   0   1  222.20    8.64
   3   0   1  225.97   11.22
   3   0   1  241.98   12.79
   3   0   1  231.49    7.95
   3   0   1  226.24    7.60
   3   0   2    0.74    0.76
   3   0   2    0.53    0.95
   3   0   2   -0.11    0.43
   3   0   2    0.13    0.46
   3   0   3  733.25   25.12
   3   0   3  775.82   28.70
   3   0   3  758.34   21.26
   3   0   3  724.48   20.70
   3   0   4    0.38    0.38
   3   0   4    0.09    0.38
   3   0   4    0.13    0.48
   3   0   4    0.13    0.45
   3   0   4    0.48    0.58
   3   0   4    0.09    0.36
   3   0   4    0.84    0.47
   3   0   4    0.95    0.57
   3   0   4    0.65    1.16
   3   0   4   -0.12    0.49
   3   0   4    0.27    0.50
   3   0   4   -0.76    0.50
   3   0   5 1050.24   27.48
   3   0   5 1049.08   27.49
   3   0   5 1030.73   28.44
   3   0   5 1042.88   28.36
   3   0   5  980.61   27.06
   3   0   5 1002.96   27.67
   3   0   5 1029.73   29.14
   3   0   5 1051.84   28.37
   3   0   5 1068.39   27.33
   3   0   5 1026.03   27.58
   3   0   5 1034.54   27.19
   3   0   5 1010.54   27.04
   3   0   5 1037.69   27.17
   3   0   5 1031.49   27.78
   3   0   5 1012.02   28.29
   3   0   5 1039.28   27.91
   3   0   5  986.64   28.31
   3   0   5 1054.58   38.82
   3   0   6    0.11    0.46
   3   0   6    0.11    0.44
   3   0   6    0.67    0.60
   3   0   6   -0.48    0.57
   3   0   6    0.73    0.53
   3   0   6   -0.12    0.42
   3   0   6    0.50    0.45
   3   0   6    0.64    0.70
   3   0   6    1.92    0.93
   3   0   6    0.92    0.61
   3   0   6    0.85    0.48
   3   0   6   -0.09    0.42
   3   0   6    0.08    0.33
   3   0   6    0.09    0.34
   3   0   6    0.86    0.88
   3   0   6    0.49    0.54
   3   0   6    0.16    0.58
   3   0   6    0.21    0.39
   3   0   7   65.77    3.42
   3   0   7   57.15    2.96
   3   0   7   67.14    3.80
   3   0   7   62.89    3.37
   3   0   7   62.52    3.35
   3   0   7   60.81    3.39
   3   0   7   63.02    3.45
   3   0   7   62.22    4.47
   3   0   7   63.77    3.82
   3   0   7   66.07    3.49
   3   0   7   60.59    3.15
   3   0   7   62.78    3.21
   3   0   7   64.06    3.89
   3   0   7   63.33    3.32
   3   0   7   64.05    8.62
   3   0   7   58.90    3.91
   3   0   8   -0.20    0.62
   3   0   8    0.17    0.59
   3   0   8   -0.14    0.55
   3   0   8    0.14    0.50
   3   0   8    0.57    0.53
   3   0   8    1.29    0.66
   3   0   8    0.85    0.87
   3   0   8    0.87    0.62
   3   0   8    0.41    0.44
   3   0   8   -0.12    0.46
   3   0   8    0.35    0.43
   3   0   8   -0.13    0.44
   3   0   8    0.17    0.32
   3   0   8    1.14    1.66
   3   0   8    1.00    0.56
   3   0   8    0.18    0.59
   3   0   8    0.80    0.70
   3   0   9    8.70    1.19
   3   0   9    6.51    1.07
   3   0   9    7.71    1.21
   3   0   9    5.94    1.09
   3   0   9   10.64    1.89
   3   0   9    7.24    1.25
   3   0   9    6.41    1.01
   3   0   9    6.92    1.07
   3   0   9    6.76    1.32
   3   0   9    5.77    1.14
   3   0   9    7.44    1.12
   3   0   9    4.98    0.89
   3   0   9    5.15    2.81
   3   0   9    7.52    1.38
   3   0   9    9.20    1.40
   3   0  10    1.41    0.58
   3   0  10    0.56    0.54
   3   0  10    0.11    0.44
   3   0  10    0.22    0.46
   3   0  10    0.34    0.50
   3   0  10    0.45    0.57
   3   0  10    0.17    0.55
   3   0  10    0.63    0.63
   3   0  10    0.98    0.66
   3   0  10   -0.14    0.50
   3   0  10   -0.22    0.78
   3   0  10   -0.30    0.49
   3   0  11   51.76    3.16
   3   0  11   50.34    3.04
   3   0  11   53.12    3.53
   3   0  11   48.61    2.95
   3   0  11   48.16    2.66
   3   0  11   46.65    2.62
   3   0  11   52.06    2.89
   3   0  11   47.33    2.61
   3   0  11   50.77    2.91
   3   0  11   51.62    2.73
   3   0  12   -0.08    0.59
   3   0  12   -0.25    0.56
   3   0  12    0.11    0.39
   3   0  12    0.33    0.35
   3   0  12   -0.11    0.44
   3   0  12    0.11    0.44
   3   0  12   -0.14    0.53
   3   0  12    0.10    0.37
   3   0  12    0.40    0.37
   3   0  13  124.81    4.86
   3   0  13  121.42    4.06
   3   0  13  128.89    4.46
   3   0  13  124.84    4.43
   3   0  14    0.07    0.18
   3   0  14    0.19    0.18
  -3  -1  15   20.11    1.19
  -3   1  15   24.95    1.34
  -3  -1  15   21.91    1.39
   3  -1 -15   23.81    1.57
   3   1 -15   22.08    1.40
   3  -1 -15   25.10    1.56
   3   1 -15   25.62    1.58
   3   1 -15   19.69    1.43
   3  -1 -15   23.69    1.52
  -3  -1  15   21.00    1.20
  -3   1  15   24.39    1.31
   3  -1 -14   14.15    1.45
   3   1 -14   12.21    1.33
   3   1 -14   14.97    1.49
   3  -1 -14   10.26    0.94
  -3   1  14   13.84    1.21
  -3  -1  14   14.57    1.20
  -3  -1  14   14.95    1.21
  -3   1  14   13.55    1.22
  -3   1  14   12.60    1.16
  -3  -1  14   12.54    1.14
   3   1 -13   66.63    3.74
   3   1 -13   64.47    3.67
   3  -1 -13   66.80    3.77
   3  -1 -13   65.22    3.23
  -3   1  13   69.28    3.32
  -3  -1  13   66.32    3.21
  -3   1  13   70.40    3.23
  -3  -1  13   66.94    3.19
  -3  -1  13   59.93    3.09
  -3   1  13   61.93    3.21
   3   1 -12   67.13    3.66
  -3  -1  12   66.71    3.40
  -3   1  12   60.57    3.35
   3  -1 -12   65.84    4.07
   3   1 -12   66.34    4.02
   3   1 -12   60.65    3.89
   3   1 -12   62.04    3.22
  -3  -1  12   66.07    3.37
  -3   1  12   62.26    3.37
   3  -1 -12   64.33    3.79
  -3   1  12   70.28    3.42
   3   1 -11   77.12    4.33
  -3   1  11   83.51    4.06
  -3  -1  11   72.80    3.79
   3   1 -11   87.63    4.97
   3  -1 -11   85.08    4.98
   3   1 -11   73.34    4.64
   3   1 -11   77.97    3.95
  -3  -1  11   77.64    3.86
  -3   1  11   83.45    4.03
   3  -1 -11   72.48    3.73
   3  -1 -11   77.12    4.40
  -3   1  11   81.79    4.03
   3  -1 -10  123.28    5.74
   3   1 -10  119.09    5.51
   3   1 -10  106.48    5.61
   3  -1 -10  100.75    4.82
   3   1 -10  118.82    9.96
   3  -1 -10  118.38   10.06
  -3  -1  10  111.23    4.85
  -3   1  10  116.63    5.03
   3  -1 -10  106.56    4.99
  -3  -1  10  115.59    8.60
   3   1 -10  113.25    6.15
   3  -1 -10  103.01    5.76
   3   1 -10  103.49    6.00
   3   1 -10  115.42   11.33
  -3   1  10  110.98    4.96
  -3  -1  10  113.19    4.90
  -3   1  10  111.89    5.10
   3   1  -9  341.73   12.47
   3  -1  -9  341.27   11.58
  -3  -1   9  375.87   11.49
  -3   1   9  362.67   11.51
   3   1  -9  395.92   22.31
   3   1  -9  378.16   13.51
   3   1  -9  372.56   13.44
   3  -1  -9  357.53   12.90
   3   1  -9  378.29   19.23
   3  -1  -9  369.11   19.09
  -3  -1   9  363.73   16.77
   3  -1  -9  357.90   12.43
   3   1  -9  383.09   12.42
  -3  -1   9  368.79   11.42
  -3   1   9  362.69   11.49
   3   1  -9  358.48   11.57
   3  -1  -9  376.79   12.02
   3   1  -8  458.41   14.78
   3  -1  -8  439.93   13.89
  -3   1   8  457.12   13.78
  -3   1   8  460.05   13.76
   3   1  -8  474.33   14.17
   3  -1  -8  468.19   14.46
   3  -1  -8  461.90   15.17
   3   1  -8  470.87   15.50
   3  -1  -8  435.30   15.09
   3   1  -8  473.25   15.60
   3  -1  -8  465.73   13.84
   3   1  -8  471.90   21.67
   3  -1  -8  454.77   21.31
   3   1  -8  448.04   23.70
   3   1  -8  474.99   14.77
  -3  -1   8  454.27   18.97
   3   1  -7  221.73    8.02
   3  -1  -7  223.60    8.19
   3  -1  -7  231.68    8.78
   3   1  -7  229.02    8.84
   3   1  -7  226.80    8.72
   3  -1  -7  224.43    8.67
   3  -1  -7  215.23    7.74
   3   1  -7  230.03   13.37
   3  -1  -7  219.14   13.04
   3   1  -7  236.67   15.23
   3  -1  -7  223.19    8.18
   3  -1  -7  210.60    7.62
   3   1  -7  202.01    8.04
   3   1  -7  236.62    8.47
   3  -1  -6  236.29   11.85
   3   1  -6  243.55    8.39
   3  -1  -6  227.62    8.42
   3  -1  -6  230.00    8.68
   3   1  -6  244.09    8.94
   3   1  -6  235.97    8.63
   3  -1  -6  246.74    8.76
   3   1  -6  225.77    7.78
   3  -1  -6  228.42    8.10
   3   1  -6  248.08   13.28
   3  -1  -6  228.54   12.55
   3   1  -6  231.75   14.23
   3  -1  -6  235.54    8.65
   3   1  -6  240.81    8.56
   3  -1  -6  251.42    8.59
   3   1  -6  232.62    8.32
   3  -1  -5   76.50    6.19
   3   1  -5   80.04    3.92
   3  -1  -5   83.54    4.09
   3   1  -5   72.85    3.59
   3  -1  -5   79.79    4.06
   3   1  -5   80.81    6.73
   3  -1  -5   86.87    6.55
   3   1  -5   84.89    7.65
   3  -1  -5   81.63    4.17
   3   1  -5   74.45    4.03
   3  -1  -5   80.34    4.09
   3  -1  -4  126.43    8.06
   3   1  -4  111.51    6.59
   3   1  -4  135.32    9.39
   3   1  -4  127.96    4.95
   3   1  -4  125.31    8.09
   3  -1  -4  115.46    7.21
  -3  -1   3   93.91    3.67
   3   1  -3   98.96    6.13
   3  -1  -3   91.72    6.80
   3   1  -3   97.79    7.64
   3   1  -3  100.11    4.20
   3  -1  -3   91.06    5.18
   3   1  -3   98.09    6.32
   3   1  -3   93.16    6.47
   3  -1  -3   97.65    5.93
   3   1  -2   77.89    5.48
   3  -1  -2   75.28    6.11
   3   1  -2   74.65    6.43
   3   1  -2   78.36    3.62
   3   1  -2   74.63    5.19
   3  -1  -2   75.42    4.20
   3  -1  -2   76.07    4.77
   3   1  -2   83.21    5.69
   3   1  -1  280.03    9.02
   3  -1  -1  270.62   12.93
   3   1  -1  280.40   13.24
   3   1  -1  286.59    9.11
   3   1  -1  273.83   11.12
   3  -1  -1  264.39   10.02
   3   1  -1  294.15   11.68
   3   1   0  277.04    9.08
   3   1   0  269.82    8.87
   3  -1   0  285.70   13.22
   3   1   0  280.39   12.92
   3   1   0  275.27   13.66
   3   1   0  291.78   11.09
   3   1   1  572.90   16.11
   3   1   1  547.08   15.84
   3   1   1  528.27   15.58
   3  -1   1  570.23   21.07
   3   1   1  541.07   17.91
   3   1   1  558.66   20.39
   3   1   1  561.60   21.96
   3   1   2   78.40    3.87
   3   1   2   82.63    3.83
   3  -1   2   71.45    3.37
   3   1   2   71.10    5.72
   3   1   2   70.33    6.67
   3   1   2   76.00    3.44
   3   1   3  374.93   11.77
   3   1   3  357.28   11.46
   3  -1   3  362.63   11.02
   3   1   3  353.96   10.73
   3   1   3  376.93   15.33
   3   1   3  369.89   17.88
   3  -1   4  170.20    6.58
   3  -1   4  171.00    6.52
   3   1   4  167.97    6.57
   3  -1   4  168.57    6.57
   3   1   4  181.05   11.98
   3  -1   4  179.90    6.40
   3  -1   4  170.69    5.91
   3   1   4  174.11    5.97
   3  -1   4  164.17    5.74
   3   1   4  179.27    5.97
   3   1   4  180.16    7.00
   3   1   4  165.24    6.67
   3  -1   4  171.41    6.29
   3   1   4  183.68    6.79
   3  -1   4  169.25    5.88
[truncated: 358,011 more chars]
