# Supplementary material for: Synthesis, crystal structure and Hirshfeld surface analysis of (3Z)-4-[(4-amino-1,2,5-oxa­diazol-3-yl)amino]-3-bromo-1,1,1-tri­fluoro­but-3-en-2-one
Source: Acta Crystallogr E Crystallogr Commun. 2024 May 10;80(Pt 6):582–5. doi: 10.1107/S2056989024004080 (PMC11151318; doi:10.1107/S2056989024004080)
Supplement: Supplementary file 2 [file e-80-00582-Isup2.hkl]

data_I                                                                          
_shelx_title ' GG-23 in P2(1)/n'                                                
_shelx_refln_list_code          4                                               
_shelx_F_calc_maximum      279.29                                               
_exptl_crystal_F_000       584.00                                               
_reflns_d_resolution_high  0.7837                                               
                                                                                
loop_                                                                           
 _space_group_symop_operation_xyz                                               
 'x, y, z'                                                                      
 '-x+1/2, y+1/2, -z+1/2'                                                        
 '-x, -y, -z'                                                                   
 'x-1/2, -y-1/2, z-1/2'                                                         
                                                                                
_cell_length_a     4.9528                                                       
_cell_length_b    14.0515                                                       
_cell_length_c    13.5208                                                       
_cell_angle_alpha  90.000                                                       
_cell_angle_beta   95.137                                                       
_cell_angle_gamma  90.000                                                       
                                                                                
_shelx_F_squared_multiplier     1.000                                           
                                                                                
loop_                                                                           
 _refln_index_h                                                                 
 _refln_index_k                                                                 
 _refln_index_l                                                                 
 _refln_F_squared_calc                                                          
 _refln_F_squared_meas                                                          
 _refln_F_squared_sigma                                                         
 _refln_observed_status                                                         
   2   0   0       7686.70       7675.83        97.62 o                         
   4   0   0        101.32        148.47         3.25 o                         
   6   0   0        311.20        308.64         5.66 o                         
   1   1   0       3871.17       3984.17        36.61 o                         
   2   1   0       5442.71       5368.30        56.05 o                         
   3   1   0       2084.64       2057.00        32.96 o                         
   4   1   0       1484.69       1520.31        10.66 o                         
   5   1   0        828.66        880.79         9.36 o                         
   6   1   0        522.70        482.55        11.91 o                         
   0   2   0        155.27        147.89         5.60 o                         
   1   2   0      16392.40      15592.89       150.90 o                         
   2   2   0        567.82        543.17        13.35 o                         
   3   2   0        503.19        495.14        10.57 o                         
   4   2   0         21.28         16.16         0.91 o                         
   5   2   0        285.53        309.33         4.15 o                         
   6   2   0        146.51        140.73         3.29 o                         
   1   3   0        293.95        320.67         6.88 o                         
   2   3   0       1231.65       1227.56        16.52 o                         
   3   3   0        100.32         72.97         4.19 o                         
   4   3   0       1559.95       1585.79        11.10 o                         
   5   3   0       1206.37       1261.90        10.93 o                         
   6   3   0        109.65         94.16         2.47 o                         
   0   4   0      15168.71      15295.58       228.59 o                         
   1   4   0        293.05        274.22         6.07 o                         
   2   4   0       2794.37       2751.48        32.09 o                         
   3   4   0        631.36        645.61        14.16 o                         
   4   4   0          2.75          4.00         0.75 o                         
   5   4   0          0.06          1.81         0.82 o                         
   6   4   0        159.94        147.42         5.23 o                         
   1   5   0       1276.30       1261.58        18.28 o                         
   2   5   0        292.39        288.49        13.17 o                         
   3   5   0       1586.91       1526.78        11.27 o                         
   4   5   0       1276.78       1220.81         9.32 o                         
   5   5   0        347.21        387.38         4.68 o                         
   6   5   0        272.20        196.22        11.02 o                         
   0   6   0        330.57        428.66        20.80 o                         
   1   6   0       3520.41       3398.46        60.70 o                         
   2   6   0       2241.06       2081.34        28.09 o                         
   3   6   0       2171.40       2164.87        13.74 o                         
   4   6   0          0.43          0.38         0.66 o                         
   5   6   0         49.74         48.69         1.70 o                         
   1   7   0        762.27        698.00        14.15 o                         
   2   7   0          1.66          2.89         1.47 o                         
   3   7   0       3709.69       3737.89        24.22 o                         
   4   7   0          4.32          4.59         0.88 o                         
   5   7   0       1845.59       1940.60        19.37 o                         
   0   8   0       1786.13       1680.27        37.99 o                         
   1   8   0       7977.86       8124.36        90.76 o                         
   2   8   0         69.38         63.49         2.31 o                         
   3   8   0       1601.38       1622.08        12.61 o                         
   4   8   0        152.72        142.61         2.95 o                         
   5   8   0        233.14        228.45         4.35 o                         
   1   9   0        821.12        786.54        14.73 o                         
   2   9   0       4391.68       4302.79        34.67 o                         
   3   9   0        672.25        703.97         7.59 o                         
   4   9   0        529.46        564.65         7.79 o                         
   5   9   0          4.73          7.37         1.34 o                         
   0  10   0       4758.10       4866.67        58.41 o                         
   1  10   0        325.81        291.98         5.71 o                         
   2  10   0       2477.16       2440.94        24.59 o                         
   3  10   0        997.09        984.14         9.05 o                         
   4  10   0         13.53         19.78         1.86 o                         
   5  10   0         38.84         28.86         2.05 o                         
   1  11   0       1264.94       1231.32        13.12 o                         
   2  11   0        144.20        136.46         4.13 o                         
   3  11   0       1015.01       1106.36        12.29 o                         
   4  11   0        442.60        401.48         8.89 o                         
   0  12   0       1371.74       1328.85        27.31 o                         
   1  12   0       3588.34       3519.95        30.49 o                         
   2  12   0        272.44        262.03         5.20 o                         
   3  12   0         77.85         90.12         2.97 o                         
   4  12   0         81.78         86.77         3.48 o                         
   1  13   0          4.55         14.93         1.94 o                         
   2  13   0       2087.82       2195.88        20.31 o                         
   3  13   0          2.20          3.50         1.04 o                         
   4  13   0       1485.18       1458.94        19.80 o                         
   0  14   0       4017.19       3824.69        50.76 o                         
   1  14   0         12.20         14.20         1.77 o                         
   2  14   0       1564.19       1658.29        15.78 o                         
   3  14   0         55.80         51.96         2.17 o                         
   1  15   0         71.40        111.57         4.14 o                         
   2  15   0         50.09         66.14         2.97 o                         
   3  15   0        635.57        644.23        13.30 o                         
   0  16   0         22.14         23.94         2.61 o                         
   1  16   0        430.60        419.35         7.77 o                         
   2  16   0         13.17         23.23         1.72 o                         
   1  17   0         69.20         66.67         1.83 o                         
   2  17   0         35.01         47.41         3.91 o                         
  -5   0   1       1415.00       1445.54        16.50 o                         
  -3   0   1       2083.12       2008.92        35.44 o                         
  -1   0   1       2132.41       2228.25        69.08 o                         
   1   0   1       1223.74       1552.58        42.50 o                         
   3   0   1       1676.57       1683.99        29.95 o                         
   5   0   1          3.98          2.81         1.02 o                         
  -6   1   1          4.50         10.86         0.98 o                         
  -5   1   1       2748.28       2885.30        22.93 o                         
  -4   1   1       1348.07       1264.25         9.60 o                         
  -3   1   1       2233.27       2057.49        29.75 o                         
  -2   1   1        421.77        451.37         9.11 o                         
  -1   1   1        607.40        628.61        10.88 o                         
   0   1   1          4.84          7.24         1.04 o                         
   1   1   1       2541.68       2594.71        30.94 o                         
   2   1   1       5695.01       5582.95        74.22 o                         
   3   1   1       4141.96       4075.16        49.93 o                         
   4   1   1       2038.76       2127.21        13.92 o                         
   5   1   1        522.35        539.39         6.25 o                         
   6   1   1         10.37          9.16         0.84 o                         
  -6   2   1          5.31          3.65         0.73 o                         
  -5   2   1        176.76        199.86         3.44 o                         
  -4   2   1        632.75        620.87         5.29 o                         
  -3   2   1        449.81        475.99        11.00 o                         
  -2   2   1       3911.36       3638.13        44.11 o                         
  -1   2   1       1196.72       1332.64        20.16 o                         
   0   2   1       2014.98       1967.44        28.39 o                         
   1   2   1        358.92        379.40         7.74 o                         
   2   2   1        130.64        126.29         6.17 o                         
   3   2   1          3.49          5.09         1.41 o                         
   4   2   1        349.22        329.27         3.72 o                         
   5   2   1         33.22         28.00         1.31 o                         
   6   2   1        866.99        800.59         8.98 o                         
  -6   3   1        471.23        447.17         8.00 o                         
  -5   3   1         96.46         98.28         2.31 o                         
  -4   3   1       3542.40       3527.18        18.52 o                         
  -3   3   1         20.77         21.88         2.42 o                         
  -2   3   1       6344.43       6177.10        59.46 o                         
  -1   3   1         33.77         34.94         2.97 o                         
   0   3   1       2495.87       2546.57        30.23 o                         
   1   3   1       1016.95        873.74        11.25 o                         
   2   3   1      17406.04      17502.72       182.92 o                         
   3   3   1       3509.29       3505.05        38.44 o                         
   4   3   1       1926.41       1905.03        12.78 o                         
   5   3   1        768.38        796.26         7.46 o                         
   6   3   1        228.52        188.71         6.56 o                         
  -6   4   1          0.86          1.54         0.54 o                         
  -5   4   1        159.65        145.97         3.05 o                         
  -4   4   1        294.32        287.07         3.75 o                         
  -3   4   1       2411.46       2433.25        32.91 o                         
  -2   4   1       1358.38       1335.37        19.80 o                         
  -1   4   1      14580.65      14198.29       152.49 o                         
   0   4   1       9208.05       8832.35       132.88 o                         
   1   4   1       2417.63       2590.81        26.66 o                         
   2   4   1       1000.57       1219.50        19.82 o                         
   3   4   1        434.44        440.91         8.30 o                         
   4   4   1        222.60        245.32         3.20 o                         
   5   4   1       1164.27       1144.14        10.27 o                         
   6   4   1         22.51         20.06         1.60 o                         
  -6   5   1         11.57          9.71         1.77 o                         
  -5   5   1       1359.58       1421.66        14.33 o                         
  -4   5   1        376.40        332.42         4.27 o                         
  -3   5   1       5469.37       5407.60        32.98 o                         
  -2   5   1         96.54        104.91         5.09 o                         
  -1   5   1        317.10        324.01         8.61 o                         
   0   5   1          1.08          3.52         1.58 o                         
   1   5   1       5696.77       5759.29        59.08 o                         
   2   5   1         36.25         10.33         1.60 o                         
   3   5   1       3906.93       3838.17        22.54 o                         
   4   5   1         24.28         27.87         1.19 o                         
   5   5   1       1095.76       1075.99         9.34 o                         
  -5   6   1         46.02         45.43         1.57 o                         
  -4   6   1         13.89         13.23         1.03 o                         
  -3   6   1        496.36        471.70         5.11 o                         
  -2   6   1       7412.66       7028.03        85.30 o                         
  -1   6   1        907.19        964.17        14.89 o                         
   0   6   1      12074.39      11955.58       132.99 o                         
   1   6   1        936.28        928.53        29.38 o                         
   2   6   1       1055.27        984.63        19.34 o                         
   3   6   1        211.54        192.09         2.99 o                         
   4   6   1          1.00          2.18         0.68 o                         
   5   6   1        323.35        331.08         5.15 o                         
  -5   7   1        250.47        236.72         4.38 o                         
  -4   7   1       3360.01       3450.29        24.20 o                         
  -3   7   1         11.38         17.99         1.13 o                         
  -2   7   1       4863.60       4837.65        62.67 o                         
  -1   7   1        361.54        468.89        10.69 o                         
   0   7   1       1539.05       1485.06        24.87 o                         
   1   7   1        437.59        409.32        10.25 o                         
   2   7   1       1665.87       1591.39        41.33 o                         
   3   7   1         56.96         68.12         1.82 o                         
   4   7   1       1935.49       1974.77        14.63 o                         
   5   7   1         50.87         57.56         2.11 o                         
  -5   8   1         17.01         12.88         1.17 o                         
  -4   8   1        369.04        386.04         5.79 o                         
  -3   8   1        679.23        689.60         7.46 o                         
  -2   8   1       1905.26       1932.46        19.51 o                         
  -1   8   1       1780.12       1647.71        25.04 o                         
   0   8   1        736.25        606.99        11.11 o                         
   1   8   1       2665.00       2756.83        36.45 o                         
   2   8   1       1219.48       1217.93        11.03 o                         
   3   8   1         59.57         47.59         1.65 o                         
   4   8   1         21.80         20.79         1.40 o                         
   5   8   1        273.89        299.33         6.59 o                         
  -5   9   1       1096.55       1093.22        17.70 o                         
  -4   9   1        132.55        126.74         3.42 o                         
  -3   9   1        722.52        738.92         7.70 o                         
  -2   9   1          0.12          1.12         0.91 o                         
  -1   9   1        334.02        313.43        10.31 o                         
   0   9   1        128.66        167.85         5.43 o                         
   1   9   1       4224.95       4299.29        46.35 o                         
   2   9   1        600.82        576.04         6.82 o                         
   3   9   1       1408.10       1410.65        11.53 o                         
   4   9   1        272.67        273.64         4.92 o                         
   5   9   1        640.60        611.02        10.34 o                         
  -5  10   1         63.45         57.08         4.50 o                         
  -4  10   1         67.87         57.23         2.72 o                         
  -3  10   1       1724.70       1715.66        14.19 o                         
  -2  10   1        555.05        532.19         9.05 o                         
  -1  10   1       1271.26       1299.86        16.43 o                         
   0  10   1       3339.81       3410.10        33.86 o                         
   1  10   1       1136.65       1040.49        11.49 o                         
   2  10   1       4154.53       4102.39        33.97 o                         
   3  10   1          1.32          3.82         0.97 o                         
   4  10   1         72.35         60.54         2.74 o                         
   5  10   1        303.73        254.48         7.40 o                         
  -4  11   1        738.43        714.69        12.22 o                         
  -3  11   1        265.92        294.30         5.66 o                         
  -2  11   1        267.29        267.55         5.87 o                         
  -1  11   1        122.49        103.58         3.93 o                         
   0  11   1        715.98        697.38         9.28 o                         
   1  11   1        164.33        189.36         4.11 o                         
   2  11   1       3395.93       3349.58        27.98 o                         
   3  11   1       1079.01       1056.68        11.58 o                         
   4  11   1       1204.16       1182.74        18.18 o                         
  -4  12   1        106.10        108.00         3.20 o                         
  -3  12   1          9.66         14.21         1.59 o                         
  -2  12   1        223.91        240.99         5.97 o                         
  -1  12   1         47.15         33.73         1.91 o                         
   0  12   1       3131.88       2943.25        24.94 o                         
   1  12   1        966.67       1016.74        14.06 o                         
   2  12   1        444.00        475.51         6.70 o                         
   3  12   1        232.98        238.98         5.03 o                         
   4  12   1        226.48        240.03         5.97 o                         
  -4  13   1        213.01        224.29         5.80 o                         
  -3  13   1        361.81        384.35         6.30 o                         
  -2  13   1        274.17        247.98         5.82 o                         
  -1  13   1        247.02        237.17         5.33 o                         
   0  13   1         39.00         35.96         2.01 o                         
   1  13   1        453.55        455.81         7.93 o                         
   2  13   1       1366.75       1387.95        13.92 o                         
   3  13   1        617.65        588.54         7.53 o                         
   4  13   1        323.29        355.49         9.15 o                         
  -3  14   1       1081.74       1107.82        13.05 o                         
  -2  14   1         83.42         95.25         3.38 o                         
  -1  14   1       2989.15       3049.93        33.32 o                         
   0  14   1        119.60        136.74         4.27 o                         
   1  14   1       1602.17       1721.16        20.07 o                         
   2  14   1         24.96         25.54         1.68 o                         
   3  14   1         75.55         65.39         2.58 o                         
  -3  15   1        648.38        697.52        14.46 o                         
  -2  15   1         22.73         27.74         1.52 o                         
  -1  15   1         89.78         91.52         4.08 o                         
   0  15   1        832.34        906.81        11.97 o                         
   1  15   1        356.43        349.24         6.46 o                         
   2  15   1        688.30        634.84         9.18 o                         
   3  15   1        511.00        476.73        14.42 o                         
  -2  16   1       1574.97       1565.62        24.33 o                         
  -1  16   1          5.10          2.59         0.88 o                         
   0  16   1       1859.18       1949.65        25.32 o                         
   1  16   1         10.52         17.16         1.35 o                         
   2  16   1         87.47         99.29         5.17 o                         
  -2  17   1          8.76          4.57         1.55 o                         
  -1  17   1          7.47         17.88         1.03 o                         
   0  17   1         26.87         19.38         1.96 o                         
   1  17   1        319.48        316.75         9.10 o                         
  -6   0   2         22.67         14.12         1.38 o                         
  -4   0   2       1025.85       1089.63        11.70 o                         
  -2   0   2       8480.03       8317.89       137.73 o                         
   0   0   2       5485.43       5378.30       261.73 o                         
   2   0   2       2867.53       2610.56        68.69 o                         
   4   0   2        569.51        571.70         7.47 o                         
   6   0   2        513.99        475.74         8.78 o                         
  -6   1   2        180.27        158.11         7.79 o                         
  -5   1   2       1094.50       1141.75        10.74 o                         
  -4   1   2        493.12        519.80         5.56 o                         
  -3   1   2        551.31        568.35        12.85 o                         
  -2   1   2        161.11        153.96         7.62 o                         
  -1   1   2       3071.50       3102.54        45.60 o                         
   0   1   2        136.27        146.33         7.12 o                         
   1   1   2       6343.77       6229.69        75.93 o                         
   2   1   2       3066.23       3107.18        62.94 o                         
   3   1   2        543.09        560.78        13.34 o                         
   4   1   2       2420.00       2402.34        15.67 o                         
   5   1   2          1.20          2.57         0.79 o                         
   6   1   2          7.12          7.17         0.93 o                         
  -6   2   2          0.02          1.09         0.64 o                         
  -5   2   2         26.42         28.82         1.49 o                         
  -4   2   2         81.34         89.03         1.94 o                         
  -3   2   2       5069.71       5020.49        56.60 o                         
  -2   2   2        109.94        104.01         4.32 o                         
  -1   2   2      11815.88      11321.84       168.39 o                         
   0   2   2       1379.76       1489.91        27.44 o                         
   1   2   2       3516.43       3448.90        36.12 o                         
   2   2   2        651.05        761.90        17.96 o                         
   3   2   2       1075.66       1183.71        17.67 o                         
   4   2   2        617.98        612.80         5.48 o                         
   5   2   2        338.91        360.95         4.17 o                         
   6   2   2        176.42        168.59         3.84 o                         
  -6   3   2        711.00        630.31         8.69 o                         
  -5   3   2        890.90        927.92         8.26 o                         
  -4   3   2       1399.30       1445.41         9.91 o                         
  -3   3   2        431.68        455.16        12.16 o                         
  -2   3   2        715.92        639.97        12.55 o                         
  -1   3   2        812.29        780.75        14.41 o                         
   0   3   2       7194.41       7292.57        95.07 o                         
   1   3   2      15906.28      15431.66       142.42 o                         
   2   3   2        286.41        252.89         6.11 o                         
   3   3   2       5292.73       5279.60        53.46 o                         
   4   3   2        260.01        233.94         2.98 o                         
   5   3   2        531.98        567.40         5.76 o                         
   6   3   2         13.18         14.89         0.93 o                         
  -6   4   2          0.29          0.60         0.72 o                         
  -5   4   2        102.18        105.77         2.74 o                         
  -4   4   2       1321.03       1349.59         9.96 o                         
  -3   4   2       2282.49       2450.48        32.87 o                         
  -2   4   2       8433.77       8169.95        97.54 o                         
  -1   4   2       7705.32       7708.25        96.56 o                         
   0   4   2       6233.29       6349.91        70.50 o                         
   1   4   2       4058.44       4247.80        52.37 o                         
   2   4   2       3093.25       3030.30        30.06 o                         
   3   4   2        497.46        504.59         6.45 o                         
   4   4   2        205.48        215.41         2.79 o                         
   5   4   2        137.98        154.42         2.77 o                         
   6   4   2        968.63        684.28        23.67 o                         
  -6   5   2        715.78        537.03        10.11 o                         
  -5   5   2          0.69          1.46         0.87 o                         
  -4   5   2        265.25        251.76         3.66 o                         
  -3   5   2         23.85         23.41         1.32 o                         
  -2   5   2        419.83        426.68        10.54 o                         
  -1   5   2        403.15        420.80        12.13 o                         
   0   5   2       6255.23       6450.15        83.59 o                         
   1   5   2       3293.61       3290.87        39.55 o                         
   2   5   2       8017.71       7803.17        70.01 o                         
   3   5   2          1.29          3.11         0.63 o                         
   4   5   2       3002.30       3113.10        16.85 o                         
   5   5   2          0.33          2.14         0.78 o                         
  -5   6   2        342.66        347.92         5.39 o                         
  -4   6   2        149.35        148.57         2.71 o                         
  -3   6   2        783.32        746.46         6.91 o                         
  -2   6   2       1078.88       1125.39        20.83 o                         
  -1   6   2       5574.61       5711.43        78.09 o                         
   0   6   2       3398.56       3321.76        54.45 o                         
   1   6   2       2228.65       2027.95        31.30 o                         
   2   6   2        164.41        153.80         6.95 o                         
   3   6   2        433.32        371.89         3.99 o                         
   4   6   2        136.74        150.57         2.48 o                         
   5   6   2        344.13        381.64         5.15 o                         
  -5   7   2        480.43        515.16         9.32 o                         
  -4   7   2          2.31          4.25         1.00 o                         
  -3   7   2        183.07        170.45         3.17 o                         
  -2   7   2         47.88         45.65         4.72 o                         
  -1   7   2        264.26        237.73         9.41 o                         
   0   7   2       1521.40       1716.98        27.14 o                         
   1   7   2       7446.65       7528.03        95.42 o                         
   2   7   2         20.94         28.36         3.55 o                         
   3   7   2       4227.57       4195.03        23.76 o                         
   4   7   2       1662.28       1637.26        13.69 o                         
   5   7   2        509.64        505.34         8.29 o                         
  -5   8   2          4.07          3.08         0.77 o                         
  -4   8   2       1050.40       1044.29        10.76 o                         
  -3   8   2        952.63        993.60         9.98 o                         
  -2   8   2       2731.03       2911.08        29.66 o                         
  -1   8   2       3667.85       3338.67        47.31 o                         
   0   8   2        349.09        325.07         7.30 o                         
   1   8   2        427.37        468.60        12.32 o                         
   2   8   2         77.35         87.08         2.38 o                         
   3   8   2         71.56         68.78         1.86 o                         
   4   8   2        549.23        569.62         6.83 o                         
   5   8   2        351.06        323.10         6.54 o                         
  -5   9   2          3.80          3.20         0.98 o                         
  -4   9   2        286.55        300.17         4.95 o                         
  -3   9   2         45.79         50.13         2.07 o                         
  -2   9   2        187.54        199.97         4.36 o                         
  -1   9   2        826.06        852.76        16.13 o                         
   0   9   2       1164.04       1102.80        18.43 o                         
   1   9   2         12.89         14.30         1.79 o                         
   2   9   2       5904.91       5935.27        37.42 o                         
   3   9   2        303.25        288.94         4.15 o                         
   4   9   2       1805.67       1794.73        18.66 o                         
   5   9   2         28.81         33.31         1.88 o                         
  -5  10   2         10.60          6.51         1.06 o                         
  -4  10   2        552.19        559.59         7.60 o                         
  -3  10   2       5109.54       5202.35        36.71 o                         
  -2  10   2       3545.56       3515.99        35.70 o                         
  -1  10   2       2824.64       2875.63        26.89 o                         
   0  10   2       4462.45       4366.99        33.47 o                         
   1  10   2          3.37         11.14         1.36 o                         
   2  10   2         57.26         68.65         2.29 o                         
   3  10   2        333.90        324.09         6.36 o                         
   4  10   2        115.85        115.33         4.67 o                         
   5  10   2         27.35         27.26         1.90 o                         
  -4  11   2        456.81        455.56         7.31 o                         
  -3  11   2       1139.17       1133.64        12.07 o                         
  -2  11   2          1.82          4.49         1.20 o                         
  -1  11   2        240.98        218.15         4.64 o                         
   0  11   2        228.05        243.25         4.66 o                         
   1  11   2       1892.11       1996.10        20.53 o                         
   2  11   2        472.62        450.93         6.48 o                         
   3  11   2       2123.42       2241.70        21.87 o                         
   4  11   2         32.31         40.95         2.30 o                         
  -4  12   2        170.25        168.81         6.82 o                         
  -3  12   2       1925.94       1939.13        17.83 o                         
  -2  12   2        556.09        555.15         8.60 o                         
  -1  12   2       2289.78       2175.99        21.04 o                         
   0  12   2        283.12        298.07         5.75 o                         
   1  12   2          7.59         16.79         2.26 o                         
   2  12   2        528.93        514.08         6.77 o                         
   3  12   2        263.34        288.84         6.35 o                         
   4  12   2        122.05        124.73         4.06 o                         
  -4  13   2        317.08        314.74        10.47 o                         
  -3  13   2          6.50          7.56         1.01 o                         
  -2  13   2         41.76         45.61         2.25 o                         
  -1  13   2        615.08        609.80         9.51 o                         
   0  13   2         14.17         20.11         1.94 o                         
   1  13   2         98.96         93.55         3.83 o                         
   2  13   2       1359.53       1518.27        16.00 o                         
   3  13   2        360.39        394.14         6.96 o                         
   4  13   2        918.39        787.50        33.99 o                         
  -3  14   2         12.25         13.23         1.17 o                         
  -2  14   2       1083.21       1133.85        15.07 o                         
  -1  14   2        461.82        422.14        12.71 o                         
   0  14   2       1557.28       1577.23        18.61 o                         
   1  14   2         15.13         26.31         1.79 o                         
   2  14   2        200.90        176.63         4.48 o                         
   3  14   2         57.12         44.44         2.28 o                         
  -3  15   2        184.88        187.32         6.24 o                         
  -2  15   2          2.21          1.22         0.78 o                         
  -1  15   2          4.10          8.39         1.50 o                         
   0  15   2        254.90        297.95         5.86 o                         
   1  15   2        766.08        774.69        10.51 o                         
   2  15   2       1070.41       1046.96        13.66 o                         
   3  15   2        668.72        743.53        12.28 o                         
  -2  16   2          9.14          8.92         1.35 o                         
  -1  16   2       1062.34       1142.18        13.88 o                         
   0  16   2          5.75          6.67         1.03 o                         
   1  16   2        468.42        472.17         6.48 o                         
   2  16   2          1.75          3.33         0.79 o                         
  -1  17   2        270.25        239.77         8.21 o                         
   0  17   2         89.67         69.97         2.47 o                         
   1  17   2        502.21        475.04         8.30 o                         
  -5   0   3        261.49        285.35         5.18 o                         
  -3   0   3       9864.54       9641.09       125.00 o                         
  -1   0   3      78001.05      72822.56      1283.61 o                         
   1   0   3       1542.36       1569.00        30.47 o                         
   3   0   3       5824.11       5496.78        86.03 o                         
   5   0   3       1713.10       1868.99        29.02 o                         
  -6   1   3        289.12        258.31        10.18 o                         
  -5   1   3        473.73        532.99         6.19 o                         
  -4   1   3          5.04          6.00         0.83 o                         
  -3   1   3        780.65        707.21        13.22 o                         
  -2   1   3        779.70        926.34        24.26 o                         
  -1   1   3      14053.07      14420.42       167.80 o                         
   0   1   3        222.48        249.72        11.33 o                         
   1   1   3       5225.84       5177.16        74.67 o                         
   2   1   3       2672.40       2733.00        32.42 o                         
   3   1   3       2762.99       2685.68        37.27 o                         
   4   1   3       3033.86       3135.31        17.61 o                         
   5   1   3        165.82        175.35         3.02 o                         
   6   1   3         44.75         45.74         1.92 o                         
  -6   2   3        139.29        147.99         3.11 o                         
  -5   2   3         16.47         17.30         1.15 o                         
  -4   2   3       2276.14       2180.93        12.85 o                         
  -3   2   3       1452.96       1478.09        21.30 o                         
  -2   2   3       2593.50       2405.79        28.21 o                         
  -1   2   3          6.59          9.23         1.51 o                         
   0   2   3      13206.28      13179.93       242.96 o                         
   1   2   3       4372.38       4366.85        53.38 o                         
   2   2   3       1058.16        942.63        13.87 o                         
   3   2   3        358.99        386.85         6.32 o                         
   4   2   3       3389.15       3458.74        18.45 o                         
   5   2   3        702.84        665.84         6.26 o                         
   6   2   3       1414.06       1104.46        14.20 o                         
  -6   3   3        729.21        687.52        12.83 o                         
  -5   3   3        254.46        293.29         4.23 o                         
  -4   3   3         45.90         43.82         1.47 o                         
  -3   3   3        565.99        548.02        12.52 o                         
  -2   3   3         81.38         96.22         3.08 o                         
  -1   3   3          1.93          4.93         2.36 o                         
   0   3   3        690.94        636.62        14.99 o                         
   1   3   3        102.22         84.74         4.97 o                         
   2   3   3        669.50        615.04         9.51 o                         
   3   3   3       2757.54       2732.69        16.72 o                         
   4   3   3        873.65        827.91         6.67 o                         
   5   3   3        271.64        284.07         3.96 o                         
   6   3   3         26.10         20.89         1.95 o                         
  -6   4   3         18.66         14.02         1.19 o                         
  -5   4   3        277.53        271.65         4.14 o                         
  -4   4   3        210.58        227.10         3.44 o                         
  -3   4   3       5904.19       5853.78        43.54 o                         
  -2   4   3       2523.93       2440.74        27.66 o                         
  -1   4   3       5207.66       5203.69        81.94 o                         
   0   4   3        790.40        767.45        13.81 o                         
   1   4   3         24.29         10.91         1.99 o                         
   2   4   3        213.29        218.42         5.93 o                         
   3   4   3       2365.28       2289.22        14.06 o                         
   4   4   3         25.65         22.81         1.06 o                         
   5   4   3        480.19        494.30         5.43 o                         
  -6   5   3        149.85        105.36         5.97 o                         
  -5   5   3        788.80        834.55         9.05 o                         
  -4   5   3         62.04         67.89         2.00 o                         
  -3   5   3          4.48          4.85         0.86 o                         
  -2   5   3        951.44        941.11        13.51 o                         
  -1   5   3       2341.83       2239.73        37.55 o                         
   0   5   3       1691.49       1559.28        23.33 o                         
   1   5   3       4372.76       4304.06        49.72 o                         
   2   5   3       1743.23       1832.52        23.27 o                         
   3   5   3        832.16        734.28         6.03 o                         
   4   5   3        264.38        252.24         3.05 o                         
   5   5   3         79.29         80.02         2.25 o                         
  -5   6   3        469.80        491.02         7.99 o                         
  -4   6   3       2502.92       2504.49        15.78 o                         
  -3   6   3       1005.11       1000.26         8.31 o                         
  -2   6   3       2115.40       1959.53        34.19 o                         
  -1   6   3          4.64         14.89         1.86 o                         
   0   6   3       2189.17       2097.68        33.60 o                         
   1   6   3        438.54        428.16        10.46 o                         
   2   6   3       1420.31       1478.48        23.29 o                         
   3   6   3        846.32        879.62         6.50 o                         
   4   6   3       1348.53       1380.94        10.78 o                         
   5   6   3        663.16        683.98        16.89 o                         
  -5   7   3         73.68         74.57         2.49 o                         
  -4   7   3        432.72        451.47         6.78 o                         
  -3   7   3         47.20         44.17         1.88 o                         
  -2   7   3        319.55        308.01        11.75 o                         
  -1   7   3       4866.98       4777.19        71.85 o                         
   0   7   3       4416.55       4233.11        60.71 o                         
   1   7   3        188.31        185.28         7.96 o                         
   2   7   3       7928.26       7983.89        57.05 o                         
   3   7   3        159.13        192.00         2.98 o                         
   4   7   3        516.33        554.05         6.42 o                         
   5   7   3         55.06         46.02         2.89 o                         
  -5   8   3         28.11         31.44         1.77 o                         
  -4   8   3       1792.03       1919.44        16.82 o                         
  -3   8   3       1229.91       1209.31        12.78 o                         
  -2   8   3       4327.95       4209.89        36.98 o                         
  -1   8   3       1483.85       1408.60        25.43 o                         
   0   8   3        764.73        792.39        17.12 o                         
   1   8   3        412.08        433.83        15.77 o                         
   2   8   3          0.23          4.42         0.78 o                         
   3   8   3        636.97        656.56         6.26 o                         
   4   8   3       1667.28       1753.78        15.30 o                         
   5   8   3        495.26        406.69        15.81 o                         
  -5   9   3        368.04        357.19         6.67 o                         
  -4   9   3        175.32        182.68         4.48 o                         
  -3   9   3        119.25        146.24         3.53 o                         
  -2   9   3        205.87        214.10         4.73 o                         
  -1   9   3       1098.56       1177.61        17.26 o                         
   0   9   3        165.74        180.47         8.16 o                         
   1   9   3       8160.77       7819.36        63.29 o                         
   2   9   3       1420.10       1480.58        13.12 o                         
   3   9   3        572.96        617.80         6.62 o                         
   4   9   3         29.22         31.11         1.97 o                         
   5   9   3         25.58         25.28         2.50 o                         
  -5  10   3        271.87        256.07         9.48 o                         
  -4  10   3        123.37        128.39         3.60 o                         
  -3  10   3       1232.15       1261.37        12.55 o                         
  -2  10   3        296.15        253.70         5.16 o                         
  -1  10   3       2900.30       2871.22        26.50 o                         
   0  10   3        457.40        442.14         7.13 o                         
   1  10   3        811.00        806.95         9.82 o                         
   2  10   3       2457.42       2479.94        18.88 o                         
   3  10   3        300.50        303.19         5.09 o                         
   4  10   3        286.31        298.36         5.94 o                         
   5  10   3        776.27        541.82        17.10 o                         
  -4  11   3         42.82         49.82         2.23 o                         
  -3  11   3         18.44         16.77         1.37 o                         
  -2  11   3        247.62        240.90         6.37 o                         
  -1  11   3        238.95        257.83         6.14 o                         
   0  11   3       1991.23       2088.41        20.51 o                         
   1  11   3         77.38         85.69         3.17 o                         
   2  11   3       2645.22       2694.59        22.56 o                         
   3  11   3        559.33        601.86         8.77 o                         
   4  11   3       1025.03       1035.19        13.15 o                         
  -4  12   3        305.62        283.66         9.87 o                         
  -3  12   3        220.28        207.61         4.05 o                         
  -2  12   3       2310.22       2313.43        21.57 o                         
  -1  12   3        564.15        551.46         8.89 o                         
   0  12   3        980.44        944.89        11.64 o                         
   1  12   3         57.62         64.40         3.04 o                         
   2  12   3          9.16         11.35         1.21 o                         
   3  12   3         76.39         82.49         2.70 o                         
   4  12   3        614.11        628.57         9.59 o                         
  -4  13   3         37.68         28.58         1.98 o                         
  -3  13   3         11.09         14.85         1.33 o                         
  -2  13   3        397.37        344.97         6.08 o                         
  -1  13   3       1991.14       1957.27        25.10 o                         
   0  13   3        709.41        671.32         9.93 o                         
   1  13   3       3721.69       3922.80        45.61 o                         
   2  13   3          2.54          6.80         1.11 o                         
   3  13   3       1250.98       1271.13        18.32 o                         
   4  13   3        144.89        100.15         3.56 o                         
  -3  14   3       1554.98       1573.61        17.77 o                         
  -2  14   3          3.11          4.25         1.07 o                         
  -1  14   3       2577.84       2504.62        30.00 o                         
   0  14   3        377.62        381.54         9.83 o                         
   1  14   3        153.70        160.89         4.36 o                         
   2  14   3        123.52        133.87         3.61 o                         
   3  14   3        357.08        306.76         5.43 o                         
  -3  15   3          1.45          3.47         1.28 o                         
  -2  15   3        166.57        162.19         4.31 o                         
  -1  15   3        512.34        496.55         8.43 o                         
   0  15   3        926.68        980.01        11.45 o                         
   1  15   3        455.33        449.83         7.81 o                         
   2  15   3        942.98       1059.73        11.43 o                         
   3  15   3        284.43        265.58         5.74 o                         
  -2  16   3        779.26        755.20        33.06 o                         
  -1  16   3          2.71          9.88         1.11 o                         
   0  16   3        168.10        169.44         3.89 o                         
   1  16   3         32.31         34.25         1.79 o                         
   2  16   3        325.14        329.17         6.38 o                         
  -1  17   3        223.01        200.80         5.22 o                         
   0  17   3        397.88        377.10        17.52 o                         
   1  17   3        327.40        334.13         9.90 o                         
  -6   0   4       1804.70       1638.60        26.75 o                         
  -4   0   4       2889.08       2897.29        26.09 o                         
  -2   0   4        761.02        676.95        25.10 o                         
   0   0   4         49.05         94.67        10.10 o                         
   2   0   4        411.59        400.04        12.19 o                         
   4   0   4         32.74         40.74         1.66 o                         
  -6   1   4        490.09        479.63        16.56 o                         
  -5   1   4        276.90        307.31         4.66 o                         
  -4   1   4        326.12        320.76         4.50 o                         
  -3   1   4        951.01        911.46        22.42 o                         
  -2   1   4       1871.10       1716.72        25.62 o                         
  -1   1   4      14588.98      14643.65       269.33 o                         
   0   1   4      12534.12      12704.86       255.28 o                         
   1   1   4       3718.79       3586.36        50.28 o                         
   2   1   4       7239.53       6943.83       131.92 o                         
   3   1   4       1333.92       1263.24         8.89 o                         
   4   1   4        248.40        268.43         3.25 o                         
   5   1   4        223.84        203.89         3.35 o                         
  -6   2   4         10.99          9.79         1.00 o                         
  -5   2   4       1655.36       1668.84        13.85 o                         
  -4   2   4         97.79         92.81         2.28 o                         
  -3   2   4       1066.77       1036.30        17.80 o                         
  -2   2   4         14.04          7.09         1.31 o                         
  -1   2   4        218.47        212.33         7.76 o                         
   0   2   4        198.77        135.73         9.81 o                         
   1   2   4       7126.66       7278.99        84.89 o                         
   2   2   4        656.63        727.68        13.02 o                         
   3   2   4       1001.14       1034.80         7.31 o                         
   4   2   4          9.10         20.77         0.97 o                         
   5   2   4       1966.62       1938.75        13.12 o                         
  -6   3   4          0.83          1.09         0.62 o                         
  -5   3   4        253.18        252.20         4.36 o                         
  -4   3   4        156.48        154.99         2.71 o                         
  -3   3   4        142.52        159.97         4.25 o                         
  -2   3   4       2628.35       2561.93        27.17 o                         
  -1   3   4       7262.90       7244.06       104.58 o                         
   0   3   4        164.82        152.68         6.81 o                         
   1   3   4      22879.23      23264.11       301.93 o                         
   2   3   4       2962.99       2910.04        35.05 o                         
   3   3   4       1083.15       1059.88         7.36 o                         
   4   3   4         85.14         79.63         1.72 o                         
   5   3   4         84.90        102.78         2.12 o                         
  -6   4   4        198.29        175.11         4.38 o                         
  -5   4   4          0.62          2.37         0.91 o                         
  -4   4   4       1919.35       1992.24        12.61 o                         
  -3   4   4        174.84        158.74         3.12 o                         
  -2   4   4       2217.04       2124.14        25.11 o                         
  -1   4   4       1618.58       1550.75        32.51 o                         
   0   4   4       1082.89       1112.77        24.04 o                         
   1   4   4       1577.08       1621.15        29.78 o                         
   2   4   4        522.60        454.73         9.19 o                         
   3   4   4        515.50        525.18         4.35 o                         
   4   4   4       3135.41       3186.01        17.08 o                         
   5   4   4         51.91         69.38         2.00 o                         
  -5   5   4         57.35         53.38         2.24 o                         
  -4   5   4         71.67         73.27         2.19 o                         
  -3   5   4         21.29         26.57         1.22 o                         
  -2   5   4       1528.53       1602.33        24.82 o                         
  -1   5   4        513.75        581.46        18.77 o                         
   0   5   4      11607.97      11633.28       141.63 o                         
   1   5   4         47.14         31.67         2.67 o                         
   2   5   4       8431.73       8436.17        80.75 o                         
   3   5   4        398.53        381.96         3.56 o                         
   4   5   4        111.70        123.28         2.10 o                         
   5   5   4          2.74          1.48         0.80 o                         
  -5   6   4        662.51        651.65        13.18 o                         
  -4   6   4        358.72        358.12         4.94 o                         
  -3   6   4       3157.76       3097.05        22.70 o                         
  -2   6   4        689.51        642.60        14.10 o                         
  -1   6   4       5776.80       5485.78        88.82 o                         
   0   6   4        108.31        109.51         4.99 o                         
   1   6   4        878.22        945.55        16.54 o                         
   2   6   4        118.69        118.15         6.20 o                         
   3   6   4        506.10        525.82         4.49 o                         
   4   6   4       1598.55       1547.36        11.23 o                         
   5   6   4        964.12       1055.29        20.69 o                         
  -5   7   4        604.77        635.31        10.63 o                         
  -4   7   4         88.36         93.93         3.08 o                         
  -3   7   4          8.48          9.28         1.25 o                         
  -2   7   4         28.17         20.43         1.95 o                         
  -1   7   4       3509.76       3386.27        50.87 o                         
   0   7   4        243.18        208.70        10.08 o                         
   1   7   4       6106.23       5967.09        72.98 o                         
   2   7   4        549.06        540.50         5.39 o                         
   3   7   4       1611.14       1661.49        10.99 o                         
   4   7   4         17.73         24.35         1.51 o                         
   5   7   4         86.19         65.06         4.61 o                         
  -5   8   4        175.45        178.49         4.12 o                         
  -4   8   4        711.61        723.50         9.13 o                         
  -3   8   4       3104.20       3077.25        24.78 o                         
  -2   8   4        487.88        449.34         7.30 o                         
  -1   8   4          2.02          6.33         1.90 o                         
   0   8   4        138.78        133.73         7.84 o                         
   1   8   4        860.05        843.07        10.92 o                         
   2   8   4        549.22        597.26         6.61 o                         
   3   8   4        557.14        548.24         5.74 o                         
   4   8   4       1430.61       1503.17        15.57 o                         
   5   8   4        530.42        477.04        10.11 o                         
  -5   9   4          3.69          3.21         0.99 o                         
  -4   9   4        179.15        172.78         4.46 o                         
  -3   9   4        643.99        634.49         8.72 o                         
  -2   9   4       1508.59       1515.63        15.91 o                         
  -1   9   4        361.70        345.80         5.88 o                         
   0   9   4       8069.32       7951.34        59.05 o                         
   1   9   4         17.87         18.93         1.63 o                         
   2   9   4        979.44        971.52         9.53 o                         
   3   9   4         90.37         69.92         2.40 o                         
   4   9   4         42.84         48.78         2.55 o                         
   5   9   4          1.28          3.00         0.82 o                         
  -5  10   4         90.52         74.73         4.35 o                         
  -4  10   4       1090.96       1118.80        13.49 o                         
  -3  10   4       1192.95       1166.25        11.92 o                         
  -2  10   4        496.53        473.33         7.37 o                         
  -1  10   4        577.95        630.21         9.00 o                         
   0  10   4        394.17        374.28         5.69 o                         
   1  10   4         19.55         21.15         1.58 o                         
   2  10   4        572.65        565.32         7.04 o                         
   3  10   4        243.41        244.93         4.84 o                         
   4  10   4        803.50        813.80        14.31 o                         
  -4  11   4         32.85         31.41         1.85 o                         
  -3  11   4         10.89         10.24         1.26 o                         
  -2  11   4        638.50        605.37         8.38 o                         
  -1  11   4       2866.94       2888.17        29.12 o                         
   0  11   4        241.03        265.18         5.34 o                         
   1  11   4       4519.14       4512.11        39.92 o                         
   2  11   4        221.20        236.89         4.25 o                         
   3  11   4        182.07        190.85         4.80 o                         
   4  11   4         74.68         79.96         2.60 o                         
  -4  12   4        309.54        289.04        12.60 o                         
  -3  12   4        440.84        461.88         6.03 o                         
  -2  12   4        142.92        157.18         4.11 o                         
  -1  12   4       1118.79       1092.37        16.91 o                         
   0  12   4          0.06          3.72         1.11 o                         
   1  12   4        433.61        463.51         9.41 o                         
   2  12   4         30.04         45.31         2.29 o                         
   3  12   4       1864.90       2024.07        20.69 o                         
   4  12   4        326.35        271.41         5.21 o                         
  -4  13   4          2.71          3.02         0.99 o                         
  -3  13   4         37.42         40.70         1.96 o                         
  -2  13   4        749.57        738.02        11.19 o                         
  -1  13   4        294.02        303.54         5.91 o                         
   0  13   4       1546.64       1527.09        16.69 o                         
   1  13   4       2405.68       2561.17        24.97 o                         
   2  13   4        480.11        447.51         7.29 o                         
   3  13   4        587.25        561.86         8.44 o                         
  -3  14   4        128.83        138.41         3.79 o                         
  -2  14   4       1463.71       1521.02        17.52 o                         
  -1  14   4         44.47         39.81         2.15 o                         
   0  14   4        312.05        304.01         7.64 o                         
   1  14   4         37.16         31.01         2.25 o                         
   2  14   4        148.99        146.69         3.68 o                         
   3  14   4        160.20        178.01         7.80 o                         
  -3  15   4        135.25        114.67         6.67 o                         
  -2  15   4         16.40         18.11         1.50 o                         
  -1  15   4        734.85        742.39        11.62 o                         
   0  15   4        637.62        626.68        10.77 o                         
   1  15   4        726.67        762.79         9.90 o                         
   2  15   4        675.21        745.56         8.66 o                         
  -2  16   4          3.09          6.59         1.42 o                         
  -1  16   4        468.81        495.31         7.94 o                         
   0  16   4          0.36         -0.57         0.76 o                         
   1  16   4         66.45         66.62         2.52 o                         
   2  16   4          8.58          9.15         0.99 o                         
  -1  17   4        216.95        187.97         6.49 o                         
   0  17   4        159.78        160.28         4.95 o                         
   1  17   4        223.63        168.69         8.48 o                         
  -5   0   5        862.98        923.13        12.95 o                         
  -3   0   5       1645.76       1543.80        28.66 o                         
  -1   0   5      13377.08      13148.02       359.86 o                         
   1   0   5          4.54         14.85         3.04 o                         
   3   0   5       7408.78       7592.04        48.95 o                         
   5   0   5        658.97        689.94         9.48 o                         
  -6   1   5         73.96         58.06         3.61 o                         
  -5   1   5          0.48          1.50         0.86 o                         
  -4   1   5          9.94          9.68         1.08 o                         
  -3   1   5        595.51        585.56        10.12 o                         
  -2   1   5       3961.43       4100.16        52.20 o                         
  -1   1   5       1173.26       1267.64        29.02 o                         
   0   1   5       3889.95       3736.45        59.80 o                         
   1   1   5       3212.44       3157.78        47.87 o                         
   2   1   5        487.28        514.38        13.83 o                         
   3   1   5        102.88        131.76         1.90 o                         
   4   1   5         96.88        116.34         2.08 o                         
   5   1   5        197.70        219.22         3.60 o                         
  -6   2   5        437.05        403.81         9.20 o                         
  -5   2   5        101.92        129.76         3.05 o                         
  -4   2   5       2266.43       2328.76        18.46 o                         
  -3   2   5        112.05        133.46         3.14 o                         
  -2   2   5       8161.46       7951.79        86.92 o                         
  -1   2   5        116.76        142.96         8.67 o                         
   0   2   5       1906.97       2104.68        41.26 o                         
   1   2   5          2.54          2.61         1.55 o                         
   2   2   5       7707.24       8211.07       105.44 o                         
   3   2   5        731.07        682.56         5.38 o                         
   4   2   5       3095.66       3177.21        16.54 o                         
   5   2   5        171.16        186.16         2.92 o                         
  -6   3   5         80.98         80.41         2.86 o                         
  -5   3   5        289.15        284.62         4.81 o                         
  -4   3   5        596.10        604.79         6.75 o                         
  -3   3   5        364.85        366.67         6.15 o                         
  -2   3   5       4219.16       3964.61        48.74 o                         
  -1   3   5       1107.36       1026.52        57.40 o                         
   0   3   5       7727.03       8117.44       103.81 o                         
   1   3   5       2128.33       1930.10        29.80 o                         
   2   3   5        657.51        627.30        11.29 o                         
   3   3   5         50.27         54.87         1.32 o                         
   4   3   5         35.02         51.31         1.46 o                         
   5   3   5        176.45        198.35         3.19 o                         
  -6   4   5        138.07        112.26         3.56 o                         
  -5   4   5       1254.84       1329.91        12.51 o                         
  -4   4   5       2385.02       2497.82        16.85 o                         
  -3   4   5       3359.19       3295.29        22.58 o                         
  -2   4   5        642.30        686.82        15.15 o                         
  -1   4   5         39.96         30.63         3.45 o                         
   0   4   5        195.61        222.68        10.33 o                         
   1   4   5        193.97        163.46         4.71 o                         
   2   4   5        881.64        830.08        13.72 o                         
   3   4   5       2535.43       2540.48        13.23 o                         
   4   4   5        275.06        291.38         3.53 o                         
   5   4   5       1662.96       1795.74        14.95 o                         
  -5   5   5         42.83         37.53         1.94 o                         
  -4   5   5         16.64         19.74         1.36 o                         
  -3   5   5       2723.15       2673.24        19.58 o                         
  -2   5   5        295.59        298.38         9.89 o                         
  -1   5   5       8211.10       8141.68        94.35 o                         
   0   5   5       1507.33       1509.21        27.00 o                         
   1   5   5       2771.73       2862.65        27.48 o                         
   2   5   5          1.01          1.13         1.21 o                         
   3   5   5       1293.70       1288.04         7.77 o                         
   4   5   5          5.94          9.98         0.79 o                         
   5   5   5        190.94        160.60         3.05 o                         
  -5   6   5        372.57        394.58         9.33 o                         
  -4   6   5        819.22        862.56         9.37 o                         
  -3   6   5       1401.03       1401.26        12.83 o                         
  -2   6   5       1895.51       1911.08        29.33 o                         
  -1   6   5         15.42         15.95         4.22 o                         
   0   6   5       1434.60       1500.42        25.48 o                         
   1   6   5       1824.75       1837.92        27.35 o                         
   2   6   5        639.15        564.44         5.17 o                         
   3   6   5       1389.66       1431.53         8.93 o                         
   4   6   5        510.09        520.49         6.22 o                         
   5   6   5        522.50        530.55         9.14 o                         
  -5   7   5          1.78          5.65         1.31 o                         
  -4   7   5          1.71          3.73         1.17 o                         
  -3   7   5        461.21        462.28         6.93 o                         
  -2   7   5       1476.49       1393.40        14.40 o                         
  -1   7   5        331.58        338.56        17.92 o                         
   0   7   5       3778.90       3722.63        56.14 o                         
   1   7   5        579.72        556.92        13.78 o                         
   2   7   5        939.35        936.94         7.80 o                         
   3   7   5        677.36        614.85         6.02 o                         
   4   7   5         69.84         69.76         2.59 o                         
   5   7   5          2.97          5.33         0.94 o                         
  -5   8   5        857.75        853.55        12.52 o                         
  -4   8   5        944.87        985.27        12.64 o                         
  -3   8   5        760.47        788.54         9.25 o                         
  -2   8   5        861.54        839.58        10.62 o                         
  -1   8   5         51.47         45.52         3.90 o                         
   0   8   5        117.42         98.69         5.97 o                         
   1   8   5        838.97        847.70         9.97 o                         
   2   8   5        316.38        343.31         4.73 o                         
   3   8   5       2815.09       2714.44        19.76 o                         
   4   8   5       1063.44       1089.49        15.42 o                         
   5   8   5        733.34        721.72        13.23 o                         
  -5   9   5        213.05        190.40         4.26 o                         
  -4   9   5         13.69         16.92         1.71 o                         
  -3   9   5        237.43        245.37         5.37 o                         
  -2   9   5          8.21          8.76         1.34 o                         
  -1   9   5       3607.71       3327.08        29.11 o                         
   0   9   5         76.50         85.19         2.76 o                         
   1   9   5       7604.58       7687.18        55.25 o                         
   2   9   5          0.42          2.13         0.86 o                         
   3   9   5        771.30        802.68         9.52 o                         
   4   9   5        120.23        115.45         4.24 o                         
  -5  10   5        394.21        278.18        26.65 o                         
  -4  10   5       2122.23       2101.37        23.92 o                         
  -3  10   5       1713.25       1716.77        17.36 o                         
  -2  10   5        559.45        571.54         8.20 o                         
  -1  10   5       1070.29       1025.42        11.15 o                         
   0  10   5        595.72        684.41         8.15 o                         
   1  10   5        900.15        922.14        12.49 o                         
   2  10   5        950.58        963.20        10.32 o                         
   3  10   5       1952.49       2016.89        18.45 o                         
   4  10   5         40.40         45.25         2.23 o                         
  -4  11   5         36.97         35.14         1.72 o                         
  -3  11   5         65.20         65.92         2.62 o                         
  -2  11   5        753.13        754.28         9.21 o                         
  -1  11   5        683.81        671.40         8.95 o                         
   0  11   5       3128.37       3112.53        26.94 o                         
   1  11   5          3.00          8.85         1.34 o                         
   2  11   5       1164.86       1258.75        13.21 o                         
   3  11   5          1.38          3.88         1.02 o                         
   4  11   5          1.31          5.34         1.00 o                         
  -4  12   5       1126.49       1125.76        17.37 o                         
  -3  12   5         41.42         39.36         1.95 o                         
  -2  12   5        327.65        333.56         6.93 o                         
  -1  12   5         39.99         50.88         2.46 o                         
   0  12   5         39.69         40.98         2.25 o                         
   1  12   5        142.02        172.85         6.21 o                         
   2  12   5       2553.03       2710.30        24.03 o                         
   3  12   5        450.92        424.97        10.87 o                         
   4  12   5        462.86        364.91         7.26 o                         
  -4  13   5        217.76        146.56         5.34 o                         
  -3  13   5         18.26         18.41         1.61 o                         
  -2  13   5        692.28        705.37        11.28 o                         
  -1  13   5        425.38        441.06         7.46 o                         
   0  13   5         36.39         45.99         2.42 o                         
   1  13   5       1371.79       1430.74        16.88 o                         
   2  13   5         72.22         59.34         2.34 o                         
   3  13   5        378.25        457.34         8.23 o                         
  -3  14   5        452.77        447.73         8.65 o                         
  -2  14   5         94.35         82.49         2.89 o                         
  -1  14   5        204.74        187.68         4.87 o                         
   0  14   5         89.94        113.04         4.09 o                         
   1  14   5        226.60        220.52         5.34 o                         
   2  14   5         51.85         55.08         2.26 o                         
   3  14   5        516.87        514.45        11.03 o                         
  -3  15   5        114.08         86.70         5.60 o                         
  -2  15   5        727.82        696.86        18.99 o                         
  -1  15   5        559.03        580.99        12.22 o                         
   0  15   5       1444.29       1586.69        18.85 o                         
   1  15   5        394.42        382.69         6.44 o                         
   2  15   5        696.62        788.59        10.04 o                         
  -2  16   5         82.81         65.63         3.32 o                         
  -1  16   5         61.13         54.86         2.28 o                         
   0  16   5        100.03         85.16         2.09 o                         
   1  16   5          5.62          5.65         1.30 o                         
   2  16   5        371.64        350.28        13.12 o                         
   0  17   5        895.71        770.54        11.99 o                         
  -6   0   6        326.78        320.18        28.85 o                         
  -4   0   6       2508.97       2577.57        27.91 o                         
  -2   0   6        387.70        440.92        20.89 o                         
   0   0   6       2058.54       2073.44       116.23 o                         
   2   0   6       6909.48       6724.28       162.99 o                         
   4   0   6        928.05        959.13        12.71 o                         
  -6   1   6        187.46        171.87         5.81 o                         
  -5   1   6        111.04        111.54         2.94 o                         
  -4   1   6        417.40        467.32         6.58 o                         
  -3   1   6       1645.23       1745.30        16.85 o                         
  -2   1   6       8176.25       8069.69        96.87 o                         
  -1   1   6       1774.90       1789.45        38.79 o                         
   0   1   6       4169.22       4034.62        66.63 o                         
   1   1   6       1632.70       1672.75        23.65 o                         
   2   1   6        156.83        152.22        10.09 o                         
   3   1   6       2163.76       2230.27        12.65 o                         
   4   1   6        211.66        231.48         3.22 o                         
   5   1   6        249.52        248.04         4.49 o                         
  -6   2   6         23.98         20.19         0.99 o                         
  -5   2   6        642.63        698.99         7.97 o                         
  -4   2   6        134.28        126.87         3.96 o                         
  -3   2   6        655.46        622.27         7.95 o                         
  -2   2   6        395.90        419.06        12.47 o                         
  -1   2   6         28.45         20.60         2.92 o                         
   0   2   6       3457.29       3359.91        40.35 o                         
   1   2   6       1659.87       1619.00        23.36 o                         
   2   2   6       1066.00       1172.99        19.19 o                         
   3   2   6       7386.58       7246.09        32.64 o                         
   4   2   6        537.19        547.48         5.20 o                         
   5   2   6        909.57       1025.54         8.30 o                         
  -6   3   6         38.34         29.37         2.39 o                         
  -5   3   6         57.77         50.93         2.04 o                         
  -4   3   6        141.85        147.71         3.67 o                         
  -3   3   6        672.63        662.82         8.39 o                         
  -2   3   6          3.39          7.23         2.12 o                         
  -1   3   6       4208.98       4036.81        66.79 o                         
   0   3   6        537.00        509.70        10.14 o                         
   1   3   6       4801.24       4588.30        49.92 o                         
   2   3   6        112.08        138.95         6.13 o                         
   3   3   6         49.55         44.49         1.39 o                         
   4   3   6        960.11        973.25         7.73 o                         
   5   3   6        436.95        460.85         5.43 o                         
  -5   4   6         77.92         70.11         2.24 o                         
  -4   4   6       1799.76       1814.41        15.16 o                         
  -3   4   6         52.41         45.66         1.95 o                         
  -2   4   6        515.41        486.62        13.35 o                         
  -1   4   6          1.35          2.84         1.37 o                         
   0   4   6       1956.84       1950.83        37.47 o                         
   1   4   6         18.24          9.65         1.52 o                         
   2   4   6       4825.78       4740.82        33.38 o                         
   3   4   6         66.36         93.69         1.79 o                         
   4   4   6        912.10        980.17         7.73 o                         
   5   4   6         27.60         21.64         1.16 o                         
  -5   5   6        303.82        321.25         5.43 o                         
  -4   5   6        295.42        280.29         4.37 o                         
  -3   5   6        200.40        194.33         4.07 o                         
  -2   5   6       4554.10       4500.03        64.15 o                         
  -1   5   6       1351.47       1351.68        19.66 o                         
   0   5   6       7802.65       7330.22        77.87 o                         
   1   5   6         93.27        107.62         4.38 o                         
   2   5   6        342.77        316.92         3.67 o                         
   3   5   6         35.72         49.26         1.37 o                         
   4   5   6        167.53        210.79         3.12 o                         
   5   5   6        118.65        109.01         2.53 o                         
  -5   6   6        301.12        294.73         8.01 o                         
  -4   6   6         61.11         65.49         2.26 o                         
  -3   6   6        357.91        324.74         5.60 o                         
  -2   6   6         44.97         49.80         2.19 o                         
  -1   6   6         13.25         16.65         2.51 o                         
   0   6   6       2386.50       2425.69        37.66 o                         
   1   6   6       6541.37       6694.20        65.59 o                         
   2   6   6       1891.98       1909.67        13.09 o                         
   3   6   6       4228.68       4345.13        22.89 o                         
   4   6   6        772.51        803.97         8.21 o                         
   5   6   6        169.52        148.29         4.72 o                         
  -5   7   6         22.66         25.94         2.40 o                         
  -4   7   6         12.87         13.86         1.50 o                         
  -3   7   6       1036.70        999.92        14.20 o                         
  -2   7   6       1032.63       1051.93        12.09 o                         
  -1   7   6       4948.69       4892.23        64.52 o                         
   0   7   6          3.13         14.35         2.76 o                         
   1   7   6       2268.27       2247.92        19.18 o                         
   2   7   6        695.35        682.17         6.87 o                         
   3   7   6        219.17        221.58         3.81 o                         
   4   7   6         79.72         72.53         2.35 o                         
   5   7   6        525.16        426.58        11.52 o                         
  -5   8   6        724.17        743.79        10.79 o                         
  -4   8   6        623.52        654.77         9.26 o                         
  -3   8   6        243.03        250.73         5.09 o                         
  -2   8   6        264.16        240.09         5.05 o                         
  -1   8   6        565.38        587.65         8.58 o                         
   0   8   6        723.31        687.16         8.18 o                         
   1   8   6       2316.19       2385.65        18.78 o                         
   2   8   6       2224.19       2273.66        16.96 o                         
   3   8   6        649.04        655.25         8.10 o                         
   4   8   6        852.56        889.26        11.57 o                         
  -5   9   6          3.29          3.90         0.93 o                         
  -4   9   6        374.55        389.15         7.92 o                         
  -3   9   6          8.95          9.89         1.46 o                         
  -2   9   6       4231.39       4225.84        34.42 o                         
  -1   9   6        292.83        295.53         5.80 o                         
   0   9   6       4667.75       4767.28        35.40 o                         
   1   9   6        372.43        414.57         6.17 o                         
   2   9   6        141.37        165.65         3.45 o                         
   3   9   6         88.35        107.41         3.14 o                         
   4   9   6        228.23        203.54         4.31 o                         
  -4  10   6        509.81        555.92         8.08 o                         
  -3  10   6         39.80         46.38         3.40 o                         
  -2  10   6        245.62        244.64         6.02 o                         
  -1  10   6        129.58        130.03         3.39 o                         
   0  10   6        123.14        134.58         3.62 o                         
   1  10   6       1081.14       1115.69        11.94 o                         
   2  10   6        639.43        659.83         7.46 o                         
   3  10   6        896.15        969.05        10.67 o                         
   4  10   6        872.53        918.40        11.98 o                         
  -4  11   6         41.77         33.07         1.80 o                         
  -3  11   6       1626.20       1598.52        20.13 o                         
  -2  11   6          1.95          5.18         1.30 o                         
  -1  11   6       1444.44       1546.71        15.73 o                         
   0  11   6         68.04         72.08         2.66 o                         
   1  11   6       1146.63       1246.45        13.48 o                         
   2  11   6        807.88        829.43         9.06 o                         
   3  11   6         80.40         74.61         3.04 o                         
   4  11   6         34.65         22.25         1.95 o                         
  -4  12   6        103.87        109.52         3.03 o                         
  -3  12   6        125.70        139.39         3.88 o                         
  -2  12   6          0.14          3.03         1.09 o                         
  -1  12   6          7.77          9.88         1.41 o                         
   0  12   6        105.01        104.21         3.43 o                         
   1  12   6        536.50        581.24         8.26 o                         
   2  12   6        189.57        189.28         4.67 o                         
   3  12   6       1560.39       1584.77        16.79 o                         
  -3  13   6        464.61        474.64         8.17 o                         
  -2  13   6       2829.35       2837.23        27.47 o                         
  -1  13   6        609.78        608.57         9.59 o                         
   0  13   6        908.38        991.32        13.79 o                         
   1  13   6        259.46        264.10         5.48 o                         
   2  13   6         34.96         48.45         2.12 o                         
   3  13   6         11.33         18.44         1.34 o                         
  -3  14   6          6.43          7.09         0.93 o                         
  -2  14   6        323.29        329.89         5.91 o                         
  -1  14   6        343.89        338.13         7.03 o                         
   0  14   6        260.93        261.51         5.47 o                         
   1  14   6          1.79          1.89         0.96 o                         
   2  14   6       1593.96       1753.48        27.60 o                         
   3  14   6         26.96         27.66         1.85 o                         
  -2  15   6        369.26        343.88        14.67 o                         
  -1  15   6       1019.07        987.08        12.94 o                         
   0  15   6        466.87        436.28         7.92 o                         
   1  15   6        425.29        432.18         6.51 o                         
   2  15   6         63.09         62.23         1.97 o                         
  -2  16   6         49.80         48.95         4.13 o                         
  -1  16   6          3.08          5.75         0.87 o                         
   0  16   6         22.48         19.03         1.04 o                         
   1  16   6       1320.42       1409.69        18.85 o                         
  -5   0   7       1225.89       1297.59        16.18 o                         
  -3   0   7          1.10          4.55         1.73 o                         
  -1   0   7        585.91        504.37        21.32 o                         
   1   0   7       7289.41       7338.00       112.39 o                         
   3   0   7        432.15        462.12         6.59 o                         
   5   0   7        699.39        642.67        11.09 o                         
  -5   1   7        115.93        127.20         3.14 o                         
  -4   1   7        271.78        253.31         5.08 o                         
  -3   1   7       1750.13       1640.74        17.54 o                         
  -2   1   7       9055.66       8953.04       109.17 o                         
  -1   1   7       7391.28       7279.57        74.28 o                         
   0   1   7       1107.57       1062.18        22.86 o                         
   1   1   7        447.37        487.97        12.53 o                         
   2   1   7         54.41         51.52         1.46 o                         
   3   1   7         28.42         34.60         1.20 o                         
   4   1   7       1767.50       1795.73        13.21 o                         
   5   1   7        946.76        939.32         8.64 o                         
  -5   2   7         58.30         68.08         2.27 o                         
  -4   2   7        730.21        779.73        10.07 o                         
  -3   2   7        103.10        104.14         3.15 o                         
  -2   2   7        650.81        687.39        25.06 o                         
  -1   2   7        538.23        657.81        12.78 o                         
   0   2   7       3927.33       3912.96        42.13 o                         
   1   2   7        828.85        869.56        15.73 o                         
   2   2   7       4954.69       4863.14        24.99 o                         
   3   2   7        267.30        267.81         3.38 o                         
   4   2   7       1227.04       1264.20         9.05 o                         
   5   2   7        296.10        348.64         4.14 o                         
  -5   3   7          0.54          1.93         0.95 o                         
  -4   3   7        363.24        404.34         6.77 o                         
  -3   3   7        165.44        157.87         4.06 o                         
  -2   3   7       3068.98       3054.20        48.30 o                         
  -1   3   7       2265.36       2193.11        30.00 o                         
   0   3   7       2770.75       2924.38        33.32 o                         
   1   3   7          5.72          9.37         2.06 o                         
   2   3   7         27.74         25.68         1.10 o                         
   3   3   7       1477.91       1508.06         9.45 o                         
   4   3   7       1513.32       1542.31        10.78 o                         
   5   3   7        510.48        519.00         6.23 o                         
  -5   4   7        687.46        732.61         7.68 o                         
  -4   4   7         41.02         59.37         2.52 o                         
  -3   4   7         15.19         16.17         1.58 o                         
  -2   4   7        454.51        433.33         9.83 o                         
  -1   4   7         11.87         11.91         1.85 o                         
   0   4   7         36.31         11.00         1.60 o                         
   1   4   7       3096.47       2985.07        32.71 o                         
   2   4   7         28.04         31.88         1.16 o                         
   3   4   7       1576.32       1637.18        10.87 o                         
   4   4   7        102.07        120.34         2.31 o                         
   5   4   7        380.36        371.70         5.94 o                         
  -5   5   7        371.81        414.67         5.77 o                         
  -4   5   7        129.18        132.67         3.59 o                         
  -3   5   7       2788.84       2866.93        22.51 o                         
  -2   5   7        993.09        994.87        12.98 o                         
  -1   5   7       3919.68       3828.19        44.96 o                         
   0   5   7        455.08        441.05        11.16 o                         
   1   5   7       1483.32       1574.64        21.47 o                         
   2   5   7        755.09        722.19         6.01 o                         
   3   5   7        657.79        622.80         6.25 o                         
   4   5   7        151.40        151.66         2.66 o                         
   5   5   7        619.29        617.03        10.38 o                         
  -5   6   7         81.20         97.67         4.08 o                         
  -4   6   7        501.73        513.02         6.71 o                         
  -3   6   7        376.78        375.88         6.14 o                         
  -2   6   7         10.65          8.14         1.22 o                         
  -1   6   7          6.18         16.20         2.58 o                         
   0   6   7         16.69         25.12         2.51 o                         
   1   6   7        472.41        492.41         5.41 o                         
   2   6   7       1816.77       1722.50        11.83 o                         
   3   6   7       2079.46       2084.38        13.88 o                         
   4   6   7       1032.11       1167.40        10.15 o                         
   5   6   7        150.08        133.35         5.90 o                         
  -5   7   7         25.11         28.70         2.06 o                         
  -4   7   7       1392.14       1467.71        16.79 o                         
  -3   7   7        137.73        122.83         4.00 o                         
  -2   7   7       2105.41       2121.36        20.42 o                         
  -1   7   7         10.46         17.46         1.74 o                         
   0   7   7       2673.31       2612.82        21.04 o                         
   1   7   7         35.56         43.37         2.00 o                         
   2   7   7          1.67          4.57         0.85 o                         
   3   7   7        376.47        355.91         4.97 o                         
   4   7   7        483.20        510.40         6.75 o                         
  -5   8   7        234.69        235.44         6.24 o                         
  -4   8   7        504.95        554.06         8.07 o                         
  -3   8   7          3.48          3.39         1.64 o                         
  -2   8   7         70.87         60.95         2.50 o                         
  -1   8   7        770.87        763.22        11.11 o                         
   0   8   7        448.45        405.56         6.10 o                         
   1   8   7       1315.32       1354.35        12.21 o                         
   2   8   7       1391.18       1451.28        11.74 o                         
   3   8   7        642.06        701.72         7.98 o                         
   4   8   7        815.76        820.91        10.60 o                         
  -5   9   7        479.16        304.19         6.82 o                         
  -4   9   7        488.63        494.60         7.82 o                         
  -3   9   7       1346.37       1342.53        16.81 o                         
  -2   9   7        309.85        315.17         5.90 o                         
  -1   9   7       2681.84       2632.97        24.58 o                         
   0   9   7        183.52        174.74         3.85 o                         
   1   9   7        565.80        535.94         7.05 o                         
   2   9   7        338.65        365.30         5.02 o                         
   3   9   7        699.84        790.56         9.96 o                         
   4   9   7         10.76         18.19         1.63 o                         
  -4  10   7        527.97        524.24         7.06 o                         
  -3  10   7         81.33         83.54         6.06 o                         
  -2  10   7         45.48         47.40         2.21 o                         
  -1  10   7        975.91        936.73        10.35 o                         
   0  10   7       1358.69       1374.64        14.36 o                         
   1  10   7       1357.58       1352.99        12.87 o                         
   2  10   7        177.03        212.06         4.15 o                         
   3  10   7       1184.20       1275.70        13.27 o                         
   4  10   7        255.83        247.03         4.78 o                         
  -4  11   7        120.46         94.77         2.78 o                         
  -3  11   7        358.54        363.45         7.13 o                         
  -2  11   7       1990.93       1981.64        21.76 o                         
  -1  11   7          3.26          5.24         1.05 o                         
   0  11   7       2360.61       2314.22        20.86 o                         
   1  11   7         96.04         86.81         2.88 o                         
   2  11   7         37.67         48.87         2.04 o                         
   3  11   7         14.26         20.13         1.56 o                         
   4  11   7        619.12        498.51        11.73 o                         
  -4  12   7        146.66        135.78         3.81 o                         
  -3  12   7         62.25         55.34         2.33 o                         
  -2  12   7         24.76         27.48         2.17 o                         
  -1  12   7        552.80        525.86         8.58 o                         
   0  12   7       2774.43       2892.85        28.64 o                         
   1  12   7        988.36        999.14        11.96 o                         
   2  12   7       2834.31       2922.34        25.71 o                         
   3  12   7        358.42        370.89         5.78 o                         
  -3  13   7        936.86        878.06        12.71 o                         
  -2  13   7        710.14        711.38        10.13 o                         
  -1  13   7       1153.71       1109.23        13.31 o                         
   0  13   7        742.73        744.96        11.19 o                         
   1  13   7        276.28        297.36         5.87 o                         
   2  13   7         68.13         83.90         2.83 o                         
   3  13   7          0.84          1.17         0.81 o                         
  -3  14   7         23.44         25.51         1.35 o                         
  -2  14   7         56.16         54.29         2.07 o                         
  -1  14   7        395.24        380.55         6.04 o                         
   0  14   7        107.70        106.25         3.60 o                         
   1  14   7        515.92        564.65         7.58 o                         
   2  14   7        156.37        179.01         5.36 o                         
  -2  15   7        414.89        376.27         8.93 o                         
  -1  15   7        235.29        207.90         6.64 o                         
   0  15   7        506.42        538.39         9.16 o                         
   1  15   7        138.62        163.74         4.01 o                         
   2  15   7          1.83          1.15         0.78 o                         
  -1  16   7          2.45          6.22         1.26 o                         
   0  16   7        467.71        466.70         8.57 o                         
   1  16   7          0.00          1.97         0.69 o                         
  -4   0   8         37.47         48.46         2.99 o                         
  -2   0   8       2869.48       3149.31        53.23 o                         
   0   0   8       4119.40       4309.74        94.16 o                         
   2   0   8       6918.12       7238.25        56.93 o                         
   4   0   8        298.74        342.32         6.39 o                         
  -5   1   8         93.89        104.73         2.93 o                         
  -4   1   8        206.41        213.23         5.46 o                         
  -3   1   8       3298.43       3400.31        28.75 o                         
  -2   1   8         98.88         90.05         4.03 o                         
  -1   1   8          4.66          5.89         1.25 o                         
   0   1   8        482.07        462.88        10.50 o                         
   1   1   8         35.26         19.94         3.44 o                         
   2   1   8         23.56         31.98         1.30 o                         
   3   1   8         54.74         54.46         1.58 o                         
   4   1   8        492.15        533.22         6.14 o                         
   5   1   8        457.39        508.23         8.94 o                         
  -5   2   8        540.48        577.78         8.21 o                         
  -4   2   8        334.08        385.30         7.15 o                         
  -3   2   8          0.01          4.31         1.44 o                         
  -2   2   8          1.97          3.68         1.23 o                         
  -1   2   8       4619.94       4758.77        53.90 o                         
   0   2   8        858.44        790.56        19.21 o                         
   1   2   8      11302.87      11231.64       115.98 o                         
   2   2   8        497.50        493.02         4.96 o                         
   3   2   8       2023.09       2142.31        13.23 o                         
   4   2   8        164.31        153.86         2.53 o                         
   5   2   8        160.57        166.05         2.99 o                         
  -5   3   8        813.45        787.61         9.08 o                         
  -4   3   8        264.53        288.15         6.42 o                         
  -3   3   8       2310.97       2287.32        20.33 o                         
  -2   3   8        210.60        217.36         4.81 o                         
  -1   3   8       1252.74       1224.76        20.41 o                         
   0   3   8         67.58         96.92         4.18 o                         
   1   3   8        196.78        211.09         5.15 o                         
   2   3   8          4.67          5.16         0.73 o                         
   3   3   8        623.90        639.10         5.72 o                         
   4   3   8       1145.82       1171.53         8.69 o                         
   5   3   8        241.37        195.34         3.84 o                         
  -5   4   8        221.67        253.27         3.81 o                         
  -4   4   8         83.54         87.16         3.24 o                         
  -3   4   8          5.30          6.40         1.49 o                         
  -2   4   8        659.24        659.65         9.13 o                         
  -1   4   8       2395.01       2389.61        34.98 o                         
   0   4   8       5526.94       5483.00        55.29 o                         
   1   4   8       2228.66       2091.45        17.46 o                         
   2   4   8       3786.11       3789.99        19.99 o                         
   3   4   8        222.15        221.18         3.09 o                         
   4   4   8        427.68        474.26         4.88 o                         
   5   4   8          1.68          1.05         0.93 o                         
  -5   5   8          7.20          7.65         0.83 o                         
  -4   5   8       1507.21       1501.72        15.43 o                         
  -3   5   8       1093.83       1122.99        12.27 o                         
  -2   5   8       3129.18       3066.42        24.82 o                         
  -1   5   8         50.21         48.39         2.29 o                         
   0   5   8       1415.30       1525.46        17.26 o                         
   1   5   8        195.46        215.90         3.17 o                         
   2   5   8         22.67         35.97         1.26 o                         
   3   5   8         74.74         83.70         1.90 o                         
   4   5   8       1070.02       1055.61         9.13 o                         
   5   5   8         25.81         17.03         2.29 o                         
  -5   6   8        408.73        458.58        10.10 o                         
  -4   6   8        372.26        355.56         5.43 o                         
  -3   6   8         24.44         29.92         1.69 o                         
  -2   6   8       1703.81       1712.65        16.27 o                         
  -1   6   8       2300.15       2332.50        19.10 o                         
   0   6   8       2448.25       2400.21        21.92 o                         
   1   6   8       2213.51       2062.53        14.45 o                         
   2   6   8       2058.64       2131.62        13.21 o                         
   3   6   8        362.69        386.25         4.29 o                         
   4   6   8        147.37        147.78         2.85 o                         
  -5   7   8        182.91        161.25         6.79 o                         
  -4   7   8         49.49         53.65         2.70 o                         
  -3   7   8        943.04       1019.36        13.90 o                         
  -2   7   8        181.76        174.20         6.30 o                         
  -1   7   8       1253.76       1209.63        13.94 o                         
   0   7   8         17.48         28.37         1.63 o                         
   1   7   8        111.25        127.73         3.00 o                         
   2   7   8          7.95         13.70         1.13 o                         
   3   7   8        370.42        377.59         5.37 o                         
   4   7   8         85.97         85.46         2.30 o                         
  -5   8   8        208.04        170.77         6.32 o                         
  -4   8   8         72.88         80.70         3.09 o                         
  -3   8   8          2.91          3.44         1.43 o                         
  -2   8   8         95.55         83.89         3.23 o                         
  -1   8   8        924.81        942.44        11.70 o                         
   0   8   8       2987.12       2935.64        22.86 o                         
   1   8   8        332.93        365.20         5.59 o                         
   2   8   8       2981.04       3027.49        20.29 o                         
   3   8   8       1136.67       1188.76        11.54 o                         
   4   8   8        428.41        416.74         8.27 o                         
  -4   9   8        704.03        719.90        10.59 o                         
  -3   9   8        135.18        144.22         5.04 o                         
  -2   9   8       1067.85       1036.44        13.09 o                         
  -1   9   8          0.60          3.22         1.02 o                         
   0   9   8       2863.61       2895.02        22.77 o                         
   1   9   8        488.67        484.59         6.86 o                         
   2   9   8        193.23        178.49         3.88 o                         
   3   9   8          1.21          1.90         0.87 o                         
   4   9   8       1047.41       1099.60        29.35 o                         
  -4  10   8        135.21        128.62         4.54 o                         
  -3  10   8         24.79         24.87         2.09 o                         
  -2  10   8        371.49        369.88         7.66 o                         
  -1  10   8       1472.83       1462.84        13.67 o                         
   0  10   8       1727.80       1784.06        17.32 o                         
   1  10   8        200.48        212.92         4.38 o                         
   2  10   8       2163.10       2292.47        19.48 o                         
   3  10   8         39.29         40.13         1.82 o                         
   4  10   8        197.69        155.90         8.50 o                         
  -4  11   8         67.84         57.37         1.98 o                         
  -3  11   8        602.80        642.23        13.54 o                         
  -2  11   8        255.82        248.28         6.10 o                         
  -1  11   8        700.92        703.15         9.56 o                         
   0  11   8        348.63        348.25         6.35 o                         
   1  11   8         59.15         67.90         2.85 o                         
   2  11   8         20.74         27.45         1.63 o                         
   3  11   8        230.10        233.82         5.20 o                         
  -3  12   8          3.78          5.17         0.90 o                         
  -2  12   8          2.36          4.30         0.96 o                         
  -1  12   8        484.82        507.83        10.73 o                         
   0  12   8          8.19         10.96         1.32 o                         
   1  12   8       2623.34       2673.95        24.20 o                         
   2  12   8        197.64        223.38         4.67 o                         
   3  12   8        350.05        345.37         7.16 o                         
  -3  13   8        399.51        373.66        11.80 o                         
  -2  13   8        348.60        369.42         7.29 o                         
  -1  13   8        209.95        218.63         4.62 o                         
   0  13   8        283.03        290.61         6.14 o                         
   1  13   8         53.52         59.31         2.27 o                         
   2  13   8         24.69         29.13         1.48 o                         
  -2  14   8          5.14          7.13         1.15 o                         
  -1  14   8         95.69         96.14         2.38 o                         
   0  14   8        809.53        804.83        11.90 o                         
   1  14   8          2.40          2.22         0.95 o                         
   2  14   8        677.04        693.72         9.82 o                         
  -2  15   8        579.95        430.06         8.78 o                         
  -1  15   8        470.95        459.60        13.09 o                         
   0  15   8         20.10         24.35         1.26 o                         
   1  15   8         31.65         30.39         1.38 o                         
  -5   0   9         37.78         56.91         3.23 o                         
  -3   0   9        551.29        502.17        10.46 o                         
  -1   0   9       4542.63       4560.49        52.37 o                         
   1   0   9       1483.72       1459.40        15.32 o                         
   3   0   9         38.73         52.40         2.28 o                         
   5   0   9         74.94         52.45         2.05 o                         
  -5   1   9        457.72        509.30         9.84 o                         
  -4   1   9       1260.14       1431.02        19.53 o                         
  -3   1   9       2641.80       2696.44        23.36 o                         
  -2   1   9       1280.49       1253.80        12.75 o                         
  -1   1   9        394.97        414.36        10.72 o                         
   0   1   9        657.39        744.22        24.07 o                         
   1   1   9       1039.10       1055.19         8.70 o                         
   2   1   9         87.47         76.85         1.99 o                         
   3   1   9       2193.53       2227.55        15.84 o                         
   4   1   9        423.26        413.99         5.14 o                         
   5   1   9        447.21        364.21         6.59 o                         
  -5   2   9          3.96          1.24         0.82 o                         
  -4   2   9         27.01         24.80         2.14 o                         
  -3   2   9        460.19        490.30         8.13 o                         
  -2   2   9        509.81        517.91         7.26 o                         
  -1   2   9        162.13        150.11         4.45 o                         
   0   2   9       3897.73       3746.43        41.66 o                         
   1   2   9         85.07         90.61         1.90 o                         
   2   2   9       3422.43       3442.75        19.15 o                         
   3   2   9          6.06         11.43         0.90 o                         
   4   2   9         92.92        106.70         2.37 o                         
   5   2   9         27.00         18.71         1.41 o                         
  -5   3   9        126.43        122.65         2.76 o                         
  -4   3   9        896.49        986.44        11.83 o                         
  -3   3   9        377.69        398.29         6.89 o                         
  -2   3   9       1620.56       1559.02        14.10 o                         
  -1   3   9         10.98          8.51         1.26 o                         
   0   3   9       2016.39       1968.23        17.93 o                         
   1   3   9         47.45         48.96         1.77 o                         
   2   3   9       1553.07       1574.66        11.42 o                         
   3   3   9         60.99         65.76         1.76 o                         
   4   3   9       1873.71       2067.63        14.90 o                         
  -5   4   9         87.02         84.62         2.54 o                         
  -4   4   9        115.32        141.64         3.72 o                         
  -3   4   9         35.58         37.90         2.46 o                         
  -2   4   9         52.69         48.76         2.24 o                         
  -1   4   9       3870.89       3922.33        33.59 o                         
   0   4   9         40.21         42.20         2.30 o                         
   1   4   9       1347.92       1313.94        10.03 o                         
   2   4   9        277.82        328.15         4.08 o                         
   3   4   9       1392.70       1442.03        10.83 o                         
   4   4   9          8.76         17.06         0.95 o                         
  -5   5   9        507.81        449.01        25.88 o                         
  -4   5   9        112.03        108.54         2.95 o                         
  -3   5   9       2519.14       2590.39        22.96 o                         
  -2   5   9          0.36          1.06         1.01 o                         
  -1   5   9       1347.88       1262.65        14.58 o                         
   0   5   9          0.08          2.08         0.99 o                         
   1   5   9        224.11        263.42         3.60 o                         
   2   5   9        396.48        416.28         4.67 o                         
   3   5   9       1100.73       1207.32         9.01 o                         
   4   5   9         44.84         40.91         1.45 o                         
  -5   6   9          6.23          6.76         1.01 o                         
  -4   6   9         45.62         53.68         2.02 o                         
  -3   6   9        233.75        235.62         5.67 o                         
  -2   6   9        325.25        330.70         5.72 o                         
  -1   6   9        487.31        488.14         6.67 o                         
   0   6   9       3161.90       3113.73        25.90 o                         
   1   6   9       1058.25       1067.76         8.50 o                         
   2   6   9       2288.62       2310.31        14.04 o                         
   3   6   9        349.66        332.76         4.26 o                         
   4   6   9         10.38          8.75         0.81 o                         
  -5   7   9          6.16          3.81         0.70 o                         
  -4   7   9        552.21        575.49        14.04 o                         
  -3   7   9        166.54        141.28         4.66 o                         
  -2   7   9       1375.39       1339.95        16.55 o                         
  -1   7   9        135.73        141.72         3.56 o                         
   0   7   9        254.58        288.59         6.27 o                         
   1   7   9         66.71         80.00         2.40 o                         
   2   7   9       2394.03       2389.93        17.35 o                         
   3   7   9          0.51          2.17         0.80 o                         
   4   7   9       1665.75       1749.21        20.85 o                         
  -4   8   9         18.62         24.25         1.45 o                         
  -3   8   9        181.54        200.77         5.40 o                         
  -2   8   9       1408.65       1378.70        15.85 o                         
  -1   8   9       1225.67       1212.25        13.24 o                         
   0   8   9       1101.26       1140.29        12.39 o                         
   1   8   9       1410.00       1422.10        13.54 o                         
   2   8   9         70.80         76.02         2.42 o                         
   3   8   9        838.49        893.18         8.75 o                         
   4   8   9         45.71         56.54         2.71 o                         
  -4   9   9         50.92         59.99         3.50 o                         
  -3   9   9       2217.97       2303.39        24.14 o                         
  -2   9   9        298.30        304.87         6.68 o                         
  -1   9   9       1602.16       1574.67        15.77 o                         
   0   9   9        117.88        100.48         3.07 o                         
   1   9   9        519.18        512.40         7.36 o                         
   2   9   9         83.68         97.46         2.74 o                         
   3   9   9       1113.18       1133.76        12.36 o                         
   4   9   9          7.78          9.36         1.38 o                         
  -4  10   9         46.69         36.96         1.92 o                         
  -3  10   9         89.95         89.16         3.75 o                         
  -2  10   9         55.49         62.43         2.69 o                         
  -1  10   9        809.56        827.24         9.23 o                         
   0  10   9          6.23         10.19         1.29 o                         
   1  10   9       1301.52       1332.11        13.65 o                         
   2  10   9        975.83        972.90        11.42 o                         
   3  10   9        169.16        166.60         3.85 o                         
  -4  11   9        565.70        387.03        12.82 o                         
  -3  11   9         91.76        107.65         3.36 o                         
  -2  11   9        790.20        795.69        13.84 o                         
  -1  11   9         91.90        100.99         3.01 o                         
   0  11   9         98.81        112.99         3.42 o                         
   1  11   9        145.31        135.63         3.49 o                         
   2  11   9        612.59        617.17         7.91 o                         
   3  11   9         39.21         26.90         1.42 o                         
  -3  12   9        118.82        112.03         4.14 o                         
  -2  12   9        165.40        154.39         4.10 o                         
  -1  12   9        312.69        310.20         5.81 o                         
   0  12   9        866.22        862.22        10.17 o                         
   1  12   9        156.99        177.51         4.35 o                         
   2  12   9       1093.35       1239.71        13.85 o                         
   3  12   9        151.19        125.70         6.86 o                         
  -3  13   9        950.11        690.94        29.38 o                         
  -2  13   9         79.26         85.76         3.03 o                         
  -1  13   9         35.17         32.19         1.81 o                         
   0  13   9        136.16        125.86         3.56 o                         
   1  13   9        530.17        529.37         7.43 o                         
   2  13   9          0.50          2.24         0.72 o                         
  -2  14   9         12.90          9.88         1.37 o                         
  -1  14   9        684.33        656.88        10.07 o                         
   0  14   9         71.52         85.99         2.51 o                         
   1  14   9       1444.29       1544.14        21.46 o                         
  -1  15   9         35.65         21.42         1.45 o                         
   0  15   9          8.35          3.92         0.74 o                         
  -4   0  10        451.55        480.66        14.30 o                         
  -2   0  10       4110.57       4137.69        45.82 o                         
   0   0  10       3683.64       3481.01        37.93 o                         
   2   0  10       2407.95       2361.49        19.81 o                         
   4   0  10         22.38         33.44         1.82 o                         
  -5   1  10        155.52        164.37         3.62 o                         
  -4   1  10        404.63        419.50        11.51 o                         
  -3   1  10        872.32        822.23        10.36 o                         
  -2   1  10        123.92        131.37         3.61 o                         
  -1   1  10        423.50        425.58         7.37 o                         
   0   1  10        451.16        470.12         7.06 o                         
   1   1  10        422.95        424.19         4.60 o                         
   2   1  10        856.48        859.91         7.55 o                         
   3   1  10       1479.40       1569.33        12.14 o                         
   4   1  10       1713.96       1828.38        15.90 o                         
  -5   2  10         36.15         35.80         1.64 o                         
  -4   2  10          3.64          5.01         1.23 o                         
  -3   2  10       1192.74       1247.32        12.41 o                         
  -2   2  10        529.89        578.95         7.20 o                         
  -1   2  10       2879.12       2808.48        25.57 o                         
   0   2  10         34.27         42.83         1.89 o                         
   1   2  10       4236.97       4115.58        22.71 o                         
   2   2  10        236.78        215.42         3.48 o                         
   3   2  10        223.64        234.42         3.40 o                         
   4   2  10        123.63        151.41         2.68 o                         
  -5   3  10        312.75        344.52         4.94 o                         
  -4   3  10         17.87         14.81         1.35 o                         
  -3   3  10        287.45        302.22         5.20 o                         
  -2   3  10        746.49        757.13         9.07 o                         
  -1   3  10         10.05         31.58         4.86 o                         
   0   3  10        378.74        410.67         6.15 o                         
   1   3  10       1268.81       1227.90         9.88 o                         
   2   3  10       1774.71       1793.35        11.89 o                         
   3   3  10       1812.93       1891.73        13.43 o                         
   4   3  10        693.85        727.62         7.45 o                         
  -5   4  10         33.52         41.71         1.79 o                         
  -4   4  10         34.57         30.24         1.56 o                         
  -3   4  10          8.08          9.29         1.01 o                         
  -2   4  10       2098.60       2163.39        20.51 o                         
  -1   4  10        319.98        373.75         6.77 o                         
   0   4  10       1812.46       1712.39        14.71 o                         
   1   4  10         38.99         41.56         1.83 o                         
   2   4  10        210.70        203.58         2.86 o                         
   3   4  10         12.08         13.98         0.95 o                         
   4   4  10          4.93          6.04         0.82 o                         
  -5   5  10        134.25        129.35         4.46 o                         
  -4   5  10        944.51       1018.11        15.63 o                         
  -3   5  10         72.99         77.94         2.67 o                         
  -2   5  10        627.60        632.15         9.42 o                         
  -1   5  10        855.71        903.47        10.45 o                         
   0   5  10        413.94        398.53         6.28 o                         
   1   5  10         86.95         86.45         2.03 o                         
   2   5  10       1424.72       1417.29        10.04 o                         
   3   5  10        325.10        329.86         3.76 o                         
   4   5  10        579.27        536.03        12.52 o                         
  -4   6  10          1.33          1.59         0.73 o                         
  -3   6  10        688.87        704.06         9.73 o                         
  -2   6  10         57.03         62.16         2.38 o                         
  -1   6  10       1296.61       1279.79        12.56 o                         
   0   6  10       1890.89       1925.14        17.45 o                         
   1   6  10       1258.87       1252.64        11.16 o                         
   2   6  10        600.50        608.02         6.51 o                         
   3   6  10          7.21         18.12         1.10 o                         
   4   6  10         50.16         51.77         2.87 o                         
  -4   7  10          3.93          0.97         0.90 o                         
  -3   7  10        471.22        500.58         9.25 o                         
  -2   7  10         21.69         24.38         1.82 o                         
  -1   7  10          0.12          2.18         1.09 o                         
   0   7  10          5.84          8.52         1.47 o                         
   1   7  10       1493.94       1451.13        13.66 o                         
   2   7  10        305.29        301.16         5.02 o                         
   3   7  10       1816.24       1915.69        15.19 o                         
   4   7  10         10.54          5.07         1.51 o                         
  -4   8  10         24.26         22.69         1.27 o                         
  -3   8  10         82.12         89.32         3.35 o                         
  -2   8  10       1147.34       1172.57        14.93 o                         
  -1   8  10       1647.20       1670.04        15.06 o                         
   0   8  10        582.72        600.79         9.18 o                         
   1   8  10       1017.38       1019.55        11.19 o                         
   2   8  10         27.43         31.18         1.74 o                         
   3   8  10        363.51        368.42         7.26 o                         
  -4   9  10        411.43        404.88         8.52 o                         
  -3   9  10         95.06         82.12         3.17 o                         
  -2   9  10        133.57        137.56         4.33 o                         
  -1   9  10          4.83          9.28         1.23 o                         
   0   9  10         18.42         15.59         1.41 o                         
   1   9  10        249.90        255.89         5.01 o                         
   2   9  10       1006.23       1112.41        12.09 o                         
   3   9  10         15.23         22.91         1.61 o                         
  -4  10  10         78.47         58.54         2.51 o                         
  -3  10  10        195.30        197.18         4.52 o                         
  -2  10  10        464.09        491.91         7.85 o                         
  -1  10  10       1012.12       1052.06        11.23 o                         
   0  10  10       1405.75       1461.36        14.39 o                         
   1  10  10        122.83        132.88         4.13 o                         
   2  10  10        570.35        549.54         8.20 o                         
   3  10  10         26.75         14.04         1.34 o                         
  -3  11  10        467.53        476.52         6.68 o                         
  -2  11  10         17.61         23.12         2.31 o                         
  -1  11  10         65.92         58.87         2.14 o                         
   0  11  10        203.87        217.45         4.40 o                         
   1  11  10        254.36        260.40         5.61 o                         
   2  11  10        112.97        107.34         3.38 o                         
   3  11  10       1773.58       1640.86        39.17 o                         
  -3  12  10        253.74        225.89         4.05 o                         
  -2  12  10        451.06        460.91        10.60 o                         
  -1  12  10       2175.72       2139.37        24.92 o                         
   0  12  10        506.94        493.10         7.05 o                         
   1  12  10       1704.03       1759.13        21.21 o                         
   2  12  10         94.76         89.77         4.57 o                         
  -2  13  10        121.48        117.67         3.76 o                         
  -1  13  10          7.87          5.53         0.95 o                         
   0  13  10         12.97         12.28         1.24 o                         
   1  13  10         69.44         57.44         2.40 o                         
   2  13  10        348.91        295.47        13.34 o                         
  -1  14  10          6.65          8.68         0.95 o                         
   0  14  10        560.98        507.01        26.81 o                         
   1  14  10         20.91         14.61         0.98 o                         
  -5   0  11         87.27         92.52         4.05 o                         
  -3   0  11         87.12        120.66         5.04 o                         
  -1   0  11       1970.14       1955.89        33.20 o                         
   1   0  11       3328.12       3415.45        28.45 o                         
   3   0  11        389.11        367.57         6.70 o                         
  -5   1  11         96.68        100.04         4.03 o                         
  -4   1  11        688.65        740.13        10.90 o                         
  -3   1  11        504.43        582.32         9.44 o                         
  -2   1  11          4.06          8.64         1.61 o                         
  -1   1  11         41.68         63.63         3.25 o                         
   0   1  11       1373.98       1464.59        14.53 o                         
   1   1  11        600.42        645.81         6.59 o                         
   2   1  11         21.48         20.81         1.30 o                         
   3   1  11       1036.23       1078.78         9.18 o                         
   4   1  11        416.10        424.01         5.44 o                         
  -5   2  11         58.12         47.72         1.44 o                         
  -4   2  11        652.69        787.46        10.24 o                         
  -3   2  11          4.55          5.50         1.16 o                         
  -2   2  11       2208.37       2174.58        22.14 o                         
  -1   2  11        679.78        699.01        10.09 o                         
   0   2  11       2650.98       2657.72        21.91 o                         
   1   2  11         44.59         42.99         1.55 o                         
   2   2  11         23.05         35.17         1.45 o                         
   3   2  11        340.05        326.90         4.08 o                         
   4   2  11        123.33        109.95         2.32 o                         
  -5   3  11         27.17         30.11         2.18 o                         
  -4   3  11        425.22        466.99         6.74 o                         
  -3   3  11          2.06          6.09         1.30 o                         
  -2   3  11          0.21          2.76         0.94 o                         
  -1   3  11        854.26        906.40        11.50 o                         
   0   3  11        992.53       1002.10        12.05 o                         
   1   3  11        496.85        473.04         5.75 o                         
   2   3  11       1338.13       1367.75        10.62 o                         
   3   3  11        613.20        609.67         5.95 o                         
   4   3  11        661.71        606.97         7.95 o                         
  -5   4  11         38.30         32.96         3.17 o                         
  -4   4  11         56.63         65.46         2.24 o                         
  -3   4  11       1076.78       1152.19        11.83 o                         
  -2   4  11       1281.64       1295.06        12.84 o                         
  -1   4  11       2382.42       2454.88        22.47 o                         
   0   4  11        275.61        255.40         5.63 o                         
   1   4  11       1904.12       1868.23        15.44 o                         
   2   4  11          9.25         10.19         0.98 o                         
   3   4  11        465.43        429.72         4.79 o                         
   4   4  11        133.24        136.15         4.40 o                         
  -4   5  11        143.85        136.36         2.97 o                         
  -3   5  11        290.54        320.78         4.63 o                         
  -2   5  11         32.93         41.37         2.17 o                         
  -1   5  11        126.38        126.36         3.46 o                         
   0   5  11         29.56         24.89         1.80 o                         
   1   5  11        669.69        685.65        10.68 o                         
   2   5  11          0.96          2.77         0.81 o                         
   3   5  11       1756.79       1784.96        12.82 o                         
   4   5  11         22.50         15.26         1.42 o                         
  -4   6  11        246.96        238.94         4.81 o                         
  -3   6  11        786.44        815.49         9.35 o                         
  -2   6  11       1052.33       1036.76        11.16 o                         
  -1   6  11       1657.40       1623.19        14.94 o                         
   0   6  11       2204.93       2217.19        21.73 o                         
   1   6  11        105.72        109.13         2.73 o                         
   2   6  11        117.03        121.12         2.98 o                         
   3   6  11         11.32         11.31         0.93 o                         
  -4   7  11        278.89        266.25        13.52 o                         
  -3   7  11        114.23        117.69         3.34 o                         
  -2   7  11         10.89         14.49         1.70 o                         
  -1   7  11        120.86        127.33         4.78 o                         
   0   7  11         24.88         25.99         1.82 o                         
   1   7  11        125.41        127.04         3.63 o                         
   2   7  11       1738.98       1749.41        15.42 o                         
   3   7  11        182.04        187.08         3.79 o                         
  -4   8  11         53.75         69.23         3.13 o                         
  -3   8  11         82.04         84.04         2.85 o                         
  -2   8  11       1470.11       1512.23        19.56 o                         
  -1   8  11       1575.86       1572.08        16.46 o                         
   0   8  11        317.58        317.72         6.55 o                         
   1   8  11       1238.30       1225.49        13.59 o                         
   2   8  11         17.68         22.65         1.44 o                         
   3   8  11          7.62          3.45         0.84 o                         
  -4   9  11         10.04          5.50         1.59 o                         
  -3   9  11         47.44         52.35         2.04 o                         
  -2   9  11         94.17         91.48         3.37 o                         
  -1   9  11         61.21         62.98         2.71 o                         
   0   9  11        599.02        610.02         9.45 o                         
   1   9  11       1328.33       1352.56        13.26 o                         
   2   9  11         13.86         18.64         1.31 o                         
   3   9  11       1481.71       1383.26        31.13 o                         
  -3  10  11        518.53        535.35         6.58 o                         
  -2  10  11       1081.91       1071.95        13.16 o                         
  -1  10  11       1223.60       1243.64        13.86 o                         
   0  10  11          2.65          3.80         0.99 o                         
   1  10  11        106.53        108.55         3.26 o                         
   2  10  11          2.13          1.46         1.06 o                         
  -3  11  11         34.37         32.79         1.54 o                         
  -2  11  11         89.82         90.65         2.97 o                         
  -1  11  11        346.31        317.38         5.47 o                         
   0  11  11       1000.25        991.67        11.82 o                         
   1  11  11        147.85        151.16         4.04 o                         
   2  11  11        595.34        642.43        11.45 o                         
  -2  12  11        490.56        480.10        11.89 o                         
  -1  12  11        189.94        173.22         4.60 o                         
   0  12  11        615.62        572.06         9.16 o                         
   1  12  11         75.41         79.22         2.52 o                         
   2  12  11         66.31         57.27         3.13 o                         
  -2  13  11        101.32         70.70         4.72 o                         
  -1  13  11         54.54         48.96         3.49 o                         
   0  13  11        142.99        114.48         5.28 o                         
   1  13  11        523.56        427.69         9.34 o                         
  -4   0  12       1261.28       1262.41        36.62 o                         
  -2   0  12        789.82        833.74        16.01 o                         
   0   0  12        646.46        658.31        12.28 o                         
   2   0  12        972.77       1015.57        12.65 o                         
   4   0  12        419.95        398.31        23.15 o                         
  -4   1  12        292.44        317.56         6.09 o                         
  -3   1  12        424.04        477.94         7.92 o                         
  -2   1  12        130.29        159.88         4.49 o                         
  -1   1  12        177.18        172.14         6.60 o                         
   0   1  12       1746.57       1684.02        17.40 o                         
   1   1  12        558.35        520.33         6.23 o                         
   2   1  12       1819.19       1799.47        14.63 o                         
   3   1  12        589.64        588.65         6.63 o                         
   4   1  12        166.68        148.09         3.40 o                         
  -4   2  12         37.07         43.94         1.87 o                         
  -3   2  12        321.60        328.08         5.83 o                         
  -2   2  12        145.90        153.49         4.09 o                         
  -1   2  12       2472.86       2608.08        25.40 o                         
   0   2  12        190.18        207.68         5.94 o                         
   1   2  12        321.16        305.86         4.36 o                         
   2   2  12         86.88         89.62         2.27 o                         
   3   2  12         95.19        112.66         2.30 o                         
   4   2  12          4.40          4.96         0.96 o                         
  -4   3  12        114.91        127.59         3.41 o                         
  -3   3  12         76.89         58.91         2.45 o                         
  -2   3  12        410.42        417.10         6.77 o                         
  -1   3  12        140.98        146.92         5.65 o                         
   0   3  12         92.40         98.72         3.87 o                         
   1   3  12       3602.93       3593.28        26.23 o                         
   2   3  12        549.92        539.41         5.70 o                         
   3   3  12       1710.58       1776.54        13.25 o                         
   4   3  12        272.96        219.63         8.99 o                         
  -4   4  12        505.12        556.82         9.39 o                         
  -3   4  12        205.86        223.05         4.42 o                         
  -2   4  12       1126.55       1180.85        12.21 o                         
  -1   4  12          4.47          4.92         1.11 o                         
   0   4  12        398.56        366.51         7.29 o                         
   1   4  12         87.40         90.09         2.56 o                         
   2   4  12        184.83        190.36         3.58 o                         
   3   4  12          1.42          2.48         0.78 o                         
  -4   5  12        408.56        362.15        13.05 o                         
  -3   5  12         11.24         12.60         1.28 o                         
  -2   5  12        109.76        154.49         3.62 o                         
  -1   5  12        114.47        116.12         3.11 o                         
   0   5  12       1626.40       1646.36        16.13 o                         
   1   5  12         12.80         17.59         1.31 o                         
   2   5  12       1815.66       1875.29        16.10 o                         
   3   5  12          8.99         10.29         1.05 o                         
  -4   6  12         44.46         41.09         2.21 o                         
  -3   6  12        353.34        368.89         6.66 o                         
  -2   6  12        227.88        236.75         4.38 o                         
  -1   6  12        702.46        692.96         9.20 o                         
   0   6  12         64.23         64.07         2.42 o                         
   1   6  12         53.94         52.30         2.48 o                         
   2   6  12        253.44        234.38         4.67 o                         
   3   6  12        233.49        216.12         3.97 o                         
  -4   7  12         54.47         39.89         6.45 o                         
  -3   7  12          4.93          4.55         1.03 o                         
  -2   7  12         97.51        112.33         3.32 o                         
  -1   7  12       1282.97       1323.50        15.95 o                         
   0   7  12          1.82          3.81         1.02 o                         
   1   7  12       3611.18       3717.52        33.16 o                         
   2   7  12          9.04          5.27         0.98 o                         
   3   7  12        945.80        998.86        13.69 o                         
  -3   8  12        633.05        603.73        10.61 o                         
  -2   8  12        737.33        752.61        14.73 o                         
  -1   8  12         82.38         95.45         3.13 o                         
   0   8  12        108.06        110.80         3.58 o                         
   1   8  12         24.96         31.85         1.70 o                         
   2   8  12         41.41         43.82         2.10 o                         
   3   8  12         19.35         18.45         1.57 o                         
  -3   9  12          0.46          0.85         0.69 o                         
  -2   9  12         27.04         28.31         1.70 o                         
  -1   9  12        109.67        107.47         3.23 o                         
   0   9  12       1252.29       1265.35        19.43 o                         
   1   9  12         12.48         11.49         1.20 o                         
   2   9  12       1755.69       1672.00        26.57 o                         
  -3  10  12        158.86        136.23         3.72 o                         
  -2  10  12        813.13        834.56        11.71 o                         
  -1  10  12        269.68        280.74         4.97 o                         
   0  10  12        426.30        407.27         5.82 o                         
   1  10  12         16.86         18.13         1.29 o                         
   2  10  12          1.54          2.64         0.91 o                         
  -2  11  12          0.71          2.72         0.63 o                         
  -1  11  12          1.66          2.81         1.14 o                         
   0  11  12        205.26        194.94         3.74 o                         
   1  11  12       1539.17       1511.65        28.64 o                         
  -2  12  12         90.68         67.02         5.09 o                         
  -1  12  12        330.91        295.86         9.18 o                         
   0  12  12          1.90          2.30         0.89 o                         
   1  12  12        265.51        232.84         5.90 o                         
  -3   0  13       1416.15       1528.85        27.23 o                         
  -1   0  13        884.96        809.88        18.30 o                         
   1   0  13         85.02         85.21         3.70 o                         
   3   0  13        936.29        920.66        16.31 o                         
  -4   1  13        110.53         91.63         2.80 o                         
  -3   1  13        424.96        485.41         7.79 o                         
  -2   1  13         27.04         40.32         2.46 o                         
  -1   1  13        515.44        492.37        11.06 o                         
   0   1  13        426.67        436.21         8.10 o                         
   1   1  13       1067.41       1067.97        12.31 o                         
   2   1  13        466.26        488.46         6.59 o                         
   3   1  13        535.21        561.80         7.53 o                         
  -4   2  13        517.21        577.22         9.10 o                         
  -3   2  13         77.78         96.39         2.95 o                         
  -2   2  13       1783.44       1963.98        21.51 o                         
  -1   2  13         64.33         63.18         3.22 o                         
   0   2  13        371.84        342.91         6.53 o                         
   1   2  13         37.76         39.21         1.78 o                         
   2   2  13        181.25        178.46         3.79 o                         
   3   2  13         45.05         40.07         1.64 o                         
  -4   3  13          1.63          2.55         1.24 o                         
  -3   3  13          8.73          3.57         0.99 o                         
  -2   3  13        122.17        118.56         3.63 o                         
  -1   3  13        284.57        280.58         6.02 o                         
   0   3  13        981.68       1052.99        14.39 o                         
   1   3  13        956.20        980.07        10.41 o                         
   2   3  13        962.74        950.97         9.08 o                         
   3   3  13        418.86        410.86         6.66 o                         
  -4   4  13         46.62         40.93         2.88 o                         
  -3   4  13       1264.20       1343.16        14.90 o                         
  -2   4  13        219.13        245.68         5.12 o                         
  -1   4  13        464.00        457.02         7.72 o                         
   0   4  13        257.74        266.48         6.18 o                         
   1   4  13        203.86        211.34         4.49 o                         
   2   4  13        227.75        225.83         3.84 o                         
   3   4  13        228.83        228.73         6.45 o                         
  -4   5  13          3.74          4.89         1.12 o                         
  -3   5  13          0.62          3.33         0.86 o                         
  -2   5  13         21.99         20.68         1.64 o                         
  -1   5  13        671.34        688.49         8.23 o                         
   0   5  13        185.08        193.69         4.36 o                         
   1   5  13        753.14        784.95        10.35 o                         
   2   5  13        451.78        458.32         5.66 o                         
   3   5  13        230.51        202.26         8.28 o                         
  -3   6  13        218.61        238.65         7.39 o                         
  -2   6  13        767.49        813.89        11.15 o                         
  -1   6  13        419.77        433.63         6.94 o                         
   0   6  13         22.77         24.98         1.62 o                         
   1   6  13          8.32         13.31         1.28 o                         
   2   6  13        412.29        397.53         5.44 o                         
   3   6  13        175.33        126.60         9.95 o                         
  -3   7  13          6.22          6.23         1.10 o                         
  -2   7  13        355.19        360.87         7.92 o                         
  -1   7  13          0.20          1.77         0.91 o                         
   0   7  13       1885.15       1907.80        20.00 o                         
   1   7  13          0.12          1.72         0.83 o                         
   2   7  13       1122.35       1124.69        18.81 o                         
  -3   8  13        329.16        312.19         6.26 o                         
  -2   8  13        713.85        706.39        10.06 o                         
  -1   8  13         84.28         80.50         2.48 o                         
   0   8  13         19.53         22.22         1.77 o                         
   1   8  13         13.36         12.09         0.96 o                         
   2   8  13         39.76         47.47         2.45 o                         
  -3   9  13         81.80         60.30         2.60 o                         
  -2   9  13         25.27         27.44         1.56 o                         
  -1   9  13        105.07        113.56         2.78 o                         
   0   9  13         13.00         12.34         1.23 o                         
   1   9  13        541.53        525.19        10.34 o                         
   2   9  13          4.39          4.92         0.98 o                         
  -2  10  13        497.13        414.85        12.51 o                         
  -1  10  13        389.53        365.63         5.44 o                         
   0  10  13         19.78         22.55         1.44 o                         
   1  10  13         35.26         33.82         1.81 o                         
  -1  11  13        159.82        135.91         4.66 o                         
   0  11  13        818.76        699.39        18.71 o                         
   1  11  13         37.77         26.58         2.06 o                         
  -4   0  14        164.96        145.61         7.82 o                         
  -2   0  14        336.05        347.13         9.59 o                         
   0   0  14        368.97        370.78        12.97 o                         
   2   0  14       1497.64       1435.66        21.96 o                         
  -4   1  14         44.81         38.43         1.47 o                         
  -3   1  14        101.56         97.84         2.92 o                         
  -2   1  14        284.27        295.49         5.77 o                         
  -1   1  14       1086.71       1181.95        16.14 o                         
   0   1  14       1886.50       1951.72        24.03 o                         
   1   1  14          4.56          7.56         1.28 o                         
   2   1  14        914.34        887.06        10.03 o                         
   3   1  14         40.39         29.92         1.92 o                         
  -4   2  14          6.88          6.40         0.83 o                         
  -3   2  14        388.21        445.69         5.83 o                         
  -2   2  14         99.99         97.47         3.21 o                         
  -1   2  14         14.71         22.09         2.12 o                         
   0   2  14          8.46          5.64         1.07 o                         
   1   2  14         76.14         72.69         2.74 o                         
   2   2  14         93.72         86.87         2.57 o                         
   3   2  14        901.64        705.99        17.99 o                         
  -3   3  14        368.76        362.25         4.93 o                         
  -2   3  14        288.15        282.53         5.25 o                         
  -1   3  14        904.89        921.84        12.15 o                         
   0   3  14       1056.92       1088.10        13.36 o                         
   1   3  14        814.73        802.75         9.76 o                         
   2   3  14          3.64          5.15         0.80 o                         
   3   3  14        354.64        271.87         7.61 o                         
  -3   4  14        110.66         82.31         2.45 o                         
  -2   4  14        548.90        528.33         7.02 o                         
  -1   4  14         10.77          9.30         1.23 o                         
   0   4  14         22.76         27.37         1.83 o                         
   1   4  14        222.55        215.43         4.38 o                         
   2   4  14       1290.05       1200.05        18.94 o                         
  -3   5  14         21.43         17.11         1.33 o                         
  -2   5  14        219.20        240.34         4.80 o                         
  -1   5  14         87.34         86.44         2.85 o                         
   0   5  14       1006.80        994.47        11.55 o                         
   1   5  14          3.25          3.04         1.02 o                         
   2   5  14        480.68        498.22         6.94 o                         
  -3   6  14        375.22        368.88         7.13 o                         
  -2   6  14        194.21        186.55         4.75 o                         
  -1   6  14        312.55        320.68         6.15 o                         
   0   6  14         68.76         64.77         2.53 o                         
   1   6  14          1.81          4.71         1.01 o                         
   2   6  14        181.57        182.10         4.15 o                         
  -3   7  14        175.64        132.08         4.32 o                         
  -2   7  14         28.48         21.71         1.58 o                         
  -1   7  14        634.79        661.68        11.26 o                         
   0   7  14        149.40        152.44         4.12 o                         
   1   7  14       1245.66       1224.21        13.11 o                         
   2   7  14          3.77          3.12         0.78 o                         
  -2   8  14        291.55        283.03         7.25 o                         
  -1   8  14        224.76        224.16         5.45 o                         
   0   8  14         75.93         76.64         2.23 o                         
   1   8  14        441.16        438.86         5.98 o                         
  -2   9  14        159.34        138.16         3.41 o                         
  -1   9  14         35.80         28.79         1.96 o                         
   0   9  14        877.02        776.34        29.53 o                         
   1   9  14        133.88        105.74         5.07 o                         
  -1  10  14         58.83         39.72         2.87 o                         
   0  10  14         79.27         68.34         3.91 o                         
  -3   0  15        152.45        147.77         4.35 o                         
  -1   0  15          2.22          7.10         1.96 o                         
   1   0  15        739.22        745.21        18.97 o                         
  -3   1  15        169.97        168.75         4.21 o                         
  -2   1  15        387.86        397.17         8.02 o                         
  -1   1  15        897.66        916.32        13.68 o                         
   0   1  15        219.47        208.32         7.78 o                         
   1   1  15        110.73        112.24         4.18 o                         
   2   1  15         54.06         47.18         2.51 o                         
  -3   2  15        114.20        117.50         2.46 o                         
  -2   2  15        114.32        119.88         3.10 o                         
  -1   2  15         96.28        113.89         3.98 o                         
   0   2  15         28.34         24.75         1.59 o                         
   1   2  15         93.87        100.87         3.07 o                         
   2   2  15        755.70        746.95        17.51 o                         
  -3   3  15         91.61         68.17         2.57 o                         
  -2   3  15        520.76        615.84         9.91 o                         
  -1   3  15        332.79        343.92         6.04 o                         
   0   3  15       1465.07       1433.12        15.96 o                         
   1   3  15        383.35        361.00         6.16 o                         
   2   3  15        407.30        396.20        11.88 o                         
  -3   4  15         90.90         82.37         3.38 o                         
  -2   4  15         84.39         99.11         2.74 o                         
  -1   4  15          5.02          4.01         0.98 o                         
   0   4  15         13.41         26.39         1.44 o                         
   1   4  15        195.48        207.51         4.81 o                         
   2   4  15         29.16         26.17         1.95 o                         
  -3   5  15        317.57        252.68        16.04 o                         
  -2   5  15         38.06         39.74         1.99 o                         
  -1   5  15       1062.85       1094.02        18.89 o                         
   0   5  15          1.56          2.15         0.79 o                         
   1   5  15        831.23        782.58        17.79 o                         
   2   5  15          0.10          0.98         1.44 o                         
  -2   6  15          7.86          7.65         1.37 o                         
  -1   6  15          0.13          0.55         0.82 o                         
   0   6  15         60.56         75.52         3.13 o                         
   1   6  15          2.92          2.07         0.62 o                         
  -2   7  15        778.37        665.11        26.96 o                         
  -1   7  15         27.47         39.43         2.25 o                         
   0   7  15       1586.89       1487.50        16.64 o                         
   1   7  15         10.99          8.73         0.97 o                         
  -1   8  15         54.91         48.07         1.93 o                         
   0   8  15         36.00         32.10         1.77 o                         
  -2   0  16          3.38          1.09         1.16 o                         
   0   0  16        273.18        295.04         9.34 o                         
  -2   1  16        333.71        366.28         5.95 o                         
  -1   1  16        333.86        342.05         5.79 o                         
   0   1  16        212.22        205.91         4.18 o                         
   1   1  16         29.57         28.04         1.61 o                         
  -2   2  16          1.05          1.52         0.84 o                         
  -1   2  16         19.26         28.25         1.42 o                         
   0   2  16         36.93         27.60         1.40 o                         
   1   2  16       1290.70       1202.16        20.99 o                         
  -2   3  16        268.69        298.70         8.27 o                         
  -1   3  16        371.67        344.07        13.49 o                         
   0   3  16        133.60        116.73         4.18 o                         
   1   3  16        247.78        239.63         5.94 o                         
  -2   4  16          0.59          1.51         0.71 o                         
  -1   4  16          0.10          1.74         0.82 o                         
   0   4  16        649.52        627.38        10.04 o                         
   1   4  16        153.82        113.72         6.08 o                         
  -2   5  16        242.29        148.69        11.87 o                         
  -1   5  16         11.41          8.80         1.05 o                         
   0   5  16        110.17        126.66         4.55 o                         
   1   5  16         88.99         63.19         3.31 o                         
  -1   6  16        120.01         84.96         3.13 o                         
   0   6  16        176.55        127.62         3.61 o                         
  -1   0  17         51.68         56.02         3.15 o                         
  -1   1  17        831.27        649.22         8.65 o                         
   0   1  17          0.57          0.56         0.72 o                         
  -1   2  17         32.17         19.73         1.24 o                         
   0   2  17        150.17        105.32         5.00 o                         
                                                                                
